# Supplementary material for: Gating Topology of the Proton-Coupled Oligopeptide Symporters
Source: Structure. 2015 Feb 3;23(2):290–301. doi: 10.1016/j.str.2014.12.012 (PMC4321885; doi:10.1016/j.str.2014.12.012)
Supplement: Document S2. peptso-outward-rsm.pdb [file mmc2.zip]

Archive with 1 entries (1 files):
- peptso-outward-rsm.pdb
