# Supplementary material for: Gating Topology of the Proton-Coupled Oligopeptide Symporters
Source: Structure. 2015 Feb 3;23(2):290–301. doi: 10.1016/j.str.2014.12.012 (PMC4321885; doi:10.1016/j.str.2014.12.012)
Supplement: Document S2. peptso-outward-rsm.pdb [file mmc2.zip › peptso-outward-rsm.pdb]

TITLE     REPEAT SWAPPED MODEL OF PEPTSO (4UVM) IN OUTWARD-FACING CONFORMATION
CRYST1  150.000  150.000  150.000  90.00  90.00  90.00 P 1           1
MODEL        1
ATOM      1  N   PRO    11      59.630  52.580  82.740  1.00  0.00            
ATOM      2  H1  PRO    11      59.050  51.750  82.740  1.00  0.00            
ATOM      3  H2  PRO    11      59.890  52.760  81.780  1.00  0.00            
ATOM      4  CD  PRO    11      60.850  52.340  83.580  1.00  0.00            
ATOM      5  HD1 PRO    11      61.060  51.250  83.680  1.00  0.00            
ATOM      6  HD2 PRO    11      61.710  52.860  83.130  1.00  0.00            
ATOM      7  CA  PRO    11      58.850  53.720  83.300  1.00  0.00            
ATOM      8  HA  PRO    11      57.880  53.300  83.530  1.00  0.00            
ATOM      9  CB  PRO    11      59.670  54.200  84.510  1.00  0.00            
ATOM     10  HB1 PRO    11      59.010  54.560  85.330  1.00  0.00            
ATOM     11  HB2 PRO    11      60.370  55.020  84.220  1.00  0.00            
ATOM     12  CG  PRO    11      60.490  52.980  84.920  1.00  0.00            
ATOM     13  HG1 PRO    11      59.870  52.290  85.520  1.00  0.00            
ATOM     14  HG2 PRO    11      61.390  53.260  85.510  1.00  0.00            
ATOM     15  C   PRO    11      58.720  54.770  82.230  1.00  0.00            
ATOM     16  O   PRO    11      59.600  54.880  81.370  1.00  0.00            
ATOM     17  N   ARG    12      57.640  55.580  82.290  1.00  0.00            
ATOM     18  HN  ARG    12      56.930  55.450  82.980  1.00  0.00            
ATOM     19  CA  ARG    12      57.450  56.710  81.420  1.00  0.00            
ATOM     20  HA  ARG    12      58.070  56.610  80.540  1.00  0.00            
ATOM     21  CB  ARG    12      55.980  56.920  80.980  1.00  0.00            
ATOM     22  HB1 ARG    12      55.900  57.840  80.360  1.00  0.00            
ATOM     23  HB2 ARG    12      55.340  57.040  81.880  1.00  0.00            
ATOM     24  CG  ARG    12      55.420  55.740  80.170  1.00  0.00            
ATOM     25  HG1 ARG    12      55.610  54.800  80.740  1.00  0.00            
ATOM     26  HG2 ARG    12      55.960  55.660  79.200  1.00  0.00            
ATOM     27  CD  ARG    12      53.910  55.890  79.910  1.00  0.00            
ATOM     28  HD1 ARG    12      53.720  56.740  79.220  1.00  0.00            
ATOM     29  HD2 ARG    12      53.370  56.070  80.860  1.00  0.00            
ATOM     30  NE  ARG    12      53.380  54.640  79.280  1.00  0.00            
ATOM     31  HE  ARG    12      53.220  54.640  78.290  1.00  0.00            
ATOM     32  CZ  ARG    12      53.080  53.500  79.980  1.00  0.00            
ATOM     33  NH1 ARG    12      53.270  53.440  81.330  1.00  0.00            
ATOM     34 1HH1 ARG    12      53.640  54.230  81.830  1.00  0.00            
ATOM     35 2HH1 ARG    12      53.050  52.600  81.830  1.00  0.00            
ATOM     36  NH2 ARG    12      52.590  52.420  79.320  1.00  0.00            
ATOM     37 1HH2 ARG    12      52.440  52.460  78.340  1.00  0.00            
ATOM     38 2HH2 ARG    12      52.370  51.580  79.830  1.00  0.00            
ATOM     39  C   ARG    12      57.880  57.920  82.200  1.00  0.00            
ATOM     40  O   ARG    12      57.070  58.550  82.880  1.00  0.00            
ATOM     41  N   GLN    13      59.180  58.250  82.120  1.00  0.00            
ATOM     42  HN  GLN    13      59.830  57.740  81.560  1.00  0.00            
ATOM     43  CA  GLN    13      59.720  59.370  82.840  1.00  0.00            
ATOM     44  HA  GLN    13      59.060  60.220  82.710  1.00  0.00            
ATOM     45  CB  GLN    13      59.930  59.080  84.350  1.00  0.00            
ATOM     46  HB1 GLN    13      60.640  58.230  84.450  1.00  0.00            
ATOM     47  HB2 GLN    13      58.970  58.730  84.790  1.00  0.00            
ATOM     48  CG  GLN    13      60.370  60.320  85.150  1.00  0.00            
ATOM     49  HG1 GLN    13      59.480  60.950  85.380  1.00  0.00            
ATOM     50  HG2 GLN    13      61.060  60.940  84.530  1.00  0.00            
ATOM     51  CD  GLN    13      61.110  59.990  86.450  1.00  0.00            
ATOM     52  OE1 GLN    13      61.660  60.910  87.070  1.00  0.00            
ATOM     53  NE2 GLN    13      61.150  58.690  86.850  1.00  0.00            
ATOM     54 1HE2 GLN    13      60.720  57.980  86.290  1.00  0.00            
ATOM     55 2HE2 GLN    13      61.640  58.430  87.690  1.00  0.00            
ATOM     56  C   GLN    13      61.020  59.660  82.170  1.00  0.00            
ATOM     57  O   GLN    13      61.040  60.290  81.110  1.00  0.00            
ATOM     58  N   ILE    14      62.160  59.220  82.770  1.00  0.00            
ATOM     59  HN  ILE    14      62.130  58.730  83.640  1.00  0.00            
ATOM     60  CA  ILE    14      63.480  59.360  82.200  1.00  0.00            
ATOM     61  HA  ILE    14      63.490  60.380  81.840  1.00  0.00            
ATOM     62  CB  ILE    14      64.650  59.380  83.190  1.00  0.00            
ATOM     63  HB  ILE    14      64.450  60.230  83.890  1.00  0.00            
ATOM     64  CG2 ILE    14      64.710  58.110  84.070  1.00  0.00            
ATOM     65 1HG2 ILE    14      65.440  58.250  84.890  1.00  0.00            
ATOM     66 2HG2 ILE    14      63.720  57.900  84.530  1.00  0.00            
ATOM     67 3HG2 ILE    14      65.030  57.240  83.470  1.00  0.00            
ATOM     68  CG1 ILE    14      65.990  59.690  82.480  1.00  0.00            
ATOM     69 1HG1 ILE    14      65.840  60.570  81.820  1.00  0.00            
ATOM     70 2HG1 ILE    14      66.260  58.830  81.830  1.00  0.00            
ATOM     71  CD  ILE    14      67.170  59.980  83.410  1.00  0.00            
ATOM     72  HD1 ILE    14      68.070  60.230  82.820  1.00  0.00            
ATOM     73  HD2 ILE    14      66.930  60.840  84.070  1.00  0.00            
ATOM     74  HD3 ILE    14      67.400  59.090  84.040  1.00  0.00            
ATOM     75  C   ILE    14      63.650  58.500  80.970  1.00  0.00            
ATOM     76  O   ILE    14      64.160  59.080  80.030  1.00  0.00            
ATOM     77  N   PRO    15      63.270  57.240  80.750  1.00  0.00            
ATOM     78  CD  PRO    15      62.780  56.280  81.750  1.00  0.00            
ATOM     79  HD1 PRO    15      63.230  56.450  82.740  1.00  0.00            
ATOM     80  HD2 PRO    15      61.680  56.380  81.810  1.00  0.00            
ATOM     81  CA  PRO    15      63.460  56.580  79.460  1.00  0.00            
ATOM     82  HA  PRO    15      64.510  56.660  79.200  1.00  0.00            
ATOM     83  CB  PRO    15      63.010  55.130  79.670  1.00  0.00            
ATOM     84  HB1 PRO    15      63.630  54.420  79.080  1.00  0.00            
ATOM     85  HB2 PRO    15      61.940  55.000  79.410  1.00  0.00            
ATOM     86  CG  PRO    15      63.180  54.920  81.180  1.00  0.00            
ATOM     87  HG1 PRO    15      64.250  54.720  81.410  1.00  0.00            
ATOM     88  HG2 PRO    15      62.550  54.100  81.560  1.00  0.00            
ATOM     89  C   PRO    15      62.650  57.230  78.360  1.00  0.00            
ATOM     90  O   PRO    15      63.040  57.140  77.200  1.00  0.00            
ATOM     91  N   TYR    16      61.500  57.840  78.730  1.00  0.00            
ATOM     92  HN  TYR    16      61.220  57.870  79.690  1.00  0.00            
ATOM     93  CA  TYR    16      60.600  58.480  77.820  1.00  0.00            
ATOM     94  HA  TYR    16      60.450  57.780  77.000  1.00  0.00            
ATOM     95  CB  TYR    16      59.230  58.800  78.480  1.00  0.00            
ATOM     96  HB1 TYR    16      59.200  59.810  78.930  1.00  0.00            
ATOM     97  HB2 TYR    16      59.040  58.060  79.290  1.00  0.00            
ATOM     98  CG  TYR    16      58.130  58.650  77.470  1.00  0.00            
ATOM     99  CD1 TYR    16      57.520  57.400  77.280  1.00  0.00            
ATOM    100  HD1 TYR    16      57.820  56.550  77.880  1.00  0.00            
ATOM    101  CE1 TYR    16      56.540  57.220  76.300  1.00  0.00            
ATOM    102  HE1 TYR    16      56.080  56.250  76.160  1.00  0.00            
ATOM    103  CZ  TYR    16      56.160  58.310  75.490  1.00  0.00            
ATOM    104  OH  TYR    16      55.180  58.130  74.490  1.00  0.00            
ATOM    105  HH  TYR    16      55.050  58.970  74.040  1.00  0.00            
ATOM    106  CD2 TYR    16      57.730  59.730  76.670  1.00  0.00            
ATOM    107  HD2 TYR    16      58.210  60.690  76.800  1.00  0.00            
ATOM    108  CE2 TYR    16      56.760  59.560  75.680  1.00  0.00            
ATOM    109  HE2 TYR    16      56.470  60.400  75.070  1.00  0.00            
ATOM    110  C   TYR    16      61.200  59.740  77.250  1.00  0.00            
ATOM    111  O   TYR    16      61.080  59.980  76.050  1.00  0.00            
ATOM    112  N   ILE    17      61.870  60.570  78.100  1.00  0.00            
ATOM    113  HN  ILE    17      61.980  60.350  79.070  1.00  0.00            
ATOM    114  CA  ILE    17      62.410  61.850  77.700  1.00  0.00            
ATOM    115  HA  ILE    17      61.670  62.310  77.060  1.00  0.00            
ATOM    116  CB  ILE    17      62.600  62.850  78.840  1.00  0.00            
ATOM    117  HB  ILE    17      61.660  62.830  79.450  1.00  0.00            
ATOM    118  CG2 ILE    17      63.750  62.410  79.780  1.00  0.00            
ATOM    119 1HG2 ILE    17      63.760  63.030  80.700  1.00  0.00            
ATOM    120 2HG2 ILE    17      63.590  61.370  80.080  1.00  0.00            
ATOM    121 3HG2 ILE    17      64.730  62.500  79.270  1.00  0.00            
ATOM    122  CG1 ILE    17      62.760  64.300  78.320  1.00  0.00            
ATOM    123 1HG1 ILE    17      61.880  64.560  77.700  1.00  0.00            
ATOM    124 2HG1 ILE    17      63.660  64.370  77.680  1.00  0.00            
ATOM    125  CD  ILE    17      62.900  65.330  79.440  1.00  0.00            
ATOM    126  HD1 ILE    17      62.960  66.360  79.030  1.00  0.00            
ATOM    127  HD2 ILE    17      62.050  65.280  80.140  1.00  0.00            
ATOM    128  HD3 ILE    17      63.840  65.150  79.990  1.00  0.00            
ATOM    129  C   ILE    17      63.680  61.680  76.890  1.00  0.00            
ATOM    130  O   ILE    17      64.050  62.550  76.110  1.00  0.00            
ATOM    131  N   ILE    18      64.380  60.520  77.010  1.00  0.00            
ATOM    132  HN  ILE    18      64.080  59.810  77.640  1.00  0.00            
ATOM    133  CA  ILE    18      65.570  60.210  76.250  1.00  0.00            
ATOM    134  HA  ILE    18      66.190  61.100  76.240  1.00  0.00            
ATOM    135  CB  ILE    18      66.390  59.090  76.860  1.00  0.00            
ATOM    136  HB  ILE    18      65.780  58.160  76.910  1.00  0.00            
ATOM    137  CG2 ILE    18      67.660  58.830  76.020  1.00  0.00            
ATOM    138 1HG2 ILE    18      68.300  58.060  76.500  1.00  0.00            
ATOM    139 2HG2 ILE    18      67.400  58.460  75.000  1.00  0.00            
ATOM    140 3HG2 ILE    18      68.250  59.760  75.910  1.00  0.00            
ATOM    141  CG1 ILE    18      66.750  59.520  78.300  1.00  0.00            
ATOM    142 1HG1 ILE    18      65.850  59.800  78.860  1.00  0.00            
ATOM    143 2HG1 ILE    18      67.320  60.460  78.230  1.00  0.00            
ATOM    144  CD  ILE    18      67.530  58.490  79.120  1.00  0.00            
ATOM    145  HD1 ILE    18      67.760  58.900  80.130  1.00  0.00            
ATOM    146  HD2 ILE    18      66.920  57.560  79.250  1.00  0.00            
ATOM    147  HD3 ILE    18      68.490  58.220  78.640  1.00  0.00            
ATOM    148  C   ILE    18      65.200  59.900  74.820  1.00  0.00            
ATOM    149  O   ILE    18      65.900  60.290  73.890  1.00  0.00            
ATOM    150  N   ALA    19      64.050  59.210  74.630  1.00  0.00            
ATOM    151  HN  ALA    19      63.500  58.910  75.400  1.00  0.00            
ATOM    152  CA  ALA    19      63.480  58.920  73.330  1.00  0.00            
ATOM    153  HA  ALA    19      64.240  58.440  72.740  1.00  0.00            
ATOM    154  CB  ALA    19      62.260  58.000  73.440  1.00  0.00            
ATOM    155  HB1 ALA    19      61.870  57.730  72.430  1.00  0.00            
ATOM    156  HB2 ALA    19      62.540  57.060  73.960  1.00  0.00            
ATOM    157  HB3 ALA    19      61.440  58.470  74.020  1.00  0.00            
ATOM    158  C   ALA    19      63.060  60.190  72.640  1.00  0.00            
ATOM    159  O   ALA    19      63.200  60.330  71.430  1.00  0.00            
ATOM    160  N   SER    20      62.540  61.160  73.430  1.00  0.00            
ATOM    161  HN  SER    20      62.440  61.010  74.410  1.00  0.00            
ATOM    162  CA  SER    20      62.120  62.470  72.990  1.00  0.00            
ATOM    163  HA  SER    20      61.390  62.340  72.200  1.00  0.00            
ATOM    164  CB  SER    20      61.530  63.310  74.140  1.00  0.00            
ATOM    165  HB1 SER    20      60.950  64.160  73.730  1.00  0.00            
ATOM    166  HB2 SER    20      62.310  63.720  74.810  1.00  0.00            
ATOM    167  OG  SER    20      60.670  62.530  74.930  1.00  0.00            
ATOM    168  HG1 SER    20      60.330  63.130  75.600  1.00  0.00            
ATOM    169  C   SER    20      63.270  63.280  72.480  1.00  0.00            
ATOM    170  O   SER    20      63.180  63.920  71.440  1.00  0.00            
ATOM    171  N   GLU    21      64.390  63.240  73.240  1.00  0.00            
ATOM    172  HN  GLU    21      64.420  62.710  74.080  1.00  0.00            
ATOM    173  CA  GLU    21      65.610  63.940  72.940  1.00  0.00            
ATOM    174  HA  GLU    21      65.390  64.980  72.810  1.00  0.00            
ATOM    175  CB  GLU    21      66.680  63.760  74.050  1.00  0.00            
ATOM    176  HB1 GLU    21      67.680  64.030  73.660  1.00  0.00            
ATOM    177  HB2 GLU    21      66.710  62.680  74.320  1.00  0.00            
ATOM    178  CG  GLU    21      66.450  64.570  75.340  1.00  0.00            
ATOM    179  HG1 GLU    21      66.970  64.030  76.170  1.00  0.00            
ATOM    180  HG2 GLU    21      65.380  64.620  75.590  1.00  0.00            
ATOM    181  CD  GLU    21      67.040  65.980  75.270  1.00  0.00            
ATOM    182  OE1 GLU    21      67.350  66.460  74.140  1.00  0.00            
ATOM    183  OE2 GLU    21      67.200  66.600  76.350  1.00  0.00            
ATOM    184  C   GLU    21      66.170  63.410  71.650  1.00  0.00            
ATOM    185  O   GLU    21      66.540  64.200  70.790  1.00  0.00            
ATOM    186  N   ALA    22      66.170  62.070  71.440  1.00  0.00            
ATOM    187  HN  ALA    22      65.810  61.450  72.140  1.00  0.00            
ATOM    188  CA  ALA    22      66.740  61.410  70.280  1.00  0.00            
ATOM    189  HA  ALA    22      67.790  61.660  70.240  1.00  0.00            
ATOM    190  CB  ALA    22      66.600  59.880  70.380  1.00  0.00            
ATOM    191  HB1 ALA    22      65.540  59.570  70.430  1.00  0.00            
ATOM    192  HB2 ALA    22      67.110  59.510  71.290  1.00  0.00            
ATOM    193  HB3 ALA    22      67.070  59.380  69.500  1.00  0.00            
ATOM    194  C   ALA    22      66.100  61.860  68.990  1.00  0.00            
ATOM    195  O   ALA    22      66.790  62.060  67.990  1.00  0.00            
ATOM    196  N   CYS    23      64.760  62.040  69.000  1.00  0.00            
ATOM    197  HN  CYS    23      64.240  61.850  69.830  1.00  0.00            
ATOM    198  CA  CYS    23      63.980  62.540  67.900  1.00  0.00            
ATOM    199  HA  CYS    23      64.250  61.970  67.020  1.00  0.00            
ATOM    200  CB  CYS    23      62.460  62.370  68.160  1.00  0.00            
ATOM    201  HB1 CYS    23      61.880  62.860  67.350  1.00  0.00            
ATOM    202  HB2 CYS    23      62.210  62.880  69.120  1.00  0.00            
ATOM    203  SG  CYS    23      61.970  60.620  68.270  1.00  0.00            
ATOM    204  HG1 CYS    23      60.700  60.880  68.580  1.00  0.00            
ATOM    205  C   CYS    23      64.250  64.000  67.600  1.00  0.00            
ATOM    206  O   CYS    23      64.220  64.400  66.440  1.00  0.00            
ATOM    207  N   GLU    24      64.500  64.840  68.640  1.00  0.00            
ATOM    208  HN  GLU    24      64.530  64.500  69.580  1.00  0.00            
ATOM    209  CA  GLU    24      64.730  66.270  68.500  1.00  0.00            
ATOM    210  HA  GLU    24      63.940  66.670  67.890  1.00  0.00            
ATOM    211  CB  GLU    24      64.770  67.030  69.850  1.00  0.00            
ATOM    212  HB1 GLU    24      65.580  66.650  70.500  1.00  0.00            
ATOM    213  HB2 GLU    24      63.820  66.800  70.370  1.00  0.00            
ATOM    214  CG  GLU    24      64.820  68.570  69.710  1.00  0.00            
ATOM    215  HG1 GLU    24      64.280  69.010  70.570  1.00  0.00            
ATOM    216  HG2 GLU    24      64.280  68.870  68.780  1.00  0.00            
ATOM    217  CD  GLU    24      66.240  69.160  69.690  1.00  0.00            
ATOM    218  OE1 GLU    24      67.210  68.450  70.070  1.00  0.00            
ATOM    219  OE2 GLU    24      66.360  70.350  69.310  1.00  0.00            
ATOM    220  C   GLU    24      66.030  66.520  67.820  1.00  0.00            
ATOM    221  O   GLU    24      66.130  67.360  66.930  1.00  0.00            
ATOM    222  N   ARG    25      67.060  65.770  68.250  1.00  0.00            
ATOM    223  HN  ARG    25      66.910  65.100  68.970  1.00  0.00            
ATOM    224  CA  ARG    25      68.410  65.820  67.780  1.00  0.00            
ATOM    225  HA  ARG    25      68.790  66.830  67.910  1.00  0.00            
ATOM    226  CB  ARG    25      69.260  64.800  68.540  1.00  0.00            
ATOM    227  HB1 ARG    25      70.270  64.740  68.110  1.00  0.00            
ATOM    228  HB2 ARG    25      68.770  63.810  68.400  1.00  0.00            
ATOM    229  CG  ARG    25      69.410  65.010  70.060  1.00  0.00            
ATOM    230  HG1 ARG    25      68.450  65.310  70.510  1.00  0.00            
ATOM    231  HG2 ARG    25      70.120  65.840  70.260  1.00  0.00            
ATOM    232  CD  ARG    25      69.930  63.690  70.650  1.00  0.00            
ATOM    233  HD1 ARG    25      71.030  63.710  70.620  1.00  0.00            
ATOM    234  HD2 ARG    25      69.560  62.840  70.030  1.00  0.00            
ATOM    235  NE  ARG    25      69.530  63.440  72.070  1.00  0.00            
ATOM    236  HE  ARG    25      69.220  64.200  72.630  1.00  0.00            
ATOM    237  CZ  ARG    25      69.710  62.210  72.640  1.00  0.00            
ATOM    238  NH1 ARG    25      70.120  61.150  71.890  1.00  0.00            
ATOM    239 1HH1 ARG    25      70.290  61.260  70.910  1.00  0.00            
ATOM    240 2HH1 ARG    25      70.270  60.260  72.320  1.00  0.00            
ATOM    241  NH2 ARG    25      69.500  62.030  73.970  1.00  0.00            
ATOM    242 1HH2 ARG    25      69.210  62.800  74.540  1.00  0.00            
ATOM    243 2HH2 ARG    25      69.650  61.130  74.390  1.00  0.00            
ATOM    244  C   ARG    25      68.490  65.440  66.320  1.00  0.00            
ATOM    245  O   ARG    25      69.190  66.090  65.550  1.00  0.00            
ATOM    246  N   PHE    26      67.710  64.380  65.940  1.00  0.00            
ATOM    247  HN  PHE    26      67.150  63.910  66.610  1.00  0.00            
ATOM    248  CA  PHE    26      67.600  63.830  64.600  1.00  0.00            
ATOM    249  HA  PHE    26      68.590  63.490  64.300  1.00  0.00            
ATOM    250  CB  PHE    26      66.580  62.630  64.560  1.00  0.00            
ATOM    251  HB1 PHE    26      65.600  62.970  64.950  1.00  0.00            
ATOM    252  HB2 PHE    26      66.950  61.830  65.220  1.00  0.00            
ATOM    253  CG  PHE    26      66.340  62.030  63.180  1.00  0.00            
ATOM    254  CD1 PHE    26      66.930  60.810  62.800  1.00  0.00            
ATOM    255  HD1 PHE    26      67.510  60.250  63.510  1.00  0.00            
ATOM    256  CE1 PHE    26      66.780  60.320  61.490  1.00  0.00            
ATOM    257  HE1 PHE    26      67.280  59.410  61.200  1.00  0.00            
ATOM    258  CZ  PHE    26      65.990  61.010  60.570  1.00  0.00            
ATOM    259  HZ  PHE    26      65.880  60.630  59.560  1.00  0.00            
ATOM    260  CD2 PHE    26      65.500  62.680  62.250  1.00  0.00            
ATOM    261  HD2 PHE    26      64.990  63.590  62.530  1.00  0.00            
ATOM    262  CE2 PHE    26      65.330  62.180  60.960  1.00  0.00            
ATOM    263  HE2 PHE    26      64.690  62.690  60.260  1.00  0.00            
ATOM    264  C   PHE    26      67.150  64.900  63.650  1.00  0.00            
ATOM    265  O   PHE    26      67.650  65.000  62.530  1.00  0.00            
ATOM    266  N   SER    27      66.160  65.730  64.070  1.00  0.00            
ATOM    267  HN  SER    27      65.770  65.660  64.980  1.00  0.00            
ATOM    268  CA  SER    27      65.600  66.710  63.190  1.00  0.00            
ATOM    269  HA  SER    27      65.570  66.300  62.190  1.00  0.00            
ATOM    270  CB  SER    27      64.170  67.090  63.600  1.00  0.00            
ATOM    271  HB1 SER    27      64.150  67.530  64.620  1.00  0.00            
ATOM    272  HB2 SER    27      63.530  66.180  63.600  1.00  0.00            
ATOM    273  OG  SER    27      63.620  68.020  62.670  1.00  0.00            
ATOM    274  HG1 SER    27      62.720  68.180  62.960  1.00  0.00            
ATOM    275  C   SER    27      66.410  67.970  63.170  1.00  0.00            
ATOM    276  O   SER    27      66.650  68.480  62.080  1.00  0.00            
ATOM    277  N   PHE    28      66.780  68.530  64.350  1.00  0.00            
ATOM    278  HN  PHE    28      66.630  68.050  65.210  1.00  0.00            
ATOM    279  CA  PHE    28      67.190  69.920  64.480  1.00  0.00            
ATOM    280  HA  PHE    28      66.400  70.500  64.030  1.00  0.00            
ATOM    281  CB  PHE    28      67.330  70.360  65.970  1.00  0.00            
ATOM    282  HB1 PHE    28      68.050  69.690  66.490  1.00  0.00            
ATOM    283  HB2 PHE    28      66.340  70.280  66.480  1.00  0.00            
ATOM    284  CG  PHE    28      67.800  71.790  66.090  1.00  0.00            
ATOM    285  CD1 PHE    28      67.140  72.830  65.400  1.00  0.00            
ATOM    286  HD1 PHE    28      66.220  72.630  64.870  1.00  0.00            
ATOM    287  CE1 PHE    28      67.700  74.110  65.350  1.00  0.00            
ATOM    288  HE1 PHE    28      67.200  74.900  64.800  1.00  0.00            
ATOM    289  CZ  PHE    28      68.910  74.380  65.990  1.00  0.00            
ATOM    290  HZ  PHE    28      69.360  75.360  65.940  1.00  0.00            
ATOM    291  CD2 PHE    28      69.000  72.080  66.760  1.00  0.00            
ATOM    292  HD2 PHE    28      69.520  71.290  67.280  1.00  0.00            
ATOM    293  CE2 PHE    28      69.560  73.360  66.700  1.00  0.00            
ATOM    294  HE2 PHE    28      70.500  73.560  67.190  1.00  0.00            
ATOM    295  C   PHE    28      68.460  70.220  63.720  1.00  0.00            
ATOM    296  O   PHE    28      68.560  71.270  63.080  1.00  0.00            
ATOM    297  N   TYR    29      69.450  69.320  63.770  1.00  0.00            
ATOM    298  HN  TYR    29      69.360  68.460  64.280  1.00  0.00            
ATOM    299  CA  TYR    29      70.720  69.570  63.150  1.00  0.00            
ATOM    300  HA  TYR    29      70.850  70.620  62.970  1.00  0.00            
ATOM    301  CB  TYR    29      71.870  69.050  64.010  1.00  0.00            
ATOM    302  HB1 TYR    29      72.780  68.810  63.410  1.00  0.00            
ATOM    303  HB2 TYR    29      71.540  68.130  64.540  1.00  0.00            
ATOM    304  CG  TYR    29      72.270  70.090  65.020  1.00  0.00            
ATOM    305  CD1 TYR    29      71.880  69.990  66.370  1.00  0.00            
ATOM    306  HD1 TYR    29      71.240  69.190  66.690  1.00  0.00            
ATOM    307  CE1 TYR    29      72.340  70.930  67.300  1.00  0.00            
ATOM    308  HE1 TYR    29      72.040  70.840  68.340  1.00  0.00            
ATOM    309  CZ  TYR    29      73.170  71.980  66.890  1.00  0.00            
ATOM    310  OH  TYR    29      73.640  72.930  67.830  1.00  0.00            
ATOM    311  HH  TYR    29      74.200  73.550  67.370  1.00  0.00            
ATOM    312  CD2 TYR    29      73.100  71.150  64.620  1.00  0.00            
ATOM    313  HD2 TYR    29      73.410  71.220  63.590  1.00  0.00            
ATOM    314  CE2 TYR    29      73.550  72.080  65.550  1.00  0.00            
ATOM    315  HE2 TYR    29      74.210  72.870  65.220  1.00  0.00            
ATOM    316  C   TYR    29      70.780  68.890  61.810  1.00  0.00            
ATOM    317  O   TYR    29      71.770  69.010  61.090  1.00  0.00            
ATOM    318  N   GLY    30      69.680  68.210  61.420  1.00  0.00            
ATOM    319  HN  GLY    30      68.900  68.070  62.030  1.00  0.00            
ATOM    320  CA  GLY    30      69.470  67.820  60.050  1.00  0.00            
ATOM    321  HA1 GLY    30      68.690  67.070  60.060  1.00  0.00            
ATOM    322  HA2 GLY    30      70.400  67.500  59.610  1.00  0.00            
ATOM    323  C   GLY    30      68.960  69.030  59.330  1.00  0.00            
ATOM    324  O   GLY    30      69.390  69.330  58.220  1.00  0.00            
ATOM    325  N   MET    31      68.070  69.780  60.020  1.00  0.00            
ATOM    326  HN  MET    31      67.820  69.490  60.940  1.00  0.00            
ATOM    327  CA  MET    31      67.370  70.940  59.570  1.00  0.00            
ATOM    328  HA  MET    31      66.940  70.720  58.610  1.00  0.00            
ATOM    329  CB  MET    31      66.240  71.270  60.560  1.00  0.00            
ATOM    330  HB1 MET    31      66.670  71.550  61.550  1.00  0.00            
ATOM    331  HB2 MET    31      65.660  70.340  60.720  1.00  0.00            
ATOM    332  CG  MET    31      65.270  72.370  60.120  1.00  0.00            
ATOM    333  HG1 MET    31      64.900  72.120  59.100  1.00  0.00            
ATOM    334  HG2 MET    31      65.820  73.330  60.060  1.00  0.00            
ATOM    335  SD  MET    31      63.860  72.560  61.260  1.00  0.00            
ATOM    336  CE  MET    31      63.000  71.030  60.830  1.00  0.00            
ATOM    337  HE1 MET    31      61.960  71.060  61.210  1.00  0.00            
ATOM    338  HE2 MET    31      62.960  70.880  59.730  1.00  0.00            
ATOM    339  HE3 MET    31      63.510  70.150  61.280  1.00  0.00            
ATOM    340  C   MET    31      68.310  72.110  59.460  1.00  0.00            
ATOM    341  O   MET    31      68.030  73.090  58.770  1.00  0.00            
ATOM    342  N   ARG    32      69.490  71.990  60.110  1.00  0.00            
ATOM    343  HN  ARG    32      69.690  71.170  60.650  1.00  0.00            
ATOM    344  CA  ARG    32      70.540  72.970  60.090  1.00  0.00            
ATOM    345  HA  ARG    32      70.120  73.890  60.450  1.00  0.00            
ATOM    346  CB  ARG    32      71.720  72.530  61.000  1.00  0.00            
ATOM    347  HB1 ARG    32      72.120  71.560  60.630  1.00  0.00            
ATOM    348  HB2 ARG    32      71.330  72.360  62.030  1.00  0.00            
ATOM    349  CG  ARG    32      72.890  73.530  61.110  1.00  0.00            
ATOM    350  HG1 ARG    32      73.250  73.780  60.090  1.00  0.00            
ATOM    351  HG2 ARG    32      73.740  73.030  61.620  1.00  0.00            
ATOM    352  CD  ARG    32      72.530  74.840  61.830  1.00  0.00            
ATOM    353  HD1 ARG    32      71.430  75.010  61.850  1.00  0.00            
ATOM    354  HD2 ARG    32      73.020  75.680  61.310  1.00  0.00            
ATOM    355  NE  ARG    32      73.000  74.760  63.260  1.00  0.00            
ATOM    356  HE  ARG    32      72.860  73.910  63.760  1.00  0.00            
ATOM    357  CZ  ARG    32      73.710  75.760  63.870  1.00  0.00            
ATOM    358  NH1 ARG    32      73.940  76.950  63.250  1.00  0.00            
ATOM    359 1HH1 ARG    32      73.580  77.110  62.320  1.00  0.00            
ATOM    360 2HH1 ARG    32      74.470  77.670  63.700  1.00  0.00            
ATOM    361  NH2 ARG    32      74.200  75.570  65.130  1.00  0.00            
ATOM    362 1HH2 ARG    32      74.060  74.690  65.590  1.00  0.00            
ATOM    363 2HH2 ARG    32      74.740  76.290  65.570  1.00  0.00            
ATOM    364  C   ARG    32      71.080  73.190  58.700  1.00  0.00            
ATOM    365  O   ARG    32      71.300  74.330  58.320  1.00  0.00            
ATOM    366  N   ASN    33      71.300  72.110  57.900  1.00  0.00            
ATOM    367  HN  ASN    33      71.040  71.180  58.170  1.00  0.00            
ATOM    368  CA  ASN    33      72.130  72.230  56.730  1.00  0.00            
ATOM    369  HA  ASN    33      72.680  73.150  56.780  1.00  0.00            
ATOM    370  CB  ASN    33      73.210  71.110  56.670  1.00  0.00            
ATOM    371  HB1 ASN    33      73.710  71.040  57.660  1.00  0.00            
ATOM    372  HB2 ASN    33      73.990  71.390  55.930  1.00  0.00            
ATOM    373  CG  ASN    33      72.640  69.730  56.320  1.00  0.00            
ATOM    374  OD1 ASN    33      72.290  68.930  57.190  1.00  0.00            
ATOM    375  ND2 ASN    33      72.560  69.470  54.970  1.00  0.00            
ATOM    376 1HD2 ASN    33      72.840  70.170  54.310  1.00  0.00            
ATOM    377 2HD2 ASN    33      72.180  68.600  54.650  1.00  0.00            
ATOM    378  C   ASN    33      71.370  72.260  55.420  1.00  0.00            
ATOM    379  O   ASN    33      72.010  72.450  54.390  1.00  0.00            
ATOM    380  N   ILE    34      70.020  72.060  55.390  1.00  0.00            
ATOM    381  HN  ILE    34      69.480  71.870  56.210  1.00  0.00            
ATOM    382  CA  ILE    34      69.290  72.120  54.120  1.00  0.00            
ATOM    383  HA  ILE    34      69.990  72.210  53.310  1.00  0.00            
ATOM    384  CB  ILE    34      68.420  70.910  53.760  1.00  0.00            
ATOM    385  HB  ILE    34      68.140  71.030  52.680  1.00  0.00            
ATOM    386  CG2 ILE    34      69.280  69.630  53.810  1.00  0.00            
ATOM    387 1HG2 ILE    34      68.690  68.760  53.460  1.00  0.00            
ATOM    388 2HG2 ILE    34      70.170  69.730  53.150  1.00  0.00            
ATOM    389 3HG2 ILE    34      69.630  69.420  54.840  1.00  0.00            
ATOM    390  CG1 ILE    34      67.060  70.760  54.500  1.00  0.00            
ATOM    391 1HG1 ILE    34      66.590  69.810  54.160  1.00  0.00            
ATOM    392 2HG1 ILE    34      66.380  71.580  54.200  1.00  0.00            
ATOM    393  CD  ILE    34      67.140  70.720  56.020  1.00  0.00            
ATOM    394  HD1 ILE    34      66.200  70.330  56.450  1.00  0.00            
ATOM    395  HD2 ILE    34      67.980  70.080  56.360  1.00  0.00            
ATOM    396  HD3 ILE    34      67.310  71.740  56.440  1.00  0.00            
ATOM    397  C   ILE    34      68.440  73.340  54.090  1.00  0.00            
ATOM    398  O   ILE    34      67.970  73.720  53.020  1.00  0.00            
ATOM    399  N   LEU    35      68.220  74.000  55.260  1.00  0.00            
ATOM    400  HN  LEU    35      68.620  73.690  56.120  1.00  0.00            
ATOM    401  CA  LEU    35      67.360  75.150  55.350  1.00  0.00            
ATOM    402  HA  LEU    35      66.490  74.970  54.720  1.00  0.00            
ATOM    403  CB  LEU    35      66.860  75.360  56.800  1.00  0.00            
ATOM    404  HB1 LEU    35      67.690  75.750  57.440  1.00  0.00            
ATOM    405  HB2 LEU    35      66.600  74.350  57.200  1.00  0.00            
ATOM    406  CG  LEU    35      65.590  76.230  57.010  1.00  0.00            
ATOM    407  HG  LEU    35      64.770  75.770  56.400  1.00  0.00            
ATOM    408  CD1 LEU    35      65.140  76.190  58.480  1.00  0.00            
ATOM    409 1HD1 LEU    35      64.220  76.810  58.620  1.00  0.00            
ATOM    410 2HD1 LEU    35      64.910  75.150  58.790  1.00  0.00            
ATOM    411 3HD1 LEU    35      65.940  76.590  59.140  1.00  0.00            
ATOM    412  CD2 LEU    35      65.750  77.680  56.550  1.00  0.00            
ATOM    413 1HD2 LEU    35      64.920  78.310  56.940  1.00  0.00            
ATOM    414 2HD2 LEU    35      66.710  78.080  56.930  1.00  0.00            
ATOM    415 3HD2 LEU    35      65.750  77.750  55.450  1.00  0.00            
ATOM    416  C   LEU    35      68.110  76.350  54.830  1.00  0.00            
ATOM    417  O   LEU    35      67.580  77.090  53.990  1.00  0.00            
ATOM    418  N   THR    36      69.380  76.550  55.270  1.00  0.00            
ATOM    419  HN  THR    36      69.800  75.940  55.930  1.00  0.00            
ATOM    420  CA  THR    36      70.210  77.640  54.800  1.00  0.00            
ATOM    421  HA  THR    36      69.550  78.500  54.760  1.00  0.00            
ATOM    422  CB  THR    36      71.290  78.110  55.790  1.00  0.00            
ATOM    423  HB  THR    36      70.790  78.790  56.510  1.00  0.00            
ATOM    424  OG1 THR    36      72.330  78.870  55.180  1.00  0.00            
ATOM    425  HG1 THR    36      72.810  79.290  55.900  1.00  0.00            
ATOM    426  CG2 THR    36      71.890  76.970  56.640  1.00  0.00            
ATOM    427 1HG2 THR    36      72.610  77.380  57.380  1.00  0.00            
ATOM    428 2HG2 THR    36      71.080  76.460  57.210  1.00  0.00            
ATOM    429 3HG2 THR    36      72.430  76.210  56.040  1.00  0.00            
ATOM    430  C   THR    36      70.610  77.430  53.330  1.00  0.00            
ATOM    431  O   THR    36      70.450  78.380  52.580  1.00  0.00            
ATOM    432  N   PRO    37      71.030  76.270  52.830  1.00  0.00            
ATOM    433  CD  PRO    37      72.100  75.540  53.500  1.00  0.00            
ATOM    434  HD1 PRO    37      72.800  76.230  54.020  1.00  0.00            
ATOM    435  HD2 PRO    37      71.640  74.840  54.230  1.00  0.00            
ATOM    436  CA  PRO    37      71.150  76.070  51.400  1.00  0.00            
ATOM    437  HA  PRO    37      71.760  76.870  51.020  1.00  0.00            
ATOM    438  CB  PRO    37      71.860  74.720  51.270  1.00  0.00            
ATOM    439  HB1 PRO    37      72.340  74.590  50.280  1.00  0.00            
ATOM    440  HB2 PRO    37      71.160  73.880  51.470  1.00  0.00            
ATOM    441  CG  PRO    37      72.880  74.810  52.400  1.00  0.00            
ATOM    442  HG1 PRO    37      73.730  75.450  52.070  1.00  0.00            
ATOM    443  HG2 PRO    37      73.260  73.820  52.710  1.00  0.00            
ATOM    444  C   PRO    37      69.870  76.050  50.580  1.00  0.00            
ATOM    445  O   PRO    37      70.010  76.000  49.360  1.00  0.00            
ATOM    446  N   PHE    38      68.650  76.070  51.180  1.00  0.00            
ATOM    447  HN  PHE    38      68.540  76.060  52.170  1.00  0.00            
ATOM    448  CA  PHE    38      67.420  76.200  50.410  1.00  0.00            
ATOM    449  HA  PHE    38      67.500  75.520  49.580  1.00  0.00            
ATOM    450  CB  PHE    38      66.120  75.850  51.200  1.00  0.00            
ATOM    451  HB1 PHE    38      65.840  76.650  51.910  1.00  0.00            
ATOM    452  HB2 PHE    38      66.280  74.920  51.780  1.00  0.00            
ATOM    453  CG  PHE    38      64.960  75.590  50.260  1.00  0.00            
ATOM    454  CD1 PHE    38      64.200  76.640  49.730  1.00  0.00            
ATOM    455  HD1 PHE    38      64.410  77.660  50.020  1.00  0.00            
ATOM    456  CE1 PHE    38      63.170  76.390  48.810  1.00  0.00            
ATOM    457  HE1 PHE    38      62.590  77.220  48.410  1.00  0.00            
ATOM    458  CZ  PHE    38      62.870  75.080  48.430  1.00  0.00            
ATOM    459  HZ  PHE    38      62.080  74.890  47.720  1.00  0.00            
ATOM    460  CD2 PHE    38      64.650  74.270  49.870  1.00  0.00            
ATOM    461  HD2 PHE    38      65.220  73.450  50.270  1.00  0.00            
ATOM    462  CE2 PHE    38      63.610  74.020  48.960  1.00  0.00            
ATOM    463  HE2 PHE    38      63.390  73.000  48.660  1.00  0.00            
ATOM    464  C   PHE    38      67.310  77.610  49.880  1.00  0.00            
ATOM    465  O   PHE    38      66.900  77.810  48.740  1.00  0.00            
ATOM    466  N   LEU    39      67.700  78.620  50.700  1.00  0.00            
ATOM    467  HN  LEU    39      68.020  78.440  51.630  1.00  0.00            
ATOM    468  CA  LEU    39      67.670  80.010  50.310  1.00  0.00            
ATOM    469  HA  LEU    39      66.710  80.180  49.830  1.00  0.00            
ATOM    470  CB  LEU    39      67.760  80.980  51.520  1.00  0.00            
ATOM    471  HB1 LEU    39      67.190  80.520  52.350  1.00  0.00            
ATOM    472  HB2 LEU    39      67.250  81.930  51.270  1.00  0.00            
ATOM    473  CG  LEU    39      69.180  81.340  52.060  1.00  0.00            
ATOM    474  HG  LEU    39      69.840  80.470  51.880  1.00  0.00            
ATOM    475  CD1 LEU    39      69.820  82.550  51.350  1.00  0.00            
ATOM    476 1HD1 LEU    39      70.800  82.780  51.810  1.00  0.00            
ATOM    477 2HD1 LEU    39      70.010  82.350  50.270  1.00  0.00            
ATOM    478 3HD1 LEU    39      69.160  83.430  51.420  1.00  0.00            
ATOM    479  CD2 LEU    39      69.160  81.570  53.580  1.00  0.00            
ATOM    480 1HD2 LEU    39      70.190  81.770  53.950  1.00  0.00            
ATOM    481 2HD2 LEU    39      68.520  82.430  53.830  1.00  0.00            
ATOM    482 3HD2 LEU    39      68.780  80.670  54.110  1.00  0.00            
ATOM    483  C   LEU    39      68.760  80.290  49.300  1.00  0.00            
ATOM    484  O   LEU    39      68.670  81.220  48.500  1.00  0.00            
ATOM    485  N   MET    40      69.830  79.450  49.320  1.00  0.00            
ATOM    486  HN  MET    40      69.870  78.700  49.980  1.00  0.00            
ATOM    487  CA  MET    40      71.000  79.570  48.490  1.00  0.00            
ATOM    488  HA  MET    40      71.190  80.620  48.310  1.00  0.00            
ATOM    489  CB  MET    40      72.200  78.930  49.230  1.00  0.00            
ATOM    490  HB1 MET    40      72.080  77.830  49.250  1.00  0.00            
ATOM    491  HB2 MET    40      72.140  79.280  50.290  1.00  0.00            
ATOM    492  CG  MET    40      73.630  79.310  48.760  1.00  0.00            
ATOM    493  HG1 MET    40      74.300  79.050  49.610  1.00  0.00            
ATOM    494  HG2 MET    40      73.670  80.420  48.650  1.00  0.00            
ATOM    495  SD  MET    40      74.280  78.510  47.260  1.00  0.00            
ATOM    496  CE  MET    40      73.940  76.770  47.660  1.00  0.00            
ATOM    497  HE1 MET    40      74.380  76.090  46.890  1.00  0.00            
ATOM    498  HE2 MET    40      74.380  76.490  48.640  1.00  0.00            
ATOM    499  HE3 MET    40      72.850  76.560  47.700  1.00  0.00            
ATOM    500  C   MET    40      70.720  78.870  47.170  1.00  0.00            
ATOM    501  O   MET    40      71.440  79.050  46.190  1.00  0.00            
ATOM    502  N   THR    41      69.620  78.080  47.080  1.00  0.00            
ATOM    503  HN  THR    41      69.050  77.890  47.870  1.00  0.00            
ATOM    504  CA  THR    41      69.140  77.540  45.820  1.00  0.00            
ATOM    505  HA  THR    41      70.000  77.260  45.230  1.00  0.00            
ATOM    506  CB  THR    41      68.260  76.310  45.980  1.00  0.00            
ATOM    507  HB  THR    41      67.320  76.560  46.520  1.00  0.00            
ATOM    508  OG1 THR    41      68.950  75.320  46.740  1.00  0.00            
ATOM    509  HG1 THR    41      69.010  75.670  47.640  1.00  0.00            
ATOM    510  CG2 THR    41      67.920  75.710  44.600  1.00  0.00            
ATOM    511 1HG2 THR    41      67.370  74.750  44.720  1.00  0.00            
ATOM    512 2HG2 THR    41      67.280  76.400  44.020  1.00  0.00            
ATOM    513 3HG2 THR    41      68.850  75.510  44.030  1.00  0.00            
ATOM    514  C   THR    41      68.390  78.630  45.090  1.00  0.00            
ATOM    515  O   THR    41      68.470  78.720  43.860  1.00  0.00            
ATOM    516  N   ALA    42      67.670  79.510  45.840  1.00  0.00            
ATOM    517  HN  ALA    42      67.640  79.420  46.830  1.00  0.00            
ATOM    518  CA  ALA    42      66.950  80.660  45.310  1.00  0.00            
ATOM    519  HA  ALA    42      66.290  80.280  44.540  1.00  0.00            
ATOM    520  CB  ALA    42      66.100  81.380  46.370  1.00  0.00            
ATOM    521  HB1 ALA    42      65.470  82.160  45.900  1.00  0.00            
ATOM    522  HB2 ALA    42      65.430  80.650  46.880  1.00  0.00            
ATOM    523  HB3 ALA    42      66.730  81.860  47.140  1.00  0.00            
ATOM    524  C   ALA    42      67.890  81.660  44.690  1.00  0.00            
ATOM    525  O   ALA    42      67.570  82.280  43.680  1.00  0.00            
ATOM    526  N   LEU    43      69.100  81.790  45.290  1.00  0.00            
ATOM    527  HN  LEU    43      69.300  81.290  46.130  1.00  0.00            
ATOM    528  CA  LEU    43      70.240  82.520  44.780  1.00  0.00            
ATOM    529  HA  LEU    43      69.960  83.560  44.670  1.00  0.00            
ATOM    530  CB  LEU    43      71.420  82.390  45.780  1.00  0.00            
ATOM    531  HB1 LEU    43      71.660  81.320  45.930  1.00  0.00            
ATOM    532  HB2 LEU    43      71.030  82.770  46.750  1.00  0.00            
ATOM    533  CG  LEU    43      72.740  83.120  45.480  1.00  0.00            
ATOM    534  HG  LEU    43      72.480  84.100  45.000  1.00  0.00            
ATOM    535  CD1 LEU    43      73.460  83.420  46.810  1.00  0.00            
ATOM    536 1HD1 LEU    43      74.260  84.160  46.640  1.00  0.00            
ATOM    537 2HD1 LEU    43      72.760  83.830  47.560  1.00  0.00            
ATOM    538 3HD1 LEU    43      73.900  82.490  47.230  1.00  0.00            
ATOM    539  CD2 LEU    43      73.700  82.360  44.560  1.00  0.00            
ATOM    540 1HD2 LEU    43      74.510  83.040  44.210  1.00  0.00            
ATOM    541 2HD2 LEU    43      74.160  81.500  45.100  1.00  0.00            
ATOM    542 3HD2 LEU    43      73.200  81.960  43.660  1.00  0.00            
ATOM    543  C   LEU    43      70.650  81.970  43.430  1.00  0.00            
ATOM    544  O   LEU    43      70.660  80.750  43.240  1.00  0.00            
ATOM    545  N   LEU    44      70.990  82.870  42.480  1.00  0.00            
ATOM    546  HN  LEU    44      70.970  83.850  42.660  1.00  0.00            
ATOM    547  CA  LEU    44      71.400  82.500  41.150  1.00  0.00            
ATOM    548  HA  LEU    44      71.410  81.420  41.050  1.00  0.00            
ATOM    549  CB  LEU    44      70.520  83.110  40.030  1.00  0.00            
ATOM    550  HB1 LEU    44      70.900  82.790  39.040  1.00  0.00            
ATOM    551  HB2 LEU    44      70.590  84.220  40.080  1.00  0.00            
ATOM    552  CG  LEU    44      69.020  82.730  40.110  1.00  0.00            
ATOM    553  HG  LEU    44      68.620  83.130  41.070  1.00  0.00            
ATOM    554  CD1 LEU    44      68.230  83.400  38.970  1.00  0.00            
ATOM    555 1HD1 LEU    44      67.150  83.170  39.070  1.00  0.00            
ATOM    556 2HD1 LEU    44      68.360  84.500  39.010  1.00  0.00            
ATOM    557 3HD1 LEU    44      68.580  83.030  37.990  1.00  0.00            
ATOM    558  CD2 LEU    44      68.780  81.210  40.120  1.00  0.00            
ATOM    559 1HD2 LEU    44      67.690  80.990  40.130  1.00  0.00            
ATOM    560 2HD2 LEU    44      69.220  80.740  39.210  1.00  0.00            
ATOM    561 3HD2 LEU    44      69.230  80.730  41.010  1.00  0.00            
ATOM    562  C   LEU    44      72.810  82.990  40.970  1.00  0.00            
ATOM    563  O   LEU    44      73.280  83.830  41.730  1.00  0.00            
ATOM    564  N   LEU    45      73.510  82.450  39.950  1.00  0.00            
ATOM    565  HN  LEU    45      73.080  81.770  39.360  1.00  0.00            
ATOM    566  CA  LEU    45      74.890  82.730  39.610  1.00  0.00            
ATOM    567  HA  LEU    45      75.480  82.520  40.490  1.00  0.00            
ATOM    568  CB  LEU    45      75.350  81.800  38.450  1.00  0.00            
ATOM    569  HB1 LEU    45      74.750  82.020  37.540  1.00  0.00            
ATOM    570  HB2 LEU    45      75.110  80.760  38.760  1.00  0.00            
ATOM    571  CG  LEU    45      76.860  81.800  38.050  1.00  0.00            
ATOM    572  HG  LEU    45      76.990  80.880  37.430  1.00  0.00            
ATOM    573  CD1 LEU    45      77.290  82.960  37.130  1.00  0.00            
ATOM    574 1HD1 LEU    45      78.300  82.760  36.710  1.00  0.00            
ATOM    575 2HD1 LEU    45      76.570  83.080  36.300  1.00  0.00            
ATOM    576 3HD1 LEU    45      77.340  83.920  37.690  1.00  0.00            
ATOM    577  CD2 LEU    45      77.810  81.640  39.260  1.00  0.00            
ATOM    578 1HD2 LEU    45      78.860  81.530  38.910  1.00  0.00            
ATOM    579 2HD2 LEU    45      77.750  82.530  39.930  1.00  0.00            
ATOM    580 3HD2 LEU    45      77.530  80.740  39.850  1.00  0.00            
ATOM    581  C   LEU    45      75.070  84.170  39.230  1.00  0.00            
ATOM    582  O   LEU    45      76.070  84.790  39.590  1.00  0.00            
ATOM    583  N   SER    46      74.060  84.750  38.520  1.00  0.00            
ATOM    584  HN  SER    46      73.250  84.220  38.280  1.00  0.00            
ATOM    585  CA  SER    46      74.040  86.120  38.040  1.00  0.00            
ATOM    586  HA  SER    46      74.900  86.240  37.400  1.00  0.00            
ATOM    587  CB  SER    46      72.760  86.410  37.210  1.00  0.00            
ATOM    588  HB1 SER    46      72.780  85.780  36.300  1.00  0.00            
ATOM    589  HB2 SER    46      72.740  87.480  36.890  1.00  0.00            
ATOM    590  OG  SER    46      71.570  86.110  37.920  1.00  0.00            
ATOM    591  HG1 SER    46      70.840  86.340  37.330  1.00  0.00            
ATOM    592  C   SER    46      74.170  87.120  39.170  1.00  0.00            
ATOM    593  O   SER    46      74.900  88.100  39.050  1.00  0.00            
ATOM    594  N   ILE    47      73.470  86.850  40.300  1.00  0.00            
ATOM    595  HN  ILE    47      72.860  86.060  40.350  1.00  0.00            
ATOM    596  CA  ILE    47      73.600  87.570  41.550  1.00  0.00            
ATOM    597  HA  ILE    47      73.510  88.620  41.330  1.00  0.00            
ATOM    598  CB  ILE    47      72.520  87.170  42.550  1.00  0.00            
ATOM    599  HB  ILE    47      72.650  86.100  42.830  1.00  0.00            
ATOM    600  CG2 ILE    47      72.650  88.010  43.840  1.00  0.00            
ATOM    601 1HG2 ILE    47      71.850  87.740  44.570  1.00  0.00            
ATOM    602 2HG2 ILE    47      73.620  87.820  44.340  1.00  0.00            
ATOM    603 3HG2 ILE    47      72.560  89.090  43.610  1.00  0.00            
ATOM    604  CG1 ILE    47      71.110  87.290  41.900  1.00  0.00            
ATOM    605 1HG1 ILE    47      71.080  86.680  40.970  1.00  0.00            
ATOM    606 2HG1 ILE    47      70.940  88.350  41.620  1.00  0.00            
ATOM    607  CD  ILE    47      69.970  86.800  42.790  1.00  0.00            
ATOM    608  HD1 ILE    47      69.020  86.780  42.210  1.00  0.00            
ATOM    609  HD2 ILE    47      70.180  85.780  43.170  1.00  0.00            
ATOM    610  HD3 ILE    47      69.830  87.490  43.650  1.00  0.00            
ATOM    611  C   ILE    47      74.970  87.230  42.120  1.00  0.00            
ATOM    612  O   ILE    47      75.280  86.040  42.140  1.00  0.00            
ATOM    613  N   PRO    48      75.810  88.160  42.600  1.00  0.00            
ATOM    614  CD  PRO    48      75.700  89.590  42.310  1.00  0.00            
ATOM    615  HD1 PRO    48      75.480  89.760  41.230  1.00  0.00            
ATOM    616  HD2 PRO    48      74.900  90.020  42.940  1.00  0.00            
ATOM    617  CA  PRO    48      77.030  87.860  43.350  1.00  0.00            
ATOM    618  HA  PRO    48      77.720  87.350  42.690  1.00  0.00            
ATOM    619  CB  PRO    48      77.550  89.230  43.790  1.00  0.00            
ATOM    620  HB1 PRO    48      78.650  89.240  43.900  1.00  0.00            
ATOM    621  HB2 PRO    48      77.080  89.550  44.740  1.00  0.00            
ATOM    622  CG  PRO    48      77.070  90.170  42.680  1.00  0.00            
ATOM    623  HG1 PRO    48      77.750  90.100  41.810  1.00  0.00            
ATOM    624  HG2 PRO    48      77.000  91.230  43.010  1.00  0.00            
ATOM    625  C   PRO    48      76.730  86.950  44.520  1.00  0.00            
ATOM    626  O   PRO    48      75.950  87.340  45.380  1.00  0.00            
ATOM    627  N   GLU    49      77.320  85.730  44.540  1.00  0.00            
ATOM    628  HN  GLU    49      78.000  85.470  43.850  1.00  0.00            
ATOM    629  CA  GLU    49      76.840  84.650  45.370  1.00  0.00            
ATOM    630  HA  GLU    49      75.760  84.690  45.280  1.00  0.00            
ATOM    631  CB  GLU    49      77.250  83.240  44.860  1.00  0.00            
ATOM    632  HB1 GLU    49      77.300  83.310  43.750  1.00  0.00            
ATOM    633  HB2 GLU    49      76.420  82.530  45.080  1.00  0.00            
ATOM    634  CG  GLU    49      78.570  82.610  45.360  1.00  0.00            
ATOM    635  HG1 GLU    49      79.360  83.390  45.410  1.00  0.00            
ATOM    636  HG2 GLU    49      78.890  81.840  44.620  1.00  0.00            
ATOM    637  CD  GLU    49      78.430  81.920  46.720  1.00  0.00            
ATOM    638  OE1 GLU    49      77.290  81.680  47.180  1.00  0.00            
ATOM    639  OE2 GLU    49      79.500  81.590  47.310  1.00  0.00            
ATOM    640  C   GLU    49      77.170  84.870  46.820  1.00  0.00            
ATOM    641  O   GLU    49      76.360  84.600  47.710  1.00  0.00            
ATOM    642  N   GLU    50      78.390  85.390  47.100  1.00  0.00            
ATOM    643  HN  GLU    50      79.020  85.630  46.360  1.00  0.00            
ATOM    644  CA  GLU    50      78.870  85.620  48.430  1.00  0.00            
ATOM    645  HA  GLU    50      78.700  84.710  48.990  1.00  0.00            
ATOM    646  CB  GLU    50      80.390  85.910  48.440  1.00  0.00            
ATOM    647  HB1 GLU    50      80.590  86.910  48.000  1.00  0.00            
ATOM    648  HB2 GLU    50      80.880  85.150  47.790  1.00  0.00            
ATOM    649  CG  GLU    50      81.020  85.810  49.840  1.00  0.00            
ATOM    650  HG1 GLU    50      80.790  84.810  50.270  1.00  0.00            
ATOM    651  HG2 GLU    50      80.590  86.590  50.510  1.00  0.00            
ATOM    652  CD  GLU    50      82.540  85.980  49.800  1.00  0.00            
ATOM    653  OE1 GLU    50      83.100  86.230  48.700  1.00  0.00            
ATOM    654  OE2 GLU    50      83.170  85.860  50.890  1.00  0.00            
ATOM    655  C   GLU    50      78.110  86.740  49.100  1.00  0.00            
ATOM    656  O   GLU    50      77.820  86.660  50.290  1.00  0.00            
ATOM    657  N   LEU    51      77.770  87.810  48.330  1.00  0.00            
ATOM    658  HN  LEU    51      78.010  87.840  47.360  1.00  0.00            
ATOM    659  CA  LEU    51      77.100  88.980  48.840  1.00  0.00            
ATOM    660  HA  LEU    51      77.650  89.270  49.720  1.00  0.00            
ATOM    661  CB  LEU    51      77.130  90.140  47.820  1.00  0.00            
ATOM    662  HB1 LEU    51      76.440  89.930  46.980  1.00  0.00            
ATOM    663  HB2 LEU    51      78.160  90.160  47.390  1.00  0.00            
ATOM    664  CG  LEU    51      76.860  91.580  48.360  1.00  0.00            
ATOM    665  HG  LEU    51      77.150  92.260  47.530  1.00  0.00            
ATOM    666  CD1 LEU    51      75.370  91.890  48.640  1.00  0.00            
ATOM    667 1HD1 LEU    51      75.240  92.980  48.810  1.00  0.00            
ATOM    668 2HD1 LEU    51      74.740  91.580  47.790  1.00  0.00            
ATOM    669 3HD1 LEU    51      75.020  91.370  49.560  1.00  0.00            
ATOM    670  CD2 LEU    51      77.750  91.960  49.560  1.00  0.00            
ATOM    671 1HD2 LEU    51      77.610  93.030  49.810  1.00  0.00            
ATOM    672 2HD2 LEU    51      77.480  91.350  50.450  1.00  0.00            
ATOM    673 3HD2 LEU    51      78.820  91.780  49.310  1.00  0.00            
ATOM    674  C   LEU    51      75.680  88.680  49.260  1.00  0.00            
ATOM    675  O   LEU    51      75.290  89.060  50.350  1.00  0.00            
ATOM    676  N   ARG    52      74.880  87.960  48.420  1.00  0.00            
ATOM    677  HN  ARG    52      75.210  87.640  47.540  1.00  0.00            
ATOM    678  CA  ARG    52      73.510  87.610  48.750  1.00  0.00            
ATOM    679  HA  ARG    52      73.000  88.520  49.040  1.00  0.00            
ATOM    680  CB  ARG    52      72.700  86.960  47.590  1.00  0.00            
ATOM    681  HB1 ARG    52      73.320  86.170  47.110  1.00  0.00            
ATOM    682  HB2 ARG    52      72.500  87.740  46.830  1.00  0.00            
ATOM    683  CG  ARG    52      71.350  86.340  48.040  1.00  0.00            
ATOM    684  HG1 ARG    52      70.800  87.070  48.670  1.00  0.00            
ATOM    685  HG2 ARG    52      71.580  85.450  48.680  1.00  0.00            
ATOM    686  CD  ARG    52      70.440  85.820  46.920  1.00  0.00            
ATOM    687  HD1 ARG    52      69.660  85.140  47.330  1.00  0.00            
ATOM    688  HD2 ARG    52      71.040  85.270  46.160  1.00  0.00            
ATOM    689  NE  ARG    52      69.780  86.970  46.220  1.00  0.00            
ATOM    690  HE  ARG    52      70.150  87.250  45.340  1.00  0.00            
ATOM    691  CZ  ARG    52      68.630  87.560  46.670  1.00  0.00            
ATOM    692  NH1 ARG    52      68.070  87.210  47.870  1.00  0.00            
ATOM    693 1HH1 ARG    52      68.510  86.510  48.440  1.00  0.00            
ATOM    694 2HH1 ARG    52      67.240  87.670  48.180  1.00  0.00            
ATOM    695  NH2 ARG    52      68.040  88.520  45.910  1.00  0.00            
ATOM    696 1HH2 ARG    52      68.440  88.770  45.020  1.00  0.00            
ATOM    697 2HH2 ARG    52      67.200  88.960  46.220  1.00  0.00            
ATOM    698  C   ARG    52      73.470  86.680  49.930  1.00  0.00            
ATOM    699  O   ARG    52      72.610  86.830  50.810  1.00  0.00            
ATOM    700  N   GLY    53      74.410  85.720  49.990  1.00  0.00            
ATOM    701  HN  GLY    53      75.110  85.620  49.280  1.00  0.00            
ATOM    702  CA  GLY    53      74.490  84.770  51.080  1.00  0.00            
ATOM    703  HA1 GLY    53      75.310  84.110  50.850  1.00  0.00            
ATOM    704  HA2 GLY    53      73.540  84.270  51.160  1.00  0.00            
ATOM    705  C   GLY    53      74.790  85.460  52.380  1.00  0.00            
ATOM    706  O   GLY    53      74.270  85.050  53.410  1.00  0.00            
ATOM    707  N   ALA    54      75.580  86.560  52.350  1.00  0.00            
ATOM    708  HN  ALA    54      75.980  86.870  51.490  1.00  0.00            
ATOM    709  CA  ALA    54      75.890  87.370  53.500  1.00  0.00            
ATOM    710  HA  ALA    54      76.250  86.700  54.280  1.00  0.00            
ATOM    711  CB  ALA    54      77.000  88.400  53.220  1.00  0.00            
ATOM    712  HB1 ALA    54      76.680  89.130  52.440  1.00  0.00            
ATOM    713  HB2 ALA    54      77.920  87.890  52.870  1.00  0.00            
ATOM    714  HB3 ALA    54      77.250  88.970  54.150  1.00  0.00            
ATOM    715  C   ALA    54      74.690  88.090  54.040  1.00  0.00            
ATOM    716  O   ALA    54      74.500  88.140  55.250  1.00  0.00            
ATOM    717  N   VAL    55      73.830  88.660  53.150  1.00  0.00            
ATOM    718  HN  VAL    55      74.000  88.600  52.160  1.00  0.00            
ATOM    719  CA  VAL    55      72.630  89.400  53.510  1.00  0.00            
ATOM    720  HA  VAL    55      72.920  90.190  54.190  1.00  0.00            
ATOM    721  CB  VAL    55      71.900  90.000  52.310  1.00  0.00            
ATOM    722  HB  VAL    55      71.690  89.190  51.560  1.00  0.00            
ATOM    723  CG1 VAL    55      70.550  90.650  52.700  1.00  0.00            
ATOM    724 1HG1 VAL    55      70.100  91.160  51.820  1.00  0.00            
ATOM    725 2HG1 VAL    55      69.820  89.890  53.060  1.00  0.00            
ATOM    726 3HG1 VAL    55      70.700  91.400  53.500  1.00  0.00            
ATOM    727  CG2 VAL    55      72.800  91.040  51.630  1.00  0.00            
ATOM    728 1HG2 VAL    55      72.300  91.470  50.740  1.00  0.00            
ATOM    729 2HG2 VAL    55      73.030  91.870  52.340  1.00  0.00            
ATOM    730 3HG2 VAL    55      73.760  90.590  51.310  1.00  0.00            
ATOM    731  C   VAL    55      71.670  88.490  54.230  1.00  0.00            
ATOM    732  O   VAL    55      71.120  88.850  55.270  1.00  0.00            
ATOM    733  N   ALA    56      71.470  87.270  53.680  1.00  0.00            
ATOM    734  HN  ALA    56      71.940  86.990  52.850  1.00  0.00            
ATOM    735  CA  ALA    56      70.540  86.310  54.210  1.00  0.00            
ATOM    736  HA  ALA    56      69.600  86.820  54.360  1.00  0.00            
ATOM    737  CB  ALA    56      70.320  85.150  53.240  1.00  0.00            
ATOM    738  HB1 ALA    56      69.540  84.460  53.620  1.00  0.00            
ATOM    739  HB2 ALA    56      69.980  85.550  52.260  1.00  0.00            
ATOM    740  HB3 ALA    56      71.260  84.590  53.070  1.00  0.00            
ATOM    741  C   ALA    56      70.990  85.740  55.530  1.00  0.00            
ATOM    742  O   ALA    56      70.180  85.610  56.440  1.00  0.00            
ATOM    743  N   LYS    57      72.300  85.420  55.670  1.00  0.00            
ATOM    744  HN  LYS    57      72.930  85.550  54.910  1.00  0.00            
ATOM    745  CA  LYS    57      72.880  84.870  56.870  1.00  0.00            
ATOM    746  HA  LYS    57      72.300  84.000  57.150  1.00  0.00            
ATOM    747  CB  LYS    57      74.360  84.450  56.690  1.00  0.00            
ATOM    748  HB1 LYS    57      74.830  84.270  57.680  1.00  0.00            
ATOM    749  HB2 LYS    57      74.910  85.290  56.200  1.00  0.00            
ATOM    750  CG  LYS    57      74.560  83.170  55.860  1.00  0.00            
ATOM    751  HG1 LYS    57      73.880  83.200  54.980  1.00  0.00            
ATOM    752  HG2 LYS    57      74.260  82.280  56.460  1.00  0.00            
ATOM    753  CD  LYS    57      76.000  83.010  55.350  1.00  0.00            
ATOM    754  HD1 LYS    57      76.290  83.960  54.830  1.00  0.00            
ATOM    755  HD2 LYS    57      76.040  82.200  54.590  1.00  0.00            
ATOM    756  CE  LYS    57      77.050  82.730  56.440  1.00  0.00            
ATOM    757  HE1 LYS    57      76.970  83.460  57.270  1.00  0.00            
ATOM    758  HE2 LYS    57      78.070  82.780  56.010  1.00  0.00            
ATOM    759  NZ  LYS    57      76.870  81.370  57.000  1.00  0.00            
ATOM    760  HZ1 LYS    57      77.550  81.230  57.780  1.00  0.00            
ATOM    761  HZ2 LYS    57      75.900  81.270  57.360  1.00  0.00            
ATOM    762  HZ3 LYS    57      77.040  80.670  56.250  1.00  0.00            
ATOM    763  C   LYS    57      72.850  85.850  58.010  1.00  0.00            
ATOM    764  O   LYS    57      72.800  85.430  59.160  1.00  0.00            
ATOM    765  N   ASP    58      72.870  87.170  57.720  1.00  0.00            
ATOM    766  HN  ASP    58      72.940  87.490  56.770  1.00  0.00            
ATOM    767  CA  ASP    58      72.740  88.230  58.700  1.00  0.00            
ATOM    768  HA  ASP    58      73.450  88.040  59.490  1.00  0.00            
ATOM    769  CB  ASP    58      72.960  89.650  58.130  1.00  0.00            
ATOM    770  HB1 ASP    58      72.690  90.420  58.890  1.00  0.00            
ATOM    771  HB2 ASP    58      72.300  89.800  57.250  1.00  0.00            
ATOM    772  CG  ASP    58      74.410  89.900  57.710  1.00  0.00            
ATOM    773  OD1 ASP    58      75.300  89.100  58.090  1.00  0.00            
ATOM    774  OD2 ASP    58      74.640  90.910  57.000  1.00  0.00            
ATOM    775  C   ASP    58      71.370  88.210  59.330  1.00  0.00            
ATOM    776  O   ASP    58      71.240  88.430  60.530  1.00  0.00            
ATOM    777  N   VAL    59      70.310  87.930  58.530  1.00  0.00            
ATOM    778  HN  VAL    59      70.430  87.770  57.550  1.00  0.00            
ATOM    779  CA  VAL    59      68.940  87.820  59.000  1.00  0.00            
ATOM    780  HA  VAL    59      68.740  88.690  59.600  1.00  0.00            
ATOM    781  CB  VAL    59      67.920  87.760  57.870  1.00  0.00            
ATOM    782  HB  VAL    59      68.100  86.870  57.240  1.00  0.00            
ATOM    783  CG1 VAL    59      66.490  87.680  58.440  1.00  0.00            
ATOM    784 1HG1 VAL    59      65.750  87.780  57.620  1.00  0.00            
ATOM    785 2HG1 VAL    59      66.320  86.710  58.950  1.00  0.00            
ATOM    786 3HG1 VAL    59      66.320  88.500  59.170  1.00  0.00            
ATOM    787  CG2 VAL    59      68.070  89.010  56.980  1.00  0.00            
ATOM    788 1HG2 VAL    59      67.310  88.990  56.170  1.00  0.00            
ATOM    789 2HG2 VAL    59      67.910  89.930  57.580  1.00  0.00            
ATOM    790 3HG2 VAL    59      69.070  89.060  56.520  1.00  0.00            
ATOM    791  C   VAL    59      68.790  86.600  59.890  1.00  0.00            
ATOM    792  O   VAL    59      68.220  86.700  60.970  1.00  0.00            
ATOM    793  N   PHE    60      69.370  85.430  59.480  1.00  0.00            
ATOM    794  HN  PHE    60      69.840  85.390  58.600  1.00  0.00            
ATOM    795  CA  PHE    60      69.370  84.180  60.230  1.00  0.00            
ATOM    796  HA  PHE    60      68.340  83.920  60.440  1.00  0.00            
ATOM    797  CB  PHE    60      70.100  83.020  59.500  1.00  0.00            
ATOM    798  HB1 PHE    60      70.520  82.290  60.230  1.00  0.00            
ATOM    799  HB2 PHE    60      70.940  83.410  58.890  1.00  0.00            
ATOM    800  CG  PHE    60      69.180  82.240  58.600  1.00  0.00            
ATOM    801  CD1 PHE    60      68.610  82.820  57.460  1.00  0.00            
ATOM    802  HD1 PHE    60      68.850  83.830  57.200  1.00  0.00            
ATOM    803  CE1 PHE    60      67.710  82.110  56.660  1.00  0.00            
ATOM    804  HE1 PHE    60      67.280  82.560  55.780  1.00  0.00            
ATOM    805  CZ  PHE    60      67.360  80.800  57.000  1.00  0.00            
ATOM    806  HZ  PHE    60      66.630  80.280  56.390  1.00  0.00            
ATOM    807  CD2 PHE    60      68.850  80.910  58.900  1.00  0.00            
ATOM    808  HD2 PHE    60      69.270  80.440  59.780  1.00  0.00            
ATOM    809  CE2 PHE    60      67.930  80.200  58.120  1.00  0.00            
ATOM    810  HE2 PHE    60      67.650  79.200  58.410  1.00  0.00            
ATOM    811  C   PHE    60      70.070  84.370  61.550  1.00  0.00            
ATOM    812  O   PHE    60      69.640  83.810  62.560  1.00  0.00            
ATOM    813  N   HIS    61      71.160  85.160  61.550  1.00  0.00            
ATOM    814  HN  HIS    61      71.470  85.590  60.700  1.00  0.00            
ATOM    815  CA  HIS    61      71.960  85.460  62.700  1.00  0.00            
ATOM    816  HA  HIS    61      72.210  84.520  63.150  1.00  0.00            
ATOM    817  CB  HIS    61      73.280  86.180  62.350  1.00  0.00            
ATOM    818  HB1 HIS    61      73.080  87.220  62.000  1.00  0.00            
ATOM    819  HB2 HIS    61      73.790  85.640  61.530  1.00  0.00            
ATOM    820  ND1 HIS    61      74.950  85.110  63.880  1.00  0.00            
ATOM    821  CG  HIS    61      74.210  86.230  63.530  1.00  0.00            
ATOM    822  CE1 HIS    61      75.540  85.450  65.010  1.00  0.00            
ATOM    823  HE1 HIS    61      76.230  84.810  65.570  1.00  0.00            
ATOM    824  NE2 HIS    61      75.210  86.700  65.420  1.00  0.00            
ATOM    825  HE2 HIS    61      75.530  87.180  66.230  1.00  0.00            
ATOM    826  CD2 HIS    61      74.350  87.210  64.460  1.00  0.00            
ATOM    827  HD2 HIS    61      73.920  88.200  64.490  1.00  0.00            
ATOM    828  C   HIS    61      71.200  86.300  63.710  1.00  0.00            
ATOM    829  O   HIS    61      71.320  86.070  64.910  1.00  0.00            
ATOM    830  N   SER    62      70.400  87.280  63.240  1.00  0.00            
ATOM    831  HN  SER    62      70.320  87.460  62.260  1.00  0.00            
ATOM    832  CA  SER    62      69.600  88.150  64.080  1.00  0.00            
ATOM    833  HA  SER    62      70.250  88.610  64.800  1.00  0.00            
ATOM    834  CB  SER    62      68.850  89.250  63.300  1.00  0.00            
ATOM    835  HB1 SER    62      68.230  89.860  64.000  1.00  0.00            
ATOM    836  HB2 SER    62      68.180  88.800  62.540  1.00  0.00            
ATOM    837  OG  SER    62      69.760  90.120  62.660  1.00  0.00            
ATOM    838  HG1 SER    62      69.230  90.790  62.230  1.00  0.00            
ATOM    839  C   SER    62      68.570  87.360  64.830  1.00  0.00            
ATOM    840  O   SER    62      68.330  87.600  66.020  1.00  0.00            
ATOM    841  N   PHE    63      67.950  86.370  64.140  1.00  0.00            
ATOM    842  HN  PHE    63      68.160  86.200  63.180  1.00  0.00            
ATOM    843  CA  PHE    63      67.000  85.460  64.730  1.00  0.00            
ATOM    844  HA  PHE    63      66.280  86.060  65.270  1.00  0.00            
ATOM    845  CB  PHE    63      66.260  84.600  63.680  1.00  0.00            
ATOM    846  HB1 PHE    63      65.750  83.730  64.150  1.00  0.00            
ATOM    847  HB2 PHE    63      66.970  84.230  62.910  1.00  0.00            
ATOM    848  CG  PHE    63      65.180  85.420  63.010  1.00  0.00            
ATOM    849  CD1 PHE    63      65.270  85.830  61.670  1.00  0.00            
ATOM    850  HD1 PHE    63      66.100  85.530  61.070  1.00  0.00            
ATOM    851  CE1 PHE    63      64.270  86.650  61.120  1.00  0.00            
ATOM    852  HE1 PHE    63      64.360  87.000  60.100  1.00  0.00            
ATOM    853  CZ  PHE    63      63.160  87.020  61.880  1.00  0.00            
ATOM    854  HZ  PHE    63      62.390  87.640  61.450  1.00  0.00            
ATOM    855  CD2 PHE    63      64.060  85.800  63.760  1.00  0.00            
ATOM    856  HD2 PHE    63      63.980  85.480  64.790  1.00  0.00            
ATOM    857  CE2 PHE    63      63.040  86.580  63.200  1.00  0.00            
ATOM    858  HE2 PHE    63      62.180  86.840  63.790  1.00  0.00            
ATOM    859  C   PHE    63      67.640  84.570  65.760  1.00  0.00            
ATOM    860  O   PHE    63      67.060  84.420  66.830  1.00  0.00            
ATOM    861  N   VAL    64      68.850  83.990  65.520  1.00  0.00            
ATOM    862  HN  VAL    64      69.340  84.140  64.660  1.00  0.00            
ATOM    863  CA  VAL    64      69.480  83.070  66.460  1.00  0.00            
ATOM    864  HA  VAL    64      68.710  82.350  66.670  1.00  0.00            
ATOM    865  CB  VAL    64      70.630  82.210  65.920  1.00  0.00            
ATOM    866  HB  VAL    64      70.330  81.840  64.910  1.00  0.00            
ATOM    867  CG1 VAL    64      71.960  82.980  65.770  1.00  0.00            
ATOM    868 1HG1 VAL    64      72.280  83.420  66.740  1.00  0.00            
ATOM    869 2HG1 VAL    64      71.850  83.770  65.020  1.00  0.00            
ATOM    870 3HG1 VAL    64      72.760  82.280  65.430  1.00  0.00            
ATOM    871  CG2 VAL    64      70.810  80.970  66.830  1.00  0.00            
ATOM    872 1HG2 VAL    64      71.570  80.290  66.390  1.00  0.00            
ATOM    873 2HG2 VAL    64      71.150  81.270  67.840  1.00  0.00            
ATOM    874 3HG2 VAL    64      69.850  80.420  66.930  1.00  0.00            
ATOM    875  C   VAL    64      69.830  83.750  67.770  1.00  0.00            
ATOM    876  O   VAL    64      69.690  83.150  68.840  1.00  0.00            
ATOM    877  N   ILE    65      70.250  85.040  67.750  1.00  0.00            
ATOM    878  HN  ILE    65      70.360  85.530  66.890  1.00  0.00            
ATOM    879  CA  ILE    65      70.520  85.810  68.950  1.00  0.00            
ATOM    880  HA  ILE    65      71.230  85.270  69.550  1.00  0.00            
ATOM    881  CB  ILE    65      71.040  87.190  68.600  1.00  0.00            
ATOM    882  HB  ILE    65      70.290  87.690  67.940  1.00  0.00            
ATOM    883  CG2 ILE    65      71.200  88.060  69.880  1.00  0.00            
ATOM    884 1HG2 ILE    65      71.590  89.060  69.590  1.00  0.00            
ATOM    885 2HG2 ILE    65      70.250  88.230  70.410  1.00  0.00            
ATOM    886 3HG2 ILE    65      71.920  87.580  70.580  1.00  0.00            
ATOM    887  CG1 ILE    65      72.360  87.120  67.820  1.00  0.00            
ATOM    888 1HG1 ILE    65      72.400  86.220  67.180  1.00  0.00            
ATOM    889 2HG1 ILE    65      73.200  87.040  68.540  1.00  0.00            
ATOM    890  CD  ILE    65      72.540  88.350  66.930  1.00  0.00            
ATOM    891  HD1 ILE    65      73.600  88.480  66.650  1.00  0.00            
ATOM    892  HD2 ILE    65      71.930  88.260  66.010  1.00  0.00            
ATOM    893  HD3 ILE    65      72.210  89.270  67.460  1.00  0.00            
ATOM    894  C   ILE    65      69.250  86.020  69.740  1.00  0.00            
ATOM    895  O   ILE    65      69.240  85.870  70.960  1.00  0.00            
ATOM    896  N   GLY    66      68.160  86.380  69.030  1.00  0.00            
ATOM    897  HN  GLY    66      68.180  86.440  68.040  1.00  0.00            
ATOM    898  CA  GLY    66      66.940  86.850  69.640  1.00  0.00            
ATOM    899  HA1 GLY    66      66.370  87.320  68.860  1.00  0.00            
ATOM    900  HA2 GLY    66      67.190  87.520  70.450  1.00  0.00            
ATOM    901  C   GLY    66      66.130  85.720  70.190  1.00  0.00            
ATOM    902  O   GLY    66      65.190  85.960  70.950  1.00  0.00            
ATOM    903  N   VAL    67      66.500  84.460  69.870  1.00  0.00            
ATOM    904  HN  VAL    67      67.250  84.270  69.240  1.00  0.00            
ATOM    905  CA  VAL    67      65.810  83.300  70.380  1.00  0.00            
ATOM    906  HA  VAL    67      64.800  83.570  70.650  1.00  0.00            
ATOM    907  CB  VAL    67      65.760  82.120  69.420  1.00  0.00            
ATOM    908  HB  VAL    67      65.160  81.330  69.910  1.00  0.00            
ATOM    909  CG1 VAL    67      65.000  82.530  68.130  1.00  0.00            
ATOM    910 1HG1 VAL    67      64.250  81.760  67.890  1.00  0.00            
ATOM    911 2HG1 VAL    67      64.460  83.490  68.260  1.00  0.00            
ATOM    912 3HG1 VAL    67      65.680  82.600  67.270  1.00  0.00            
ATOM    913  CG2 VAL    67      67.140  81.530  69.110  1.00  0.00            
ATOM    914 1HG2 VAL    67      67.040  80.500  68.710  1.00  0.00            
ATOM    915 2HG2 VAL    67      67.620  82.140  68.330  1.00  0.00            
ATOM    916 3HG2 VAL    67      67.810  81.450  69.980  1.00  0.00            
ATOM    917  C   VAL    67      66.500  82.800  71.610  1.00  0.00            
ATOM    918  O   VAL    67      65.970  81.920  72.290  1.00  0.00            
ATOM    919  N   TYR    68      67.700  83.350  71.940  1.00  0.00            
ATOM    920  HN  TYR    68      68.100  84.070  71.380  1.00  0.00            
ATOM    921  CA  TYR    68      68.490  82.900  73.050  1.00  0.00            
ATOM    922  HA  TYR    68      68.160  81.910  73.330  1.00  0.00            
ATOM    923  CB  TYR    68      70.000  82.810  72.750  1.00  0.00            
ATOM    924  HB1 TYR    68      70.580  82.920  73.690  1.00  0.00            
ATOM    925  HB2 TYR    68      70.310  83.610  72.040  1.00  0.00            
ATOM    926  CG  TYR    68      70.420  81.460  72.210  1.00  0.00            
ATOM    927  CD1 TYR    68      70.330  80.320  73.030  1.00  0.00            
ATOM    928  HD1 TYR    68      69.960  80.410  74.030  1.00  0.00            
ATOM    929  CE1 TYR    68      70.770  79.070  72.580  1.00  0.00            
ATOM    930  HE1 TYR    68      70.680  78.210  73.230  1.00  0.00            
ATOM    931  CZ  TYR    68      71.310  78.940  71.300  1.00  0.00            
ATOM    932  OH  TYR    68      71.730  77.670  70.840  1.00  0.00            
ATOM    933  HH  TYR    68      72.040  77.770  69.930  1.00  0.00            
ATOM    934  CD2 TYR    68      71.040  81.320  70.950  1.00  0.00            
ATOM    935  HD2 TYR    68      71.220  82.200  70.350  1.00  0.00            
ATOM    936  CE2 TYR    68      71.460  80.070  70.490  1.00  0.00            
ATOM    937  HE2 TYR    68      71.910  79.980  69.510  1.00  0.00            
ATOM    938  C   TYR    68      68.230  83.810  74.230  1.00  0.00            
ATOM    939  O   TYR    68      68.800  83.600  75.300  1.00  0.00            
ATOM    940  N   PHE    69      67.280  84.780  74.090  1.00  0.00            
ATOM    941  HN  PHE    69      66.850  84.950  73.210  1.00  0.00            
ATOM    942  CA  PHE    69      66.760  85.570  75.190  1.00  0.00            
ATOM    943  HA  PHE    69      67.500  85.690  75.960  1.00  0.00            
ATOM    944  CB  PHE    69      66.220  86.960  74.720  1.00  0.00            
ATOM    945  HB1 PHE    69      65.450  87.350  75.420  1.00  0.00            
ATOM    946  HB2 PHE    69      65.760  86.870  73.720  1.00  0.00            
ATOM    947  CG  PHE    69      67.310  87.990  74.670  1.00  0.00            
ATOM    948  CD1 PHE    69      68.170  88.090  73.560  1.00  0.00            
ATOM    949  HD1 PHE    69      68.050  87.420  72.730  1.00  0.00            
ATOM    950  CE1 PHE    69      69.200  89.050  73.540  1.00  0.00            
ATOM    951  HE1 PHE    69      69.860  89.110  72.690  1.00  0.00            
ATOM    952  CZ  PHE    69      69.360  89.920  74.620  1.00  0.00            
ATOM    953  HZ  PHE    69      70.160  90.650  74.610  1.00  0.00            
ATOM    954  CD2 PHE    69      67.490  88.880  75.750  1.00  0.00            
ATOM    955  HD2 PHE    69      66.840  88.810  76.610  1.00  0.00            
ATOM    956  CE2 PHE    69      68.510  89.840  75.730  1.00  0.00            
ATOM    957  HE2 PHE    69      68.640  90.510  76.570  1.00  0.00            
ATOM    958  C   PHE    69      65.590  84.840  75.790  1.00  0.00            
ATOM    959  O   PHE    69      65.020  85.280  76.790  1.00  0.00            
ATOM    960  N   PHE    70      65.210  83.680  75.210  1.00  0.00            
ATOM    961  HN  PHE    70      65.690  83.340  74.400  1.00  0.00            
ATOM    962  CA  PHE    70      64.100  82.870  75.630  1.00  0.00            
ATOM    963  HA  PHE    70      63.470  83.450  76.300  1.00  0.00            
ATOM    964  CB  PHE    70      63.230  82.380  74.440  1.00  0.00            
ATOM    965  HB1 PHE    70      62.500  81.620  74.790  1.00  0.00            
ATOM    966  HB2 PHE    70      63.870  81.900  73.670  1.00  0.00            
ATOM    967  CG  PHE    70      62.450  83.500  73.790  1.00  0.00            
ATOM    968  CD1 PHE    70      63.090  84.520  73.060  1.00  0.00            
ATOM    969  HD1 PHE    70      64.160  84.540  72.960  1.00  0.00            
ATOM    970  CE1 PHE    70      62.340  85.510  72.410  1.00  0.00            
ATOM    971  HE1 PHE    70      62.840  86.290  71.840  1.00  0.00            
ATOM    972  CZ  PHE    70      60.940  85.490  72.460  1.00  0.00            
ATOM    973  HZ  PHE    70      60.370  86.240  71.940  1.00  0.00            
ATOM    974  CD2 PHE    70      61.050  83.490  73.840  1.00  0.00            
ATOM    975  HD2 PHE    70      60.540  82.700  74.370  1.00  0.00            
ATOM    976  CE2 PHE    70      60.300  84.470  73.180  1.00  0.00            
ATOM    977  HE2 PHE    70      59.220  84.450  73.220  1.00  0.00            
ATOM    978  C   PHE    70      64.600  81.670  76.400  1.00  0.00            
ATOM    979  O   PHE    70      63.770  80.920  76.910  1.00  0.00            
ATOM    980  N   PRO    71      65.900  81.430  76.560  1.00  0.00            
ATOM    981  CD  PRO    71      66.600  80.870  75.410  1.00  0.00            
ATOM    982  HD1 PRO    71      66.060  79.960  75.070  1.00  0.00            
ATOM    983  HD2 PRO    71      66.640  81.610  74.600  1.00  0.00            
ATOM    984  CA  PRO    71      66.440  80.760  77.730  1.00  0.00            
ATOM    985  HA  PRO    71      65.930  79.810  77.820  1.00  0.00            
ATOM    986  CB  PRO    71      67.930  80.600  77.440  1.00  0.00            
ATOM    987  HB1 PRO    71      68.350  79.700  77.930  1.00  0.00            
ATOM    988  HB2 PRO    71      68.510  81.490  77.750  1.00  0.00            
ATOM    989  CG  PRO    71      68.000  80.490  75.910  1.00  0.00            
ATOM    990  HG1 PRO    71      68.280  79.470  75.590  1.00  0.00            
ATOM    991  HG2 PRO    71      68.760  81.200  75.540  1.00  0.00            
ATOM    992  C   PRO    71      66.260  81.500  79.030  1.00  0.00            
ATOM    993  O   PRO    71      66.190  80.830  80.050  1.00  0.00            
ATOM    994  N   LEU    72      66.210  82.870  79.030  1.00  0.00            
ATOM    995  HN  LEU    72      66.310  83.400  78.190  1.00  0.00            
ATOM    996  CA  LEU    72      65.900  83.620  80.230  1.00  0.00            
ATOM    997  HA  LEU    72      66.580  83.310  81.020  1.00  0.00            
ATOM    998  CB  LEU    72      65.890  85.160  80.070  1.00  0.00            
ATOM    999  HB1 LEU    72      65.540  85.620  81.020  1.00  0.00            
ATOM   1000  HB2 LEU    72      65.170  85.460  79.270  1.00  0.00            
ATOM   1001  CG  LEU    72      67.240  85.810  79.740  1.00  0.00            
ATOM   1002  HG  LEU    72      67.570  85.470  78.730  1.00  0.00            
ATOM   1003  CD1 LEU    72      67.120  87.350  79.710  1.00  0.00            
ATOM   1004 1HD1 LEU    72      68.100  87.810  79.490  1.00  0.00            
ATOM   1005 2HD1 LEU    72      66.400  87.660  78.920  1.00  0.00            
ATOM   1006 3HD1 LEU    72      66.760  87.720  80.690  1.00  0.00            
ATOM   1007  CD2 LEU    72      68.300  85.380  80.760  1.00  0.00            
ATOM   1008 1HD2 LEU    72      69.230  85.990  80.640  1.00  0.00            
ATOM   1009 2HD2 LEU    72      67.920  85.510  81.790  1.00  0.00            
ATOM   1010 3HD2 LEU    72      68.570  84.320  80.610  1.00  0.00            
ATOM   1011  C   LEU    72      64.500  83.320  80.660  1.00  0.00            
ATOM   1012  O   LEU    72      64.230  83.060  81.830  1.00  0.00            
ATOM   1013  N   LEU    73      63.600  83.330  79.650  1.00  0.00            
ATOM   1014  HN  LEU    73      63.890  83.530  78.720  1.00  0.00            
ATOM   1015  CA  LEU    73      62.200  83.060  79.790  1.00  0.00            
ATOM   1016  HA  LEU    73      61.830  83.690  80.590  1.00  0.00            
ATOM   1017  CB  LEU    73      61.450  83.370  78.480  1.00  0.00            
ATOM   1018  HB1 LEU    73      61.820  82.690  77.680  1.00  0.00            
ATOM   1019  HB2 LEU    73      61.710  84.410  78.170  1.00  0.00            
ATOM   1020  CG  LEU    73      59.910  83.260  78.540  1.00  0.00            
ATOM   1021  HG  LEU    73      59.650  82.220  78.850  1.00  0.00            
ATOM   1022  CD1 LEU    73      59.290  84.220  79.580  1.00  0.00            
ATOM   1023 1HD1 LEU    73      58.190  84.120  79.580  1.00  0.00            
ATOM   1024 2HD1 LEU    73      59.660  83.990  80.600  1.00  0.00            
ATOM   1025 3HD1 LEU    73      59.560  85.270  79.340  1.00  0.00            
ATOM   1026  CD2 LEU    73      59.300  83.480  77.150  1.00  0.00            
ATOM   1027 1HD2 LEU    73      58.200  83.370  77.190  1.00  0.00            
ATOM   1028 2HD2 LEU    73      59.550  84.500  76.770  1.00  0.00            
ATOM   1029 3HD2 LEU    73      59.700  82.730  76.440  1.00  0.00            
ATOM   1030  C   LEU    73      61.980  81.620  80.170  1.00  0.00            
ATOM   1031  O   LEU    73      61.150  81.340  81.020  1.00  0.00            
ATOM   1032  N   GLY    74      62.750  80.700  79.550  1.00  0.00            
ATOM   1033  HN  GLY    74      63.450  80.990  78.900  1.00  0.00            
ATOM   1034  CA  GLY    74      62.620  79.270  79.680  1.00  0.00            
ATOM   1035  HA1 GLY    74      63.270  78.830  78.940  1.00  0.00            
ATOM   1036  HA2 GLY    74      61.580  79.010  79.520  1.00  0.00            
ATOM   1037  C   GLY    74      63.040  78.760  81.030  1.00  0.00            
ATOM   1038  O   GLY    74      62.560  77.730  81.480  1.00  0.00            
ATOM   1039  N   GLY    75      63.960  79.490  81.700  1.00  0.00            
ATOM   1040  HN  GLY    75      64.350  80.320  81.310  1.00  0.00            
ATOM   1041  CA  GLY    75      64.430  79.150  83.020  1.00  0.00            
ATOM   1042  HA1 GLY    75      65.430  79.550  83.100  1.00  0.00            
ATOM   1043  HA2 GLY    75      64.390  78.080  83.150  1.00  0.00            
ATOM   1044  C   GLY    75      63.580  79.810  84.050  1.00  0.00            
ATOM   1045  O   GLY    75      63.490  79.330  85.180  1.00  0.00            
ATOM   1046  N   TRP    76      62.930  80.950  83.700  1.00  0.00            
ATOM   1047  HN  TRP    76      63.020  81.330  82.780  1.00  0.00            
ATOM   1048  CA  TRP    76      62.050  81.680  84.580  1.00  0.00            
ATOM   1049  HA  TRP    76      62.550  81.750  85.540  1.00  0.00            
ATOM   1050  CB  TRP    76      61.740  83.110  84.070  1.00  0.00            
ATOM   1051  HB1 TRP    76      61.160  83.060  83.130  1.00  0.00            
ATOM   1052  HB2 TRP    76      62.710  83.610  83.840  1.00  0.00            
ATOM   1053  CG  TRP    76      61.020  84.000  85.080  1.00  0.00            
ATOM   1054  CD1 TRP    76      59.690  84.270  85.190  1.00  0.00            
ATOM   1055  HD1 TRP    76      58.920  83.890  84.520  1.00  0.00            
ATOM   1056  NE1 TRP    76      59.450  85.070  86.280  1.00  0.00            
ATOM   1057  HE1 TRP    76      58.580  85.400  86.570  1.00  0.00            
ATOM   1058  CE2 TRP    76      60.650  85.330  86.910  1.00  0.00            
ATOM   1059  CD2 TRP    76      61.670  84.670  86.170  1.00  0.00            
ATOM   1060  CE3 TRP    76      63.000  84.760  86.560  1.00  0.00            
ATOM   1061  HE3 TRP    76      63.790  84.270  86.010  1.00  0.00            
ATOM   1062  CZ3 TRP    76      63.310  85.510  87.700  1.00  0.00            
ATOM   1063  HZ3 TRP    76      64.340  85.610  88.010  1.00  0.00            
ATOM   1064  CZ2 TRP    76      60.960  86.070  88.040  1.00  0.00            
ATOM   1065  HZ2 TRP    76      60.200  86.570  88.620  1.00  0.00            
ATOM   1066  CH2 TRP    76      62.310  86.160  88.430  1.00  0.00            
ATOM   1067  HH2 TRP    76      62.570  86.730  89.310  1.00  0.00            
ATOM   1068  C   TRP    76      60.760  80.930  84.770  1.00  0.00            
ATOM   1069  O   TRP    76      60.300  80.780  85.900  1.00  0.00            
ATOM   1070  N   ILE    77      60.160  80.420  83.670  1.00  0.00            
ATOM   1071  HN  ILE    77      60.560  80.530  82.770  1.00  0.00            
ATOM   1072  CA  ILE    77      58.900  79.700  83.690  1.00  0.00            
ATOM   1073  HA  ILE    77      58.210  80.270  84.300  1.00  0.00            
ATOM   1074  CB  ILE    77      58.260  79.530  82.300  1.00  0.00            
ATOM   1075  HB  ILE    77      57.310  78.950  82.410  1.00  0.00            
ATOM   1076  CG2 ILE    77      57.860  80.940  81.800  1.00  0.00            
ATOM   1077 1HG2 ILE    77      57.300  80.870  80.840  1.00  0.00            
ATOM   1078 2HG2 ILE    77      57.210  81.450  82.540  1.00  0.00            
ATOM   1079 3HG2 ILE    77      58.760  81.570  81.620  1.00  0.00            
ATOM   1080  CG1 ILE    77      59.170  78.760  81.320  1.00  0.00            
ATOM   1081 1HG1 ILE    77      59.330  77.730  81.710  1.00  0.00            
ATOM   1082 2HG1 ILE    77      60.160  79.240  81.270  1.00  0.00            
ATOM   1083  CD  ILE    77      58.610  78.630  79.900  1.00  0.00            
ATOM   1084  HD1 ILE    77      59.320  78.060  79.260  1.00  0.00            
ATOM   1085  HD2 ILE    77      57.650  78.080  79.940  1.00  0.00            
ATOM   1086  HD3 ILE    77      58.440  79.620  79.430  1.00  0.00            
ATOM   1087  C   ILE    77      59.070  78.350  84.330  1.00  0.00            
ATOM   1088  O   ILE    77      58.140  77.820  84.930  1.00  0.00            
ATOM   1089  N   ALA    78      60.300  77.780  84.240  1.00  0.00            
ATOM   1090  HN  ALA    78      61.030  78.240  83.740  1.00  0.00            
ATOM   1091  CA  ALA    78      60.680  76.540  84.850  1.00  0.00            
ATOM   1092  HA  ALA    78      59.940  75.820  84.570  1.00  0.00            
ATOM   1093  CB  ALA    78      62.060  76.050  84.390  1.00  0.00            
ATOM   1094  HB1 ALA    78      62.310  75.060  84.840  1.00  0.00            
ATOM   1095  HB2 ALA    78      62.070  75.920  83.290  1.00  0.00            
ATOM   1096  HB3 ALA    78      62.860  76.770  84.660  1.00  0.00            
ATOM   1097  C   ALA    78      60.710  76.640  86.350  1.00  0.00            
ATOM   1098  O   ALA    78      60.340  75.700  87.050  1.00  0.00            
ATOM   1099  N   ASP    79      61.160  77.810  86.870  1.00  0.00            
ATOM   1100  HN  ASP    79      61.460  78.550  86.280  1.00  0.00            
ATOM   1101  CA  ASP    79      61.220  78.100  88.280  1.00  0.00            
ATOM   1102  HA  ASP    79      61.740  77.270  88.750  1.00  0.00            
ATOM   1103  CB  ASP    79      62.030  79.420  88.510  1.00  0.00            
ATOM   1104  HB1 ASP    79      61.440  80.280  88.130  1.00  0.00            
ATOM   1105  HB2 ASP    79      62.970  79.360  87.920  1.00  0.00            
ATOM   1106  CG  ASP    79      62.410  79.680  89.980  1.00  0.00            
ATOM   1107  OD1 ASP    79      62.310  78.750  90.820  1.00  0.00            
ATOM   1108  OD2 ASP    79      62.840  80.840  90.260  1.00  0.00            
ATOM   1109  C   ASP    79      59.840  78.220  88.890  1.00  0.00            
ATOM   1110  O   ASP    79      59.590  77.700  89.970  1.00  0.00            
ATOM   1111  N   ARG    80      58.910  78.940  88.190  1.00  0.00            
ATOM   1112  HN  ARG    80      59.110  79.300  87.290  1.00  0.00            
ATOM   1113  CA  ARG    80      57.640  79.330  88.760  1.00  0.00            
ATOM   1114  HA  ARG    80      57.860  79.750  89.730  1.00  0.00            
ATOM   1115  CB  ARG    80      56.880  80.410  87.930  1.00  0.00            
ATOM   1116  HB1 ARG    80      55.940  80.670  88.470  1.00  0.00            
ATOM   1117  HB2 ARG    80      56.590  79.980  86.940  1.00  0.00            
ATOM   1118  CG  ARG    80      57.640  81.730  87.680  1.00  0.00            
ATOM   1119  HG1 ARG    80      56.880  82.510  87.400  1.00  0.00            
ATOM   1120  HG2 ARG    80      58.290  81.600  86.790  1.00  0.00            
ATOM   1121  CD  ARG    80      58.500  82.280  88.830  1.00  0.00            
ATOM   1122  HD1 ARG    80      58.900  83.280  88.570  1.00  0.00            
ATOM   1123  HD2 ARG    80      59.350  81.600  89.030  1.00  0.00            
ATOM   1124  NE  ARG    80      57.670  82.340  90.080  1.00  0.00            
ATOM   1125  HE  ARG    80      57.360  81.470  90.470  1.00  0.00            
ATOM   1126  CZ  ARG    80      57.310  83.490  90.730  1.00  0.00            
ATOM   1127  NH1 ARG    80      57.690  84.720  90.270  1.00  0.00            
ATOM   1128 1HH1 ARG    80      58.250  84.790  89.440  1.00  0.00            
ATOM   1129 2HH1 ARG    80      57.410  85.540  90.760  1.00  0.00            
ATOM   1130  NH2 ARG    80      56.550  83.400  91.860  1.00  0.00            
ATOM   1131 1HH2 ARG    80      56.270  82.510  92.200  1.00  0.00            
ATOM   1132 2HH2 ARG    80      56.270  84.230  92.340  1.00  0.00            
ATOM   1133  C   ARG    80      56.690  78.190  89.010  1.00  0.00            
ATOM   1134  O   ARG    80      56.030  78.160  90.050  1.00  0.00            
ATOM   1135  N   PHE    81      56.610  77.230  88.070  1.00  0.00            
ATOM   1136  HN  PHE    81      57.160  77.270  87.250  1.00  0.00            
ATOM   1137  CA  PHE    81      55.730  76.090  88.160  1.00  0.00            
ATOM   1138  HA  PHE    81      55.250  76.040  89.130  1.00  0.00            
ATOM   1139  CB  PHE    81      54.670  76.060  87.030  1.00  0.00            
ATOM   1140  HB1 PHE    81      54.160  75.070  86.960  1.00  0.00            
ATOM   1141  HB2 PHE    81      55.130  76.290  86.050  1.00  0.00            
ATOM   1142  CG  PHE    81      53.610  77.080  87.340  1.00  0.00            
ATOM   1143  CD1 PHE    81      52.590  76.760  88.260  1.00  0.00            
ATOM   1144  HD1 PHE    81      52.570  75.780  88.710  1.00  0.00            
ATOM   1145  CE1 PHE    81      51.620  77.700  88.600  1.00  0.00            
ATOM   1146  HE1 PHE    81      50.850  77.440  89.310  1.00  0.00            
ATOM   1147  CZ  PHE    81      51.650  78.980  88.020  1.00  0.00            
ATOM   1148  HZ  PHE    81      50.900  79.710  88.290  1.00  0.00            
ATOM   1149  CD2 PHE    81      53.630  78.360  86.760  1.00  0.00            
ATOM   1150  HD2 PHE    81      54.410  78.620  86.060  1.00  0.00            
ATOM   1151  CE2 PHE    81      52.650  79.300  87.110  1.00  0.00            
ATOM   1152  HE2 PHE    81      52.680  80.290  86.660  1.00  0.00            
ATOM   1153  C   PHE    81      56.630  74.900  88.050  1.00  0.00            
ATOM   1154  O   PHE    81      57.850  75.040  88.140  1.00  0.00            
ATOM   1155  N   PHE    82      56.060  73.680  87.890  1.00  0.00            
ATOM   1156  HN  PHE    82      55.070  73.560  87.880  1.00  0.00            
ATOM   1157  CA  PHE    82      56.830  72.490  87.600  1.00  0.00            
ATOM   1158  HA  PHE    82      57.660  72.460  88.300  1.00  0.00            
ATOM   1159  CB  PHE    82      56.040  71.160  87.680  1.00  0.00            
ATOM   1160  HB1 PHE    82      56.700  70.300  87.410  1.00  0.00            
ATOM   1161  HB2 PHE    82      55.180  71.190  86.980  1.00  0.00            
ATOM   1162  CG  PHE    82      55.530  70.930  89.080  1.00  0.00            
ATOM   1163  CD1 PHE    82      56.420  70.900  90.170  1.00  0.00            
ATOM   1164  HD1 PHE    82      57.480  71.040  90.020  1.00  0.00            
ATOM   1165  CE1 PHE    82      55.930  70.690  91.470  1.00  0.00            
ATOM   1166  HE1 PHE    82      56.620  70.680  92.310  1.00  0.00            
ATOM   1167  CZ  PHE    82      54.560  70.500  91.690  1.00  0.00            
ATOM   1168  HZ  PHE    82      54.190  70.340  92.690  1.00  0.00            
ATOM   1169  CD2 PHE    82      54.160  70.730  89.310  1.00  0.00            
ATOM   1170  HD2 PHE    82      53.470  70.740  88.480  1.00  0.00            
ATOM   1171  CE2 PHE    82      53.680  70.520  90.600  1.00  0.00            
ATOM   1172  HE2 PHE    82      52.620  70.370  90.760  1.00  0.00            
ATOM   1173  C   PHE    82      57.390  72.650  86.220  1.00  0.00            
ATOM   1174  O   PHE    82      56.650  72.790  85.240  1.00  0.00            
ATOM   1175  N   GLY    83      58.740  72.700  86.140  1.00  0.00            
ATOM   1176  HN  GLY    83      59.310  72.540  86.940  1.00  0.00            
ATOM   1177  CA  GLY    83      59.450  73.170  84.980  1.00  0.00            
ATOM   1178  HA1 GLY    83      60.440  73.440  85.320  1.00  0.00            
ATOM   1179  HA2 GLY    83      58.900  74.010  84.570  1.00  0.00            
ATOM   1180  C   GLY    83      59.590  72.140  83.920  1.00  0.00            
ATOM   1181  O   GLY    83      60.100  72.440  82.840  1.00  0.00            
ATOM   1182  N   LYS    84      59.110  70.900  84.180  1.00  0.00            
ATOM   1183  HN  LYS    84      58.740  70.660  85.070  1.00  0.00            
ATOM   1184  CA  LYS    84      59.000  69.910  83.140  1.00  0.00            
ATOM   1185  HA  LYS    84      59.910  69.910  82.570  1.00  0.00            
ATOM   1186  CB  LYS    84      58.740  68.490  83.710  1.00  0.00            
ATOM   1187  HB1 LYS    84      57.790  68.450  84.280  1.00  0.00            
ATOM   1188  HB2 LYS    84      59.560  68.270  84.430  1.00  0.00            
ATOM   1189  CG  LYS    84      58.750  67.410  82.610  1.00  0.00            
ATOM   1190  HG1 LYS    84      59.650  67.580  81.980  1.00  0.00            
ATOM   1191  HG2 LYS    84      57.860  67.530  81.960  1.00  0.00            
ATOM   1192  CD  LYS    84      58.810  65.970  83.140  1.00  0.00            
ATOM   1193  HD1 LYS    84      57.840  65.720  83.630  1.00  0.00            
ATOM   1194  HD2 LYS    84      59.610  65.910  83.910  1.00  0.00            
ATOM   1195  CE  LYS    84      59.120  64.970  82.030  1.00  0.00            
ATOM   1196  HE1 LYS    84      60.110  65.190  81.580  1.00  0.00            
ATOM   1197  HE2 LYS    84      58.350  65.010  81.230  1.00  0.00            
ATOM   1198  NZ  LYS    84      59.160  63.580  82.540  1.00  0.00            
ATOM   1199  HZ1 LYS    84      59.660  62.970  81.860  1.00  0.00            
ATOM   1200  HZ2 LYS    84      59.660  63.560  83.450  1.00  0.00            
ATOM   1201  HZ3 LYS    84      58.190  63.230  82.670  1.00  0.00            
ATOM   1202  C   LYS    84      57.850  70.300  82.260  1.00  0.00            
ATOM   1203  O   LYS    84      58.050  70.620  81.090  1.00  0.00            
ATOM   1204  N   TYR    85      56.620  70.350  82.820  1.00  0.00            
ATOM   1205  HN  TYR    85      56.490  70.190  83.790  1.00  0.00            
ATOM   1206  CA  TYR    85      55.410  70.440  82.040  1.00  0.00            
ATOM   1207  HA  TYR    85      55.400  69.600  81.360  1.00  0.00            
ATOM   1208  CB  TYR    85      54.190  70.340  82.990  1.00  0.00            
ATOM   1209  HB1 TYR    85      54.190  71.200  83.710  1.00  0.00            
ATOM   1210  HB2 TYR    85      54.270  69.410  83.590  1.00  0.00            
ATOM   1211  CG  TYR    85      52.860  70.300  82.280  1.00  0.00            
ATOM   1212  CD1 TYR    85      52.430  69.140  81.610  1.00  0.00            
ATOM   1213  HD1 TYR    85      53.070  68.270  81.570  1.00  0.00            
ATOM   1214  CE1 TYR    85      51.180  69.110  80.980  1.00  0.00            
ATOM   1215  HE1 TYR    85      50.860  68.210  80.470  1.00  0.00            
ATOM   1216  CZ  TYR    85      50.340  70.230  81.020  1.00  0.00            
ATOM   1217  OH  TYR    85      49.090  70.200  80.370  1.00  0.00            
ATOM   1218  HH  TYR    85      48.700  71.080  80.430  1.00  0.00            
ATOM   1219  CD2 TYR    85      52.010  71.420  82.310  1.00  0.00            
ATOM   1220  HD2 TYR    85      52.330  72.320  82.820  1.00  0.00            
ATOM   1221  CE2 TYR    85      50.760  71.390  81.680  1.00  0.00            
ATOM   1222  HE2 TYR    85      50.130  72.270  81.710  1.00  0.00            
ATOM   1223  C   TYR    85      55.340  71.710  81.220  1.00  0.00            
ATOM   1224  O   TYR    85      55.210  71.640  80.010  1.00  0.00            
ATOM   1225  N   ASN    86      55.490  72.890  81.870  1.00  0.00            
ATOM   1226  HN  ASN    86      55.670  72.930  82.840  1.00  0.00            
ATOM   1227  CA  ASN    86      55.210  74.160  81.230  1.00  0.00            
ATOM   1228  HA  ASN    86      54.300  74.040  80.660  1.00  0.00            
ATOM   1229  CB  ASN    86      55.010  75.300  82.250  1.00  0.00            
ATOM   1230  HB1 ASN    86      54.880  76.280  81.730  1.00  0.00            
ATOM   1231  HB2 ASN    86      55.880  75.370  82.930  1.00  0.00            
ATOM   1232  CG  ASN    86      53.750  75.000  83.060  1.00  0.00            
ATOM   1233  OD1 ASN    86      53.830  74.620  84.230  1.00  0.00            
ATOM   1234  ND2 ASN    86      52.560  75.150  82.400  1.00  0.00            
ATOM   1235 1HD2 ASN    86      52.560  75.430  81.440  1.00  0.00            
ATOM   1236 2HD2 ASN    86      51.700  74.950  82.860  1.00  0.00            
ATOM   1237  C   ASN    86      56.260  74.590  80.240  1.00  0.00            
ATOM   1238  O   ASN    86      55.900  75.090  79.170  1.00  0.00            
ATOM   1239  N   THR    87      57.570  74.400  80.550  1.00  0.00            
ATOM   1240  HN  THR    87      57.840  73.970  81.410  1.00  0.00            
ATOM   1241  CA  THR    87      58.650  74.870  79.710  1.00  0.00            
ATOM   1242  HA  THR    87      58.460  75.920  79.510  1.00  0.00            
ATOM   1243  CB  THR    87      60.030  74.730  80.330  1.00  0.00            
ATOM   1244  HB  THR    87      60.310  73.660  80.450  1.00  0.00            
ATOM   1245  OG1 THR    87      60.040  75.320  81.620  1.00  0.00            
ATOM   1246  HG1 THR    87      59.530  74.720  82.180  1.00  0.00            
ATOM   1247  CG2 THR    87      61.090  75.440  79.440  1.00  0.00            
ATOM   1248 1HG2 THR    87      62.060  75.520  79.970  1.00  0.00            
ATOM   1249 2HG2 THR    87      61.260  74.870  78.510  1.00  0.00            
ATOM   1250 3HG2 THR    87      60.760  76.470  79.180  1.00  0.00            
ATOM   1251  C   THR    87      58.640  74.150  78.390  1.00  0.00            
ATOM   1252  O   THR    87      58.760  74.770  77.340  1.00  0.00            
ATOM   1253  N   ILE    88      58.450  72.820  78.440  1.00  0.00            
ATOM   1254  HN  ILE    88      58.340  72.350  79.320  1.00  0.00            
ATOM   1255  CA  ILE    88      58.420  71.950  77.290  1.00  0.00            
ATOM   1256  HA  ILE    88      59.330  72.110  76.740  1.00  0.00            
ATOM   1257  CB  ILE    88      58.380  70.490  77.720  1.00  0.00            
ATOM   1258  HB  ILE    88      57.520  70.340  78.420  1.00  0.00            
ATOM   1259  CG2 ILE    88      58.150  69.600  76.490  1.00  0.00            
ATOM   1260 1HG2 ILE    88      58.180  68.550  76.800  1.00  0.00            
ATOM   1261 2HG2 ILE    88      57.160  69.770  76.010  1.00  0.00            
ATOM   1262 3HG2 ILE    88      58.950  69.770  75.730  1.00  0.00            
ATOM   1263  CG1 ILE    88      59.680  70.090  78.470  1.00  0.00            
ATOM   1264 1HG1 ILE    88      59.940  70.870  79.220  1.00  0.00            
ATOM   1265 2HG1 ILE    88      60.510  70.050  77.730  1.00  0.00            
ATOM   1266  CD  ILE    88      59.610  68.750  79.210  1.00  0.00            
ATOM   1267  HD1 ILE    88      60.580  68.520  79.690  1.00  0.00            
ATOM   1268  HD2 ILE    88      58.830  68.760  80.000  1.00  0.00            
ATOM   1269  HD3 ILE    88      59.340  67.920  78.540  1.00  0.00            
ATOM   1270  C   ILE    88      57.260  72.280  76.380  1.00  0.00            
ATOM   1271  O   ILE    88      57.430  72.300  75.170  1.00  0.00            
ATOM   1272  N   LEU    89      56.050  72.560  76.950  1.00  0.00            
ATOM   1273  HN  LEU    89      55.930  72.570  77.940  1.00  0.00            
ATOM   1274  CA  LEU    89      54.840  72.770  76.180  1.00  0.00            
ATOM   1275  HA  LEU    89      54.700  71.900  75.560  1.00  0.00            
ATOM   1276  CB  LEU    89      53.560  73.030  77.010  1.00  0.00            
ATOM   1277  HB1 LEU    89      52.770  73.470  76.370  1.00  0.00            
ATOM   1278  HB2 LEU    89      53.790  73.770  77.800  1.00  0.00            
ATOM   1279  CG  LEU    89      52.900  71.800  77.660  1.00  0.00            
ATOM   1280  HG  LEU    89      53.600  71.360  78.400  1.00  0.00            
ATOM   1281  CD1 LEU    89      51.640  72.270  78.410  1.00  0.00            
ATOM   1282 1HD1 LEU    89      51.120  71.400  78.860  1.00  0.00            
ATOM   1283 2HD1 LEU    89      51.920  72.990  79.210  1.00  0.00            
ATOM   1284 3HD1 LEU    89      50.950  72.770  77.710  1.00  0.00            
ATOM   1285  CD2 LEU    89      52.560  70.670  76.670  1.00  0.00            
ATOM   1286 1HD2 LEU    89      52.060  69.830  77.210  1.00  0.00            
ATOM   1287 2HD2 LEU    89      51.880  71.040  75.880  1.00  0.00            
ATOM   1288 3HD2 LEU    89      53.480  70.260  76.200  1.00  0.00            
ATOM   1289  C   LEU    89      54.900  73.960  75.270  1.00  0.00            
ATOM   1290  O   LEU    89      54.430  73.860  74.140  1.00  0.00            
ATOM   1291  N   TRP    90      55.460  75.100  75.710  1.00  0.00            
ATOM   1292  HN  TRP    90      55.860  75.170  76.620  1.00  0.00            
ATOM   1293  CA  TRP    90      55.500  76.310  74.910  1.00  0.00            
ATOM   1294  HA  TRP    90      54.490  76.550  74.620  1.00  0.00            
ATOM   1295  CB  TRP    90      56.170  77.500  75.640  1.00  0.00            
ATOM   1296  HB1 TRP    90      56.400  78.310  74.910  1.00  0.00            
ATOM   1297  HB2 TRP    90      57.120  77.160  76.110  1.00  0.00            
ATOM   1298  CG  TRP    90      55.270  78.120  76.680  1.00  0.00            
ATOM   1299  CD1 TRP    90      55.400  78.140  78.030  1.00  0.00            
ATOM   1300  HD1 TRP    90      56.190  77.650  78.580  1.00  0.00            
ATOM   1301  NE1 TRP    90      54.370  78.850  78.600  1.00  0.00            
ATOM   1302  HE1 TRP    90      54.250  79.020  79.550  1.00  0.00            
ATOM   1303  CE2 TRP    90      53.530  79.280  77.590  1.00  0.00            
ATOM   1304  CD2 TRP    90      54.070  78.840  76.370  1.00  0.00            
ATOM   1305  CE3 TRP    90      53.440  79.110  75.150  1.00  0.00            
ATOM   1306  HE3 TRP    90      53.830  78.780  74.210  1.00  0.00            
ATOM   1307  CZ3 TRP    90      52.240  79.840  75.190  1.00  0.00            
ATOM   1308  HZ3 TRP    90      51.720  80.060  74.270  1.00  0.00            
ATOM   1309  CZ2 TRP    90      52.350  80.020  77.620  1.00  0.00            
ATOM   1310  HZ2 TRP    90      51.930  80.380  78.550  1.00  0.00            
ATOM   1311  CH2 TRP    90      51.710  80.290  76.410  1.00  0.00            
ATOM   1312  HH2 TRP    90      50.790  80.860  76.410  1.00  0.00            
ATOM   1313  C   TRP    90      56.290  76.090  73.660  1.00  0.00            
ATOM   1314  O   TRP    90      55.910  76.540  72.580  1.00  0.00            
ATOM   1315  N   LEU    91      57.410  75.360  73.830  1.00  0.00            
ATOM   1316  HN  LEU    91      57.640  75.020  74.730  1.00  0.00            
ATOM   1317  CA  LEU    91      58.360  75.030  72.820  1.00  0.00            
ATOM   1318  HA  LEU    91      58.580  75.940  72.290  1.00  0.00            
ATOM   1319  CB  LEU    91      59.670  74.560  73.470  1.00  0.00            
ATOM   1320  HB1 LEU    91      60.450  74.410  72.690  1.00  0.00            
ATOM   1321  HB2 LEU    91      59.500  73.580  73.980  1.00  0.00            
ATOM   1322  CG  LEU    91      60.180  75.580  74.520  1.00  0.00            
ATOM   1323  HG  LEU    91      59.360  75.760  75.260  1.00  0.00            
ATOM   1324  CD1 LEU    91      61.340  75.010  75.330  1.00  0.00            
ATOM   1325 1HD1 LEU    91      61.670  75.730  76.110  1.00  0.00            
ATOM   1326 2HD1 LEU    91      61.040  74.060  75.830  1.00  0.00            
ATOM   1327 3HD1 LEU    91      62.190  74.810  74.640  1.00  0.00            
ATOM   1328  CD2 LEU    91      60.540  76.970  73.940  1.00  0.00            
ATOM   1329 1HD2 LEU    91      60.890  77.640  74.760  1.00  0.00            
ATOM   1330 2HD2 LEU    91      61.350  76.870  73.200  1.00  0.00            
ATOM   1331 3HD2 LEU    91      59.660  77.440  73.460  1.00  0.00            
ATOM   1332  C   LEU    91      57.790  74.040  71.840  1.00  0.00            
ATOM   1333  O   LEU    91      58.110  74.110  70.660  1.00  0.00            
ATOM   1334  N   SER    92      56.890  73.130  72.290  1.00  0.00            
ATOM   1335  HN  SER    92      56.650  73.080  73.260  1.00  0.00            
ATOM   1336  CA  SER    92      56.210  72.190  71.430  1.00  0.00            
ATOM   1337  HA  SER    92      56.980  71.760  70.820  1.00  0.00            
ATOM   1338  CB  SER    92      55.530  71.010  72.180  1.00  0.00            
ATOM   1339  HB1 SER    92      56.250  70.590  72.920  1.00  0.00            
ATOM   1340  HB2 SER    92      55.280  70.210  71.460  1.00  0.00            
ATOM   1341  OG  SER    92      54.330  71.350  72.870  1.00  0.00            
ATOM   1342  HG1 SER    92      54.600  71.870  73.630  1.00  0.00            
ATOM   1343  C   SER    92      55.260  72.870  70.470  1.00  0.00            
ATOM   1344  O   SER    92      55.200  72.510  69.290  1.00  0.00            
ATOM   1345  N   LEU    93      54.520  73.890  70.960  1.00  0.00            
ATOM   1346  HN  LEU    93      54.610  74.170  71.910  1.00  0.00            
ATOM   1347  CA  LEU    93      53.540  74.630  70.200  1.00  0.00            
ATOM   1348  HA  LEU    93      52.890  73.900  69.730  1.00  0.00            
ATOM   1349  CB  LEU    93      52.690  75.580  71.070  1.00  0.00            
ATOM   1350  HB1 LEU    93      51.990  76.150  70.430  1.00  0.00            
ATOM   1351  HB2 LEU    93      53.370  76.310  71.570  1.00  0.00            
ATOM   1352  CG  LEU    93      51.860  74.860  72.170  1.00  0.00            
ATOM   1353  HG  LEU    93      52.570  74.320  72.830  1.00  0.00            
ATOM   1354  CD1 LEU    93      51.120  75.890  73.050  1.00  0.00            
ATOM   1355 1HD1 LEU    93      50.580  75.360  73.870  1.00  0.00            
ATOM   1356 2HD1 LEU    93      51.850  76.600  73.500  1.00  0.00            
ATOM   1357 3HD1 LEU    93      50.390  76.460  72.450  1.00  0.00            
ATOM   1358  CD2 LEU    93      50.900  73.800  71.600  1.00  0.00            
ATOM   1359 1HD2 LEU    93      50.300  73.350  72.430  1.00  0.00            
ATOM   1360 2HD2 LEU    93      50.200  74.260  70.870  1.00  0.00            
ATOM   1361 3HD2 LEU    93      51.460  72.980  71.110  1.00  0.00            
ATOM   1362  C   LEU    93      54.160  75.440  69.100  1.00  0.00            
ATOM   1363  O   LEU    93      53.610  75.510  68.000  1.00  0.00            
ATOM   1364  N   ILE    94      55.320  76.070  69.350  1.00  0.00            
ATOM   1365  HN  ILE    94      55.780  76.000  70.240  1.00  0.00            
ATOM   1366  CA  ILE    94      55.980  76.910  68.380  1.00  0.00            
ATOM   1367  HA  ILE    94      55.230  77.490  67.860  1.00  0.00            
ATOM   1368  CB  ILE    94      56.960  77.870  69.010  1.00  0.00            
ATOM   1369  HB  ILE    94      57.540  78.410  68.220  1.00  0.00            
ATOM   1370  CG2 ILE    94      56.160  78.930  69.800  1.00  0.00            
ATOM   1371 1HG2 ILE    94      56.840  79.710  70.210  1.00  0.00            
ATOM   1372 2HG2 ILE    94      55.420  79.430  69.140  1.00  0.00            
ATOM   1373 3HG2 ILE    94      55.620  78.460  70.650  1.00  0.00            
ATOM   1374  CG1 ILE    94      57.950  77.110  69.910  1.00  0.00            
ATOM   1375 1HG1 ILE    94      58.430  76.290  69.330  1.00  0.00            
ATOM   1376 2HG1 ILE    94      57.400  76.650  70.750  1.00  0.00            
ATOM   1377  CD  ILE    94      59.070  77.960  70.450  1.00  0.00            
ATOM   1378  HD1 ILE    94      59.760  77.360  71.070  1.00  0.00            
ATOM   1379  HD2 ILE    94      59.610  78.340  69.570  1.00  0.00            
ATOM   1380  HD3 ILE    94      58.690  78.820  71.050  1.00  0.00            
ATOM   1381  C   ILE    94      56.710  76.080  67.340  1.00  0.00            
ATOM   1382  O   ILE    94      56.920  76.560  66.230  1.00  0.00            
ATOM   1383  N   TYR    95      57.100  74.820  67.650  1.00  0.00            
ATOM   1384  HN  TYR    95      56.950  74.440  68.560  1.00  0.00            
ATOM   1385  CA  TYR    95      57.720  73.920  66.700  1.00  0.00            
ATOM   1386  HA  TYR    95      58.510  74.470  66.200  1.00  0.00            
ATOM   1387  CB  TYR    95      58.300  72.630  67.330  1.00  0.00            
ATOM   1388  HB1 TYR    95      58.430  71.840  66.550  1.00  0.00            
ATOM   1389  HB2 TYR    95      57.600  72.240  68.100  1.00  0.00            
ATOM   1390  CG  TYR    95      59.680  72.770  67.950  1.00  0.00            
ATOM   1391  CD1 TYR    95      60.790  73.210  67.200  1.00  0.00            
ATOM   1392  HD1 TYR    95      60.650  73.590  66.200  1.00  0.00            
ATOM   1393  CE1 TYR    95      62.100  73.060  67.690  1.00  0.00            
ATOM   1394  HE1 TYR    95      62.940  73.340  67.080  1.00  0.00            
ATOM   1395  CZ  TYR    95      62.310  72.470  68.950  1.00  0.00            
ATOM   1396  OH  TYR    95      63.620  72.190  69.410  1.00  0.00            
ATOM   1397  HH  TYR    95      64.240  72.480  68.740  1.00  0.00            
ATOM   1398  CD2 TYR    95      59.930  72.280  69.250  1.00  0.00            
ATOM   1399  HD2 TYR    95      59.100  71.970  69.860  1.00  0.00            
ATOM   1400  CE2 TYR    95      61.220  72.130  69.750  1.00  0.00            
ATOM   1401  HE2 TYR    95      61.370  71.700  70.730  1.00  0.00            
ATOM   1402  C   TYR    95      56.720  73.530  65.630  1.00  0.00            
ATOM   1403  O   TYR    95      57.090  73.360  64.470  1.00  0.00            
ATOM   1404  N   CYS    96      55.410  73.420  65.990  1.00  0.00            
ATOM   1405  HN  CYS    96      55.130  73.540  66.940  1.00  0.00            
ATOM   1406  CA  CYS    96      54.320  73.210  65.060  1.00  0.00            
ATOM   1407  HA  CYS    96      54.530  72.320  64.480  1.00  0.00            
ATOM   1408  CB  CYS    96      52.910  73.110  65.710  1.00  0.00            
ATOM   1409  HB1 CYS    96      52.130  73.130  64.920  1.00  0.00            
ATOM   1410  HB2 CYS    96      52.740  73.990  66.360  1.00  0.00            
ATOM   1411  SG  CYS    96      52.660  71.600  66.670  1.00  0.00            
ATOM   1412  HG1 CYS    96      53.700  71.790  67.470  1.00  0.00            
ATOM   1413  C   CYS    96      54.160  74.370  64.110  1.00  0.00            
ATOM   1414  O   CYS    96      53.940  74.160  62.920  1.00  0.00            
ATOM   1415  N   VAL    97      54.230  75.610  64.640  1.00  0.00            
ATOM   1416  HN  VAL    97      54.450  75.750  65.600  1.00  0.00            
ATOM   1417  CA  VAL    97      53.920  76.810  63.890  1.00  0.00            
ATOM   1418  HA  VAL    97      53.080  76.600  63.250  1.00  0.00            
ATOM   1419  CB  VAL    97      53.510  77.950  64.830  1.00  0.00            
ATOM   1420  HB  VAL    97      54.330  78.130  65.560  1.00  0.00            
ATOM   1421  CG1 VAL    97      53.230  79.260  64.060  1.00  0.00            
ATOM   1422 1HG1 VAL    97      52.850  80.040  64.760  1.00  0.00            
ATOM   1423 2HG1 VAL    97      54.150  79.650  63.580  1.00  0.00            
ATOM   1424 3HG1 VAL    97      52.460  79.090  63.270  1.00  0.00            
ATOM   1425  CG2 VAL    97      52.260  77.530  65.620  1.00  0.00            
ATOM   1426 1HG2 VAL    97      51.970  78.340  66.330  1.00  0.00            
ATOM   1427 2HG2 VAL    97      51.400  77.360  64.930  1.00  0.00            
ATOM   1428 3HG2 VAL    97      52.430  76.610  66.210  1.00  0.00            
ATOM   1429  C   VAL    97      55.100  77.190  63.020  1.00  0.00            
ATOM   1430  O   VAL    97      54.920  77.820  61.980  1.00  0.00            
ATOM   1431  N   GLY    98      56.330  76.750  63.380  1.00  0.00            
ATOM   1432  HN  GLY    98      56.460  76.220  64.210  1.00  0.00            
ATOM   1433  CA  GLY    98      57.520  77.000  62.600  1.00  0.00            
ATOM   1434  HA1 GLY    98      58.360  76.770  63.250  1.00  0.00            
ATOM   1435  HA2 GLY    98      57.510  78.020  62.250  1.00  0.00            
ATOM   1436  C   GLY    98      57.590  76.070  61.430  1.00  0.00            
ATOM   1437  O   GLY    98      58.070  76.450  60.360  1.00  0.00            
ATOM   1438  N   HIS    99      57.060  74.840  61.610  1.00  0.00            
ATOM   1439  HN  HIS    99      56.700  74.560  62.500  1.00  0.00            
ATOM   1440  CA  HIS    99      56.880  73.870  60.550  1.00  0.00            
ATOM   1441  HA  HIS    99      57.810  73.800  60.010  1.00  0.00            
ATOM   1442  CB  HIS    99      56.500  72.470  61.090  1.00  0.00            
ATOM   1443  HB1 HIS    99      55.530  72.510  61.640  1.00  0.00            
ATOM   1444  HB2 HIS    99      57.280  72.160  61.820  1.00  0.00            
ATOM   1445  ND1 HIS    99      55.240  71.050  59.440  1.00  0.00            
ATOM   1446  CG  HIS    99      56.450  71.440  60.000  1.00  0.00            
ATOM   1447  CE1 HIS    99      55.580  70.270  58.440  1.00  0.00            
ATOM   1448  HE1 HIS    99      54.880  69.780  57.760  1.00  0.00            
ATOM   1449  NE2 HIS    99      56.920  70.140  58.320  1.00  0.00            
ATOM   1450  HE2 HIS    99      57.430  69.610  57.630  1.00  0.00            
ATOM   1451  CD2 HIS    99      57.490  70.890  59.320  1.00  0.00            
ATOM   1452  HD2 HIS    99      58.550  71.010  59.470  1.00  0.00            
ATOM   1453  C   HIS    99      55.800  74.340  59.610  1.00  0.00            
ATOM   1454  O   HIS    99      55.940  74.210  58.390  1.00  0.00            
ATOM   1455  N   ALA   100      54.710  74.920  60.170  1.00  0.00            
ATOM   1456  HN  ALA   100      54.660  75.030  61.160  1.00  0.00            
ATOM   1457  CA  ALA   100      53.560  75.390  59.450  1.00  0.00            
ATOM   1458  HA  ALA   100      53.180  74.570  58.860  1.00  0.00            
ATOM   1459  CB  ALA   100      52.430  75.880  60.390  1.00  0.00            
ATOM   1460  HB1 ALA   100      52.780  76.710  61.040  1.00  0.00            
ATOM   1461  HB2 ALA   100      52.090  75.040  61.040  1.00  0.00            
ATOM   1462  HB3 ALA   100      51.550  76.230  59.810  1.00  0.00            
ATOM   1463  C   ALA   100      53.890  76.520  58.530  1.00  0.00            
ATOM   1464  O   ALA   100      53.410  76.540  57.410  1.00  0.00            
ATOM   1465  N   PHE   101      54.740  77.490  58.980  1.00  0.00            
ATOM   1466  HN  PHE   101      55.130  77.440  59.890  1.00  0.00            
ATOM   1467  CA  PHE   101      55.120  78.650  58.210  1.00  0.00            
ATOM   1468  HA  PHE   101      54.200  79.110  57.860  1.00  0.00            
ATOM   1469  CB  PHE   101      55.940  79.690  59.030  1.00  0.00            
ATOM   1470  HB1 PHE   101      56.630  80.250  58.370  1.00  0.00            
ATOM   1471  HB2 PHE   101      56.530  79.180  59.810  1.00  0.00            
ATOM   1472  CG  PHE   101      55.040  80.730  59.650  1.00  0.00            
ATOM   1473  CD1 PHE   101      54.310  81.610  58.830  1.00  0.00            
ATOM   1474  HD1 PHE   101      54.390  81.530  57.750  1.00  0.00            
ATOM   1475  CE1 PHE   101      53.490  82.590  59.390  1.00  0.00            
ATOM   1476  HE1 PHE   101      52.930  83.260  58.750  1.00  0.00            
ATOM   1477  CZ  PHE   101      53.390  82.710  60.780  1.00  0.00            
ATOM   1478  HZ  PHE   101      52.750  83.460  61.210  1.00  0.00            
ATOM   1479  CD2 PHE   101      54.950  80.880  61.040  1.00  0.00            
ATOM   1480  HD2 PHE   101      55.540  80.240  61.690  1.00  0.00            
ATOM   1481  CE2 PHE   101      54.120  81.850  61.610  1.00  0.00            
ATOM   1482  HE2 PHE   101      54.050  81.950  62.680  1.00  0.00            
ATOM   1483  C   PHE   101      55.920  78.320  56.980  1.00  0.00            
ATOM   1484  O   PHE   101      55.670  78.900  55.920  1.00  0.00            
ATOM   1485  N   LEU   102      56.900  77.390  57.070  1.00  0.00            
ATOM   1486  HN  LEU   102      57.110  76.920  57.930  1.00  0.00            
ATOM   1487  CA  LEU   102      57.690  77.000  55.920  1.00  0.00            
ATOM   1488  HA  LEU   102      58.020  77.910  55.440  1.00  0.00            
ATOM   1489  CB  LEU   102      58.960  76.220  56.330  1.00  0.00            
ATOM   1490  HB1 LEU   102      58.680  75.240  56.770  1.00  0.00            
ATOM   1491  HB2 LEU   102      59.450  76.800  57.140  1.00  0.00            
ATOM   1492  CG  LEU   102      60.030  76.010  55.210  1.00  0.00            
ATOM   1493  HG  LEU   102      60.060  76.950  54.600  1.00  0.00            
ATOM   1494  CD1 LEU   102      61.430  75.860  55.830  1.00  0.00            
ATOM   1495 1HD1 LEU   102      62.190  75.690  55.030  1.00  0.00            
ATOM   1496 2HD1 LEU   102      61.710  76.770  56.400  1.00  0.00            
ATOM   1497 3HD1 LEU   102      61.450  74.990  56.510  1.00  0.00            
ATOM   1498  CD2 LEU   102      59.720  74.840  54.260  1.00  0.00            
ATOM   1499 1HD2 LEU   102      60.640  74.550  53.700  1.00  0.00            
ATOM   1500 2HD2 LEU   102      59.370  73.960  54.830  1.00  0.00            
ATOM   1501 3HD2 LEU   102      58.950  75.110  53.520  1.00  0.00            
ATOM   1502  C   LEU   102      56.850  76.220  54.950  1.00  0.00            
ATOM   1503  O   LEU   102      56.910  76.460  53.750  1.00  0.00            
ATOM   1504  N   ALA   103      56.030  75.270  55.470  1.00  0.00            
ATOM   1505  HN  ALA   103      55.990  75.120  56.450  1.00  0.00            
ATOM   1506  CA  ALA   103      55.220  74.370  54.680  1.00  0.00            
ATOM   1507  HA  ALA   103      55.880  73.870  53.980  1.00  0.00            
ATOM   1508  CB  ALA   103      54.540  73.310  55.560  1.00  0.00            
ATOM   1509  HB1 ALA   103      53.940  72.610  54.940  1.00  0.00            
ATOM   1510  HB2 ALA   103      55.310  72.720  56.100  1.00  0.00            
ATOM   1511  HB3 ALA   103      53.870  73.790  56.310  1.00  0.00            
ATOM   1512  C   ALA   103      54.150  75.080  53.880  1.00  0.00            
ATOM   1513  O   ALA   103      53.950  74.770  52.710  1.00  0.00            
ATOM   1514  N   ILE   104      53.440  76.060  54.510  1.00  0.00            
ATOM   1515  HN  ILE   104      53.630  76.300  55.460  1.00  0.00            
ATOM   1516  CA  ILE   104      52.360  76.800  53.890  1.00  0.00            
ATOM   1517  HA  ILE   104      51.750  76.060  53.400  1.00  0.00            
ATOM   1518  CB  ILE   104      51.470  77.560  54.900  1.00  0.00            
ATOM   1519  HB  ILE   104      51.220  76.840  55.710  1.00  0.00            
ATOM   1520  CG2 ILE   104      52.200  78.750  55.560  1.00  0.00            
ATOM   1521 1HG2 ILE   104      51.620  79.120  56.430  1.00  0.00            
ATOM   1522 2HG2 ILE   104      53.200  78.450  55.910  1.00  0.00            
ATOM   1523 3HG2 ILE   104      52.320  79.590  54.840  1.00  0.00            
ATOM   1524  CG1 ILE   104      50.130  78.040  54.290  1.00  0.00            
ATOM   1525 1HG1 ILE   104      50.330  78.730  53.440  1.00  0.00            
ATOM   1526 2HG1 ILE   104      49.590  78.620  55.070  1.00  0.00            
ATOM   1527  CD  ILE   104      49.200  76.910  53.820  1.00  0.00            
ATOM   1528  HD1 ILE   104      48.230  77.340  53.470  1.00  0.00            
ATOM   1529  HD2 ILE   104      49.650  76.360  52.970  1.00  0.00            
ATOM   1530  HD3 ILE   104      49.000  76.210  54.650  1.00  0.00            
ATOM   1531  C   ILE   104      52.890  77.730  52.820  1.00  0.00            
ATOM   1532  O   ILE   104      52.260  77.880  51.770  1.00  0.00            
ATOM   1533  N   PHE   105      54.050  78.370  53.080  1.00  0.00            
ATOM   1534  HN  PHE   105      54.580  78.170  53.900  1.00  0.00            
ATOM   1535  CA  PHE   105      54.500  79.480  52.290  1.00  0.00            
ATOM   1536  HA  PHE   105      53.630  80.040  51.980  1.00  0.00            
ATOM   1537  CB  PHE   105      55.430  80.390  53.140  1.00  0.00            
ATOM   1538  HB1 PHE   105      56.410  79.910  53.340  1.00  0.00            
ATOM   1539  HB2 PHE   105      54.940  80.590  54.120  1.00  0.00            
ATOM   1540  CG  PHE   105      55.630  81.720  52.480  1.00  0.00            
ATOM   1541  CD1 PHE   105      54.550  82.600  52.310  1.00  0.00            
ATOM   1542  HD1 PHE   105      53.560  82.320  52.650  1.00  0.00            
ATOM   1543  CE1 PHE   105      54.740  83.840  51.700  1.00  0.00            
ATOM   1544  HE1 PHE   105      53.900  84.520  51.560  1.00  0.00            
ATOM   1545  CZ  PHE   105      56.010  84.220  51.270  1.00  0.00            
ATOM   1546  HZ  PHE   105      56.170  85.190  50.810  1.00  0.00            
ATOM   1547  CD2 PHE   105      56.900  82.100  52.040  1.00  0.00            
ATOM   1548  HD2 PHE   105      57.740  81.430  52.170  1.00  0.00            
ATOM   1549  CE2 PHE   105      57.090  83.360  51.460  1.00  0.00            
ATOM   1550  HE2 PHE   105      58.090  83.660  51.200  1.00  0.00            
ATOM   1551  C   PHE   105      55.230  78.970  51.080  1.00  0.00            
ATOM   1552  O   PHE   105      54.830  79.300  49.960  1.00  0.00            
ATOM   1553  N   GLU   106      56.260  78.120  51.290  1.00  0.00            
ATOM   1554  HN  GLU   106      56.540  77.920  52.230  1.00  0.00            
ATOM   1555  CA  GLU   106      57.010  77.350  50.310  1.00  0.00            
ATOM   1556  HA  GLU   106      57.940  77.110  50.800  1.00  0.00            
ATOM   1557  CB  GLU   106      56.350  75.980  49.970  1.00  0.00            
ATOM   1558  HB1 GLU   106      56.380  75.360  50.900  1.00  0.00            
ATOM   1559  HB2 GLU   106      56.970  75.460  49.210  1.00  0.00            
ATOM   1560  CG  GLU   106      54.880  76.040  49.500  1.00  0.00            
ATOM   1561  HG1 GLU   106      54.800  76.700  48.620  1.00  0.00            
ATOM   1562  HG2 GLU   106      54.260  76.460  50.320  1.00  0.00            
ATOM   1563  CD  GLU   106      54.330  74.660  49.140  1.00  0.00            
ATOM   1564  OE1 GLU   106      55.080  73.660  49.200  1.00  0.00            
ATOM   1565  OE2 GLU   106      53.110  74.600  48.790  1.00  0.00            
ATOM   1566  C   GLU   106      57.390  78.130  49.070  1.00  0.00            
ATOM   1567  O   GLU   106      57.130  77.700  47.950  1.00  0.00            
ATOM   1568  N   HIS   107      58.010  79.320  49.250  1.00  0.00            
ATOM   1569  HN  HIS   107      58.270  79.650  50.160  1.00  0.00            
ATOM   1570  CA  HIS   107      58.160  80.250  48.160  1.00  0.00            
ATOM   1571  HA  HIS   107      58.420  79.700  47.270  1.00  0.00            
ATOM   1572  CB  HIS   107      56.850  81.050  47.920  1.00  0.00            
ATOM   1573  HB1 HIS   107      56.560  81.610  48.830  1.00  0.00            
ATOM   1574  HB2 HIS   107      56.030  80.320  47.730  1.00  0.00            
ATOM   1575  ND1 HIS   107      56.700  83.320  46.850  1.00  0.00            
ATOM   1576  CG  HIS   107      56.880  81.950  46.710  1.00  0.00            
ATOM   1577  CE1 HIS   107      56.790  83.790  45.620  1.00  0.00            
ATOM   1578  HE1 HIS   107      56.720  84.850  45.350  1.00  0.00            
ATOM   1579  NE2 HIS   107      57.020  82.810  44.710  1.00  0.00            
ATOM   1580  HE2 HIS   107      57.120  82.920  43.720  1.00  0.00            
ATOM   1581  CD2 HIS   107      57.070  81.630  45.400  1.00  0.00            
ATOM   1582  HD2 HIS   107      57.230  80.670  44.940  1.00  0.00            
ATOM   1583  C   HIS   107      59.320  81.160  48.470  1.00  0.00            
ATOM   1584  O   HIS   107      60.470  80.750  48.360  1.00  0.00            
ATOM   1585  N   SER   108      59.030  82.430  48.850  1.00  0.00            
ATOM   1586  HN  SER   108      58.080  82.710  48.960  1.00  0.00            
ATOM   1587  CA  SER   108      59.990  83.500  49.030  1.00  0.00            
ATOM   1588  HA  SER   108      60.710  83.410  48.240  1.00  0.00            
ATOM   1589  CB  SER   108      59.320  84.900  48.930  1.00  0.00            
ATOM   1590  HB1 SER   108      58.720  85.130  49.840  1.00  0.00            
ATOM   1591  HB2 SER   108      58.630  84.910  48.060  1.00  0.00            
ATOM   1592  OG  SER   108      60.250  85.960  48.740  1.00  0.00            
ATOM   1593  HG1 SER   108      59.740  86.770  48.760  1.00  0.00            
ATOM   1594  C   SER   108      60.690  83.310  50.350  1.00  0.00            
ATOM   1595  O   SER   108      60.400  82.390  51.110  1.00  0.00            
ATOM   1596  N   VAL   109      61.690  84.180  50.620  1.00  0.00            
ATOM   1597  HN  VAL   109      61.860  84.950  50.010  1.00  0.00            
ATOM   1598  CA  VAL   109      62.660  84.040  51.680  1.00  0.00            
ATOM   1599  HA  VAL   109      63.000  83.020  51.660  1.00  0.00            
ATOM   1600  CB  VAL   109      63.850  84.950  51.370  1.00  0.00            
ATOM   1601  HB  VAL   109      64.090  84.830  50.290  1.00  0.00            
ATOM   1602  CG1 VAL   109      63.500  86.450  51.580  1.00  0.00            
ATOM   1603 1HG1 VAL   109      64.360  87.080  51.290  1.00  0.00            
ATOM   1604 2HG1 VAL   109      62.620  86.730  50.960  1.00  0.00            
ATOM   1605 3HG1 VAL   109      63.260  86.660  52.640  1.00  0.00            
ATOM   1606  CG2 VAL   109      65.100  84.480  52.140  1.00  0.00            
ATOM   1607 1HG2 VAL   109      65.960  85.150  51.910  1.00  0.00            
ATOM   1608 2HG2 VAL   109      64.930  84.490  53.230  1.00  0.00            
ATOM   1609 3HG2 VAL   109      65.370  83.450  51.830  1.00  0.00            
ATOM   1610  C   VAL   109      62.070  84.330  53.050  1.00  0.00            
ATOM   1611  O   VAL   109      62.630  83.900  54.060  1.00  0.00            
ATOM   1612  N   GLN   110      60.910  85.040  53.120  1.00  0.00            
ATOM   1613  HN  GLN   110      60.450  85.350  52.290  1.00  0.00            
ATOM   1614  CA  GLN   110      60.290  85.440  54.360  1.00  0.00            
ATOM   1615  HA  GLN   110      61.060  85.900  54.960  1.00  0.00            
ATOM   1616  CB  GLN   110      59.180  86.510  54.200  1.00  0.00            
ATOM   1617  HB1 GLN   110      59.640  87.410  53.730  1.00  0.00            
ATOM   1618  HB2 GLN   110      58.820  86.810  55.210  1.00  0.00            
ATOM   1619  CG  GLN   110      57.970  86.080  53.350  1.00  0.00            
ATOM   1620  HG1 GLN   110      57.530  85.150  53.760  1.00  0.00            
ATOM   1621  HG2 GLN   110      58.300  85.890  52.300  1.00  0.00            
ATOM   1622  CD  GLN   110      56.880  87.160  53.360  1.00  0.00            
ATOM   1623  OE1 GLN   110      55.780  86.930  53.880  1.00  0.00            
ATOM   1624  NE2 GLN   110      57.190  88.340  52.750  1.00  0.00            
ATOM   1625 1HE2 GLN   110      58.100  88.480  52.350  1.00  0.00            
ATOM   1626 2HE2 GLN   110      56.520  89.080  52.720  1.00  0.00            
ATOM   1627  C   GLN   110      59.750  84.280  55.160  1.00  0.00            
ATOM   1628  O   GLN   110      59.760  84.330  56.390  1.00  0.00            
ATOM   1629  N   GLY   111      59.280  83.200  54.480  1.00  0.00            
ATOM   1630  HN  GLY   111      59.300  83.170  53.490  1.00  0.00            
ATOM   1631  CA  GLY   111      58.700  82.040  55.130  1.00  0.00            
ATOM   1632  HA1 GLY   111      58.160  81.500  54.360  1.00  0.00            
ATOM   1633  HA2 GLY   111      58.050  82.380  55.920  1.00  0.00            
ATOM   1634  C   GLY   111      59.730  81.100  55.680  1.00  0.00            
ATOM   1635  O   GLY   111      59.390  80.150  56.380  1.00  0.00            
ATOM   1636  N   PHE   112      61.030  81.370  55.380  1.00  0.00            
ATOM   1637  HN  PHE   112      61.270  82.160  54.820  1.00  0.00            
ATOM   1638  CA  PHE   112      62.140  80.560  55.800  1.00  0.00            
ATOM   1639  HA  PHE   112      61.790  79.600  56.170  1.00  0.00            
ATOM   1640  CB  PHE   112      63.170  80.350  54.660  1.00  0.00            
ATOM   1641  HB1 PHE   112      64.130  79.960  55.070  1.00  0.00            
ATOM   1642  HB2 PHE   112      63.370  81.310  54.140  1.00  0.00            
ATOM   1643  CG  PHE   112      62.660  79.360  53.650  1.00  0.00            
ATOM   1644  CD1 PHE   112      61.650  79.700  52.730  1.00  0.00            
ATOM   1645  HD1 PHE   112      61.240  80.700  52.740  1.00  0.00            
ATOM   1646  CE1 PHE   112      61.150  78.760  51.820  1.00  0.00            
ATOM   1647  HE1 PHE   112      60.370  79.040  51.130  1.00  0.00            
ATOM   1648  CZ  PHE   112      61.670  77.460  51.810  1.00  0.00            
ATOM   1649  HZ  PHE   112      61.290  76.730  51.120  1.00  0.00            
ATOM   1650  CD2 PHE   112      63.180  78.050  53.610  1.00  0.00            
ATOM   1651  HD2 PHE   112      63.960  77.770  54.300  1.00  0.00            
ATOM   1652  CE2 PHE   112      62.690  77.110  52.700  1.00  0.00            
ATOM   1653  HE2 PHE   112      63.100  76.110  52.690  1.00  0.00            
ATOM   1654  C   PHE   112      62.840  81.280  56.920  1.00  0.00            
ATOM   1655  O   PHE   112      63.530  80.640  57.710  1.00  0.00            
ATOM   1656  N   TYR   113      62.640  82.610  57.050  1.00  0.00            
ATOM   1657  HN  TYR   113      62.090  83.110  56.380  1.00  0.00            
ATOM   1658  CA  TYR   113      63.150  83.400  58.150  1.00  0.00            
ATOM   1659  HA  TYR   113      64.130  83.040  58.410  1.00  0.00            
ATOM   1660  CB  TYR   113      63.190  84.930  57.860  1.00  0.00            
ATOM   1661  HB1 TYR   113      63.470  85.480  58.770  1.00  0.00            
ATOM   1662  HB2 TYR   113      62.180  85.270  57.530  1.00  0.00            
ATOM   1663  CG  TYR   113      64.200  85.320  56.810  1.00  0.00            
ATOM   1664  CD1 TYR   113      65.500  84.800  56.790  1.00  0.00            
ATOM   1665  HD1 TYR   113      65.810  84.060  57.520  1.00  0.00            
ATOM   1666  CE1 TYR   113      66.440  85.250  55.850  1.00  0.00            
ATOM   1667  HE1 TYR   113      67.440  84.850  55.850  1.00  0.00            
ATOM   1668  CZ  TYR   113      66.090  86.250  54.940  1.00  0.00            
ATOM   1669  OH  TYR   113      67.030  86.700  53.990  1.00  0.00            
ATOM   1670  HH  TYR   113      66.590  87.340  53.420  1.00  0.00            
ATOM   1671  CD2 TYR   113      63.860  86.320  55.890  1.00  0.00            
ATOM   1672  HD2 TYR   113      62.870  86.760  55.910  1.00  0.00            
ATOM   1673  CE2 TYR   113      64.800  86.790  54.960  1.00  0.00            
ATOM   1674  HE2 TYR   113      64.520  87.560  54.260  1.00  0.00            
ATOM   1675  C   TYR   113      62.270  83.250  59.350  1.00  0.00            
ATOM   1676  O   TYR   113      62.770  83.160  60.470  1.00  0.00            
ATOM   1677  N   THR   114      60.930  83.220  59.150  1.00  0.00            
ATOM   1678  HN  THR   114      60.540  83.310  58.240  1.00  0.00            
ATOM   1679  CA  THR   114      59.980  83.050  60.230  1.00  0.00            
ATOM   1680  HA  THR   114      60.350  83.600  61.080  1.00  0.00            
ATOM   1681  CB  THR   114      58.600  83.620  59.900  1.00  0.00            
ATOM   1682  HB  THR   114      58.720  84.670  59.570  1.00  0.00            
ATOM   1683  OG1 THR   114      57.750  83.630  61.040  1.00  0.00            
ATOM   1684  HG1 THR   114      56.960  84.130  60.780  1.00  0.00            
ATOM   1685  CG2 THR   114      57.920  82.830  58.770  1.00  0.00            
ATOM   1686 1HG2 THR   114      56.970  83.310  58.460  1.00  0.00            
ATOM   1687 2HG2 THR   114      58.590  82.770  57.890  1.00  0.00            
ATOM   1688 3HG2 THR   114      57.700  81.800  59.110  1.00  0.00            
ATOM   1689  C   THR   114      59.930  81.590  60.600  1.00  0.00            
ATOM   1690  O   THR   114      59.680  81.250  61.750  1.00  0.00            
ATOM   1691  N   GLY   115      60.220  80.670  59.640  1.00  0.00            
ATOM   1692  HN  GLY   115      60.400  80.930  58.700  1.00  0.00            
ATOM   1693  CA  GLY   115      60.320  79.260  59.930  1.00  0.00            
ATOM   1694  HA1 GLY   115      60.420  78.750  58.980  1.00  0.00            
ATOM   1695  HA2 GLY   115      59.430  78.960  60.480  1.00  0.00            
ATOM   1696  C   GLY   115      61.530  78.970  60.760  1.00  0.00            
ATOM   1697  O   GLY   115      61.530  78.030  61.550  1.00  0.00            
ATOM   1698  N   LEU   116      62.600  79.800  60.610  1.00  0.00            
ATOM   1699  HN  LEU   116      62.570  80.540  59.940  1.00  0.00            
ATOM   1700  CA  LEU   116      63.800  79.750  61.400  1.00  0.00            
ATOM   1701  HA  LEU   116      64.090  78.710  61.450  1.00  0.00            
ATOM   1702  CB  LEU   116      64.960  80.540  60.760  1.00  0.00            
ATOM   1703  HB1 LEU   116      64.720  81.630  60.740  1.00  0.00            
ATOM   1704  HB2 LEU   116      65.030  80.210  59.700  1.00  0.00            
ATOM   1705  CG  LEU   116      66.390  80.360  61.360  1.00  0.00            
ATOM   1706  HG  LEU   116      67.050  80.850  60.620  1.00  0.00            
ATOM   1707  CD1 LEU   116      66.660  81.140  62.660  1.00  0.00            
ATOM   1708 1HD1 LEU   116      67.760  81.240  62.820  1.00  0.00            
ATOM   1709 2HD1 LEU   116      66.220  82.150  62.580  1.00  0.00            
ATOM   1710 3HD1 LEU   116      66.230  80.630  63.540  1.00  0.00            
ATOM   1711  CD2 LEU   116      66.830  78.890  61.470  1.00  0.00            
ATOM   1712 1HD2 LEU   116      67.910  78.830  61.720  1.00  0.00            
ATOM   1713 2HD2 LEU   116      66.260  78.370  62.270  1.00  0.00            
ATOM   1714 3HD2 LEU   116      66.650  78.370  60.510  1.00  0.00            
ATOM   1715  C   LEU   116      63.560  80.250  62.790  1.00  0.00            
ATOM   1716  O   LEU   116      64.050  79.650  63.740  1.00  0.00            
ATOM   1717  N   PHE   117      62.770  81.350  62.960  1.00  0.00            
ATOM   1718  HN  PHE   117      62.350  81.800  62.180  1.00  0.00            
ATOM   1719  CA  PHE   117      62.540  82.010  64.240  1.00  0.00            
ATOM   1720  HA  PHE   117      63.480  82.400  64.590  1.00  0.00            
ATOM   1721  CB  PHE   117      61.500  83.180  64.080  1.00  0.00            
ATOM   1722  HB1 PHE   117      60.600  82.790  63.570  1.00  0.00            
ATOM   1723  HB2 PHE   117      61.940  83.960  63.420  1.00  0.00            
ATOM   1724  CG  PHE   117      61.050  83.880  65.360  1.00  0.00            
ATOM   1725  CD1 PHE   117      61.970  84.370  66.310  1.00  0.00            
ATOM   1726  HD1 PHE   117      63.020  84.210  66.180  1.00  0.00            
ATOM   1727  CE1 PHE   117      61.520  85.090  67.430  1.00  0.00            
ATOM   1728  HE1 PHE   117      62.230  85.480  68.150  1.00  0.00            
ATOM   1729  CZ  PHE   117      60.150  85.300  67.630  1.00  0.00            
ATOM   1730  HZ  PHE   117      59.810  85.840  68.510  1.00  0.00            
ATOM   1731  CD2 PHE   117      59.680  84.090  65.590  1.00  0.00            
ATOM   1732  HD2 PHE   117      58.960  83.720  64.880  1.00  0.00            
ATOM   1733  CE2 PHE   117      59.230  84.780  66.720  1.00  0.00            
ATOM   1734  HE2 PHE   117      58.170  84.910  66.890  1.00  0.00            
ATOM   1735  C   PHE   117      62.010  81.030  65.240  1.00  0.00            
ATOM   1736  O   PHE   117      62.630  80.820  66.280  1.00  0.00            
ATOM   1737  N   LEU   118      60.890  80.360  64.900  1.00  0.00            
ATOM   1738  HN  LEU   118      60.460  80.510  64.010  1.00  0.00            
ATOM   1739  CA  LEU   118      60.160  79.500  65.790  1.00  0.00            
ATOM   1740  HA  LEU   118      60.040  80.040  66.720  1.00  0.00            
ATOM   1741  CB  LEU   118      58.750  79.190  65.290  1.00  0.00            
ATOM   1742  HB1 LEU   118      58.320  78.410  65.950  1.00  0.00            
ATOM   1743  HB2 LEU   118      58.790  78.780  64.260  1.00  0.00            
ATOM   1744  CG  LEU   118      57.770  80.390  65.340  1.00  0.00            
ATOM   1745  HG  LEU   118      58.080  81.040  66.190  1.00  0.00            
ATOM   1746  CD1 LEU   118      57.770  81.240  64.060  1.00  0.00            
ATOM   1747 1HD1 LEU   118      57.010  82.040  64.120  1.00  0.00            
ATOM   1748 2HD1 LEU   118      58.760  81.720  63.920  1.00  0.00            
ATOM   1749 3HD1 LEU   118      57.550  80.610  63.180  1.00  0.00            
ATOM   1750  CD2 LEU   118      56.340  79.920  65.620  1.00  0.00            
ATOM   1751 1HD2 LEU   118      55.650  80.790  65.670  1.00  0.00            
ATOM   1752 2HD2 LEU   118      56.020  79.250  64.800  1.00  0.00            
ATOM   1753 3HD2 LEU   118      56.290  79.370  66.580  1.00  0.00            
ATOM   1754  C   LEU   118      60.880  78.220  66.150  1.00  0.00            
ATOM   1755  O   LEU   118      60.760  77.760  67.280  1.00  0.00            
ATOM   1756  N   ILE   119      61.650  77.610  65.210  1.00  0.00            
ATOM   1757  HN  ILE   119      61.740  77.970  64.280  1.00  0.00            
ATOM   1758  CA  ILE   119      62.440  76.420  65.500  1.00  0.00            
ATOM   1759  HA  ILE   119      61.770  75.730  66.010  1.00  0.00            
ATOM   1760  CB  ILE   119      62.990  75.670  64.280  1.00  0.00            
ATOM   1761  HB  ILE   119      63.490  74.740  64.650  1.00  0.00            
ATOM   1762  CG2 ILE   119      61.780  75.240  63.430  1.00  0.00            
ATOM   1763 1HG2 ILE   119      62.120  74.630  62.560  1.00  0.00            
ATOM   1764 2HG2 ILE   119      61.090  74.620  64.030  1.00  0.00            
ATOM   1765 3HG2 ILE   119      61.220  76.120  63.050  1.00  0.00            
ATOM   1766  CG1 ILE   119      64.050  76.470  63.480  1.00  0.00            
ATOM   1767 1HG1 ILE   119      64.840  76.840  64.160  1.00  0.00            
ATOM   1768 2HG1 ILE   119      63.550  77.340  63.020  1.00  0.00            
ATOM   1769  CD  ILE   119      64.760  75.670  62.380  1.00  0.00            
ATOM   1770  HD1 ILE   119      65.580  76.270  61.930  1.00  0.00            
ATOM   1771  HD2 ILE   119      65.200  74.740  62.800  1.00  0.00            
ATOM   1772  HD3 ILE   119      64.050  75.400  61.570  1.00  0.00            
ATOM   1773  C   ILE   119      63.550  76.740  66.460  1.00  0.00            
ATOM   1774  O   ILE   119      63.920  75.920  67.290  1.00  0.00            
ATOM   1775  N   ALA   120      64.110  77.970  66.350  1.00  0.00            
ATOM   1776  HN  ALA   120      63.770  78.620  65.670  1.00  0.00            
ATOM   1777  CA  ALA   120      65.240  78.440  67.090  1.00  0.00            
ATOM   1778  HA  ALA   120      65.960  77.630  67.140  1.00  0.00            
ATOM   1779  CB  ALA   120      65.920  79.610  66.350  1.00  0.00            
ATOM   1780  HB1 ALA   120      65.250  80.480  66.280  1.00  0.00            
ATOM   1781  HB2 ALA   120      66.170  79.280  65.320  1.00  0.00            
ATOM   1782  HB3 ALA   120      66.870  79.910  66.840  1.00  0.00            
ATOM   1783  C   ALA   120      64.860  78.800  68.520  1.00  0.00            
ATOM   1784  O   ALA   120      65.660  78.570  69.420  1.00  0.00            
ATOM   1785  N   LEU   121      63.610  79.310  68.760  1.00  0.00            
ATOM   1786  HN  LEU   121      62.990  79.510  68.010  1.00  0.00            
ATOM   1787  CA  LEU   121      63.050  79.510  70.100  1.00  0.00            
ATOM   1788  HA  LEU   121      63.710  80.140  70.680  1.00  0.00            
ATOM   1789  CB  LEU   121      61.580  80.010  70.150  1.00  0.00            
ATOM   1790  HB1 LEU   121      61.120  79.690  71.120  1.00  0.00            
ATOM   1791  HB2 LEU   121      61.050  79.510  69.320  1.00  0.00            
ATOM   1792  CG  LEU   121      61.180  81.500  70.070  1.00  0.00            
ATOM   1793  HG  LEU   121      60.360  81.650  70.810  1.00  0.00            
ATOM   1794  CD1 LEU   121      62.280  82.490  70.460  1.00  0.00            
ATOM   1795 1HD1 LEU   121      61.880  83.520  70.480  1.00  0.00            
ATOM   1796 2HD1 LEU   121      62.690  82.230  71.460  1.00  0.00            
ATOM   1797 3HD1 LEU   121      63.080  82.450  69.720  1.00  0.00            
ATOM   1798  CD2 LEU   121      60.550  81.840  68.710  1.00  0.00            
ATOM   1799 1HD2 LEU   121      60.370  82.930  68.630  1.00  0.00            
ATOM   1800 2HD2 LEU   121      61.230  81.530  67.900  1.00  0.00            
ATOM   1801 3HD2 LEU   121      59.590  81.310  68.580  1.00  0.00            
ATOM   1802  C   LEU   121      62.960  78.180  70.780  1.00  0.00            
ATOM   1803  O   LEU   121      63.210  78.080  71.980  1.00  0.00            
ATOM   1804  N   GLY   122      62.570  77.130  70.010  1.00  0.00            
ATOM   1805  HN  GLY   122      62.410  77.240  69.030  1.00  0.00            
ATOM   1806  CA  GLY   122      62.270  75.830  70.530  1.00  0.00            
ATOM   1807  HA1 GLY   122      61.840  75.270  69.720  1.00  0.00            
ATOM   1808  HA2 GLY   122      61.600  75.940  71.370  1.00  0.00            
ATOM   1809  C   GLY   122      63.500  75.110  70.980  1.00  0.00            
ATOM   1810  O   GLY   122      63.500  74.490  72.030  1.00  0.00            
ATOM   1811  N   SER   123      64.590  75.190  70.170  1.00  0.00            
ATOM   1812  HN  SER   123      64.550  75.740  69.330  1.00  0.00            
ATOM   1813  CA  SER   123      65.830  74.490  70.380  1.00  0.00            
ATOM   1814  HA  SER   123      65.600  73.480  70.660  1.00  0.00            
ATOM   1815  CB  SER   123      66.700  74.480  69.110  1.00  0.00            
ATOM   1816  HB1 SER   123      67.650  73.930  69.290  1.00  0.00            
ATOM   1817  HB2 SER   123      66.940  75.510  68.780  1.00  0.00            
ATOM   1818  OG  SER   123      66.000  73.830  68.070  1.00  0.00            
ATOM   1819  HG1 SER   123      66.580  73.850  67.300  1.00  0.00            
ATOM   1820  C   SER   123      66.640  75.100  71.490  1.00  0.00            
ATOM   1821  O   SER   123      67.190  74.390  72.320  1.00  0.00            
ATOM   1822  N   GLY   124      66.700  76.460  71.530  1.00  0.00            
ATOM   1823  HN  GLY   124      66.240  77.020  70.850  1.00  0.00            
ATOM   1824  CA  GLY   124      67.410  77.170  72.560  1.00  0.00            
ATOM   1825  HA1 GLY   124      67.560  78.170  72.190  1.00  0.00            
ATOM   1826  HA2 GLY   124      68.330  76.650  72.780  1.00  0.00            
ATOM   1827  C   GLY   124      66.580  77.250  73.800  1.00  0.00            
ATOM   1828  O   GLY   124      67.090  77.590  74.870  1.00  0.00            
ATOM   1829  N   GLY   125      65.280  76.910  73.730  1.00  0.00            
ATOM   1830  HN  GLY   125      64.860  76.640  72.870  1.00  0.00            
ATOM   1831  CA  GLY   125      64.430  76.910  74.880  1.00  0.00            
ATOM   1832  HA1 GLY   125      63.410  76.920  74.510  1.00  0.00            
ATOM   1833  HA2 GLY   125      64.660  77.750  75.510  1.00  0.00            
ATOM   1834  C   GLY   125      64.620  75.640  75.660  1.00  0.00            
ATOM   1835  O   GLY   125      64.660  75.680  76.890  1.00  0.00            
ATOM   1836  N   ILE   126      64.740  74.480  74.960  1.00  0.00            
ATOM   1837  HN  ILE   126      64.720  74.460  73.960  1.00  0.00            
ATOM   1838  CA  ILE   126      64.820  73.200  75.630  1.00  0.00            
ATOM   1839  HA  ILE   126      64.170  73.250  76.490  1.00  0.00            
ATOM   1840  CB  ILE   126      64.350  71.970  74.830  1.00  0.00            
ATOM   1841  HB  ILE   126      64.590  71.070  75.430  1.00  0.00            
ATOM   1842  CG2 ILE   126      62.820  72.000  74.680  1.00  0.00            
ATOM   1843 1HG2 ILE   126      62.450  71.030  74.260  1.00  0.00            
ATOM   1844 2HG2 ILE   126      62.330  72.160  75.660  1.00  0.00            
ATOM   1845 3HG2 ILE   126      62.510  72.810  73.980  1.00  0.00            
ATOM   1846  CG1 ILE   126      65.040  71.810  73.450  1.00  0.00            
ATOM   1847 1HG1 ILE   126      66.130  71.930  73.560  1.00  0.00            
ATOM   1848 2HG1 ILE   126      64.690  72.590  72.760  1.00  0.00            
ATOM   1849  CD  ILE   126      64.810  70.430  72.830  1.00  0.00            
ATOM   1850  HD1 ILE   126      65.440  70.340  71.920  1.00  0.00            
ATOM   1851  HD2 ILE   126      65.110  69.630  73.540  1.00  0.00            
ATOM   1852  HD3 ILE   126      63.750  70.290  72.540  1.00  0.00            
ATOM   1853  C   ILE   126      66.220  72.980  76.150  1.00  0.00            
ATOM   1854  O   ILE   126      66.350  72.620  77.310  1.00  0.00            
ATOM   1855  N   LYS   127      67.280  73.190  75.320  1.00  0.00            
ATOM   1856  HN  LYS   127      67.150  73.580  74.410  1.00  0.00            
ATOM   1857  CA  LYS   127      68.610  72.680  75.580  1.00  0.00            
ATOM   1858  HA  LYS   127      68.480  71.660  75.900  1.00  0.00            
ATOM   1859  CB  LYS   127      69.500  72.550  74.310  1.00  0.00            
ATOM   1860  HB1 LYS   127      70.520  72.240  74.600  1.00  0.00            
ATOM   1861  HB2 LYS   127      69.560  73.530  73.790  1.00  0.00            
ATOM   1862  CG  LYS   127      68.950  71.520  73.310  1.00  0.00            
ATOM   1863  HG1 LYS   127      68.010  71.920  72.880  1.00  0.00            
ATOM   1864  HG2 LYS   127      68.700  70.580  73.850  1.00  0.00            
ATOM   1865  CD  LYS   127      69.900  71.210  72.140  1.00  0.00            
ATOM   1866  HD1 LYS   127      70.640  72.040  72.040  1.00  0.00            
ATOM   1867  HD2 LYS   127      69.310  71.180  71.200  1.00  0.00            
ATOM   1868  CE  LYS   127      70.640  69.880  72.290  1.00  0.00            
ATOM   1869  HE1 LYS   127      71.170  69.840  73.270  1.00  0.00            
ATOM   1870  HE2 LYS   127      71.380  69.740  71.470  1.00  0.00            
ATOM   1871  NZ  LYS   127      69.700  68.740  72.230  1.00  0.00            
ATOM   1872  HZ1 LYS   127      70.200  67.860  72.470  1.00  0.00            
ATOM   1873  HZ2 LYS   127      68.930  68.890  72.920  1.00  0.00            
ATOM   1874  HZ3 LYS   127      69.290  68.660  71.280  1.00  0.00            
ATOM   1875  C   LYS   127      69.330  73.380  76.720  1.00  0.00            
ATOM   1876  O   LYS   127      69.860  72.670  77.570  1.00  0.00            
ATOM   1877  N   PRO   128      69.340  74.700  76.840  1.00  0.00            
ATOM   1878  CD  PRO   128      69.510  75.580  75.680  1.00  0.00            
ATOM   1879  HD1 PRO   128      70.260  75.160  74.980  1.00  0.00            
ATOM   1880  HD2 PRO   128      68.530  75.680  75.170  1.00  0.00            
ATOM   1881  CA  PRO   128      69.760  75.400  78.050  1.00  0.00            
ATOM   1882  HA  PRO   128      70.800  75.140  78.200  1.00  0.00            
ATOM   1883  CB  PRO   128      69.580  76.870  77.690  1.00  0.00            
ATOM   1884  HB1 PRO   128      70.190  77.540  78.330  1.00  0.00            
ATOM   1885  HB2 PRO   128      68.510  77.160  77.750  1.00  0.00            
ATOM   1886  CG  PRO   128      70.030  76.910  76.230  1.00  0.00            
ATOM   1887  HG1 PRO   128      71.140  76.920  76.180  1.00  0.00            
ATOM   1888  HG2 PRO   128      69.630  77.780  75.670  1.00  0.00            
ATOM   1889  C   PRO   128      69.020  75.040  79.320  1.00  0.00            
ATOM   1890  O   PRO   128      69.610  75.210  80.380  1.00  0.00            
ATOM   1891  N   LEU   129      67.740  74.580  79.250  1.00  0.00            
ATOM   1892  HN  LEU   129      67.260  74.490  78.380  1.00  0.00            
ATOM   1893  CA  LEU   129      67.020  74.100  80.420  1.00  0.00            
ATOM   1894  HA  LEU   129      67.180  74.850  81.190  1.00  0.00            
ATOM   1895  CB  LEU   129      65.490  73.930  80.240  1.00  0.00            
ATOM   1896  HB1 LEU   129      65.300  73.130  79.500  1.00  0.00            
ATOM   1897  HB2 LEU   129      65.060  74.870  79.830  1.00  0.00            
ATOM   1898  CG  LEU   129      64.730  73.570  81.560  1.00  0.00            
ATOM   1899  HG  LEU   129      65.270  72.730  82.050  1.00  0.00            
ATOM   1900  CD1 LEU   129      64.710  74.740  82.560  1.00  0.00            
ATOM   1901 1HD1 LEU   129      64.220  74.420  83.500  1.00  0.00            
ATOM   1902 2HD1 LEU   129      65.750  75.070  82.810  1.00  0.00            
ATOM   1903 3HD1 LEU   129      64.160  75.600  82.140  1.00  0.00            
ATOM   1904  CD2 LEU   129      63.320  73.020  81.300  1.00  0.00            
ATOM   1905 1HD2 LEU   129      62.870  72.660  82.260  1.00  0.00            
ATOM   1906 2HD2 LEU   129      62.660  73.800  80.890  1.00  0.00            
ATOM   1907 3HD2 LEU   129      63.360  72.170  80.590  1.00  0.00            
ATOM   1908  C   LEU   129      67.580  72.790  80.920  1.00  0.00            
ATOM   1909  O   LEU   129      67.630  72.610  82.130  1.00  0.00            
ATOM   1910  N   VAL   130      67.990  71.860  80.010  1.00  0.00            
ATOM   1911  HN  VAL   130      68.030  72.100  79.040  1.00  0.00            
ATOM   1912  CA  VAL   130      68.160  70.430  80.260  1.00  0.00            
ATOM   1913  HA  VAL   130      67.170  70.040  80.450  1.00  0.00            
ATOM   1914  CB  VAL   130      68.730  69.650  79.060  1.00  0.00            
ATOM   1915  HB  VAL   130      69.690  70.100  78.750  1.00  0.00            
ATOM   1916  CG1 VAL   130      68.970  68.150  79.370  1.00  0.00            
ATOM   1917 1HG1 VAL   130      69.250  67.620  78.440  1.00  0.00            
ATOM   1918 2HG1 VAL   130      69.790  68.020  80.100  1.00  0.00            
ATOM   1919 3HG1 VAL   130      68.040  67.690  79.770  1.00  0.00            
ATOM   1920  CG2 VAL   130      67.740  69.750  77.890  1.00  0.00            
ATOM   1921 1HG2 VAL   130      68.100  69.150  77.020  1.00  0.00            
ATOM   1922 2HG2 VAL   130      66.730  69.370  78.180  1.00  0.00            
ATOM   1923 3HG2 VAL   130      67.650  70.790  77.560  1.00  0.00            
ATOM   1924  C   VAL   130      69.000  70.120  81.480  1.00  0.00            
ATOM   1925  O   VAL   130      68.680  69.200  82.220  1.00  0.00            
ATOM   1926  N   SER   131      70.080  70.890  81.740  1.00  0.00            
ATOM   1927  HN  SER   131      70.340  71.640  81.150  1.00  0.00            
ATOM   1928  CA  SER   131      70.940  70.660  82.880  1.00  0.00            
ATOM   1929  HA  SER   131      71.230  69.610  82.850  1.00  0.00            
ATOM   1930  CB  SER   131      72.240  71.480  82.760  1.00  0.00            
ATOM   1931  HB1 SER   131      72.910  71.300  83.620  1.00  0.00            
ATOM   1932  HB2 SER   131      72.000  72.570  82.690  1.00  0.00            
ATOM   1933  OG  SER   131      72.910  71.080  81.570  1.00  0.00            
ATOM   1934  HG1 SER   131      73.660  71.670  81.480  1.00  0.00            
ATOM   1935  C   SER   131      70.280  70.890  84.230  1.00  0.00            
ATOM   1936  O   SER   131      70.480  70.080  85.140  1.00  0.00            
ATOM   1937  N   SER   132      69.470  71.960  84.400  1.00  0.00            
ATOM   1938  HN  SER   132      69.340  72.620  83.660  1.00  0.00            
ATOM   1939  CA  SER   132      68.650  72.210  85.580  1.00  0.00            
ATOM   1940  HA  SER   132      69.280  72.080  86.450  1.00  0.00            
ATOM   1941  CB  SER   132      67.970  73.600  85.620  1.00  0.00            
ATOM   1942  HB1 SER   132      67.050  73.590  86.250  1.00  0.00            
ATOM   1943  HB2 SER   132      67.690  73.920  84.590  1.00  0.00            
ATOM   1944  OG  SER   132      68.830  74.560  86.200  1.00  0.00            
ATOM   1945  HG1 SER   132      68.360  75.400  86.160  1.00  0.00            
ATOM   1946  C   SER   132      67.530  71.210  85.690  1.00  0.00            
ATOM   1947  O   SER   132      67.170  70.800  86.790  1.00  0.00            
ATOM   1948  N   PHE   133      66.940  70.820  84.530  1.00  0.00            
ATOM   1949  HN  PHE   133      67.260  71.180  83.660  1.00  0.00            
ATOM   1950  CA  PHE   133      65.850  69.880  84.430  1.00  0.00            
ATOM   1951  HA  PHE   133      65.050  70.240  85.060  1.00  0.00            
ATOM   1952  CB  PHE   133      65.350  69.790  82.960  1.00  0.00            
ATOM   1953  HB1 PHE   133      66.210  69.700  82.270  1.00  0.00            
ATOM   1954  HB2 PHE   133      64.790  70.710  82.700  1.00  0.00            
ATOM   1955  CG  PHE   133      64.450  68.610  82.730  1.00  0.00            
ATOM   1956  CD1 PHE   133      63.130  68.620  83.200  1.00  0.00            
ATOM   1957  HD1 PHE   133      62.700  69.530  83.600  1.00  0.00            
ATOM   1958  CE1 PHE   133      62.380  67.440  83.210  1.00  0.00            
ATOM   1959  HE1 PHE   133      61.380  67.440  83.610  1.00  0.00            
ATOM   1960  CZ  PHE   133      62.940  66.240  82.760  1.00  0.00            
ATOM   1961  HZ  PHE   133      62.360  65.330  82.780  1.00  0.00            
ATOM   1962  CD2 PHE   133      65.000  67.400  82.260  1.00  0.00            
ATOM   1963  HD2 PHE   133      66.040  67.380  81.940  1.00  0.00            
ATOM   1964  CE2 PHE   133      64.260  66.220  82.300  1.00  0.00            
ATOM   1965  HE2 PHE   133      64.710  65.290  81.990  1.00  0.00            
ATOM   1966  C   PHE   133      66.290  68.530  84.960  1.00  0.00            
ATOM   1967  O   PHE   133      65.530  67.870  85.670  1.00  0.00            
ATOM   1968  N   MET   134      67.520  68.100  84.620  1.00  0.00            
ATOM   1969  HN  MET   134      68.120  68.650  84.040  1.00  0.00            
ATOM   1970  CA  MET   134      68.070  66.830  85.010  1.00  0.00            
ATOM   1971  HA  MET   134      67.300  66.080  84.940  1.00  0.00            
ATOM   1972  CB  MET   134      69.250  66.390  84.120  1.00  0.00            
ATOM   1973  HB1 MET   134      69.810  65.580  84.620  1.00  0.00            
ATOM   1974  HB2 MET   134      69.950  67.240  83.970  1.00  0.00            
ATOM   1975  CG  MET   134      68.760  65.880  82.750  1.00  0.00            
ATOM   1976  HG1 MET   134      68.440  66.750  82.130  1.00  0.00            
ATOM   1977  HG2 MET   134      67.850  65.250  82.910  1.00  0.00            
ATOM   1978  SD  MET   134      69.990  64.900  81.850  1.00  0.00            
ATOM   1979  CE  MET   134      69.840  63.410  82.880  1.00  0.00            
ATOM   1980  HE1 MET   134      70.750  62.790  82.800  1.00  0.00            
ATOM   1981  HE2 MET   134      69.710  63.650  83.960  1.00  0.00            
ATOM   1982  HE3 MET   134      68.970  62.800  82.560  1.00  0.00            
ATOM   1983  C   MET   134      68.540  66.880  86.440  1.00  0.00            
ATOM   1984  O   MET   134      68.690  65.840  87.080  1.00  0.00            
ATOM   1985  N   GLY   135      68.710  68.120  86.980  1.00  0.00            
ATOM   1986  HN  GLY   135      68.590  68.930  86.410  1.00  0.00            
ATOM   1987  CA  GLY   135      68.980  68.420  88.360  1.00  0.00            
ATOM   1988  HA1 GLY   135      69.050  69.500  88.430  1.00  0.00            
ATOM   1989  HA2 GLY   135      69.900  67.940  88.650  1.00  0.00            
ATOM   1990  C   GLY   135      67.870  67.970  89.280  1.00  0.00            
ATOM   1991  O   GLY   135      68.110  67.690  90.450  1.00  0.00            
ATOM   1992  N   ASP   136      66.640  67.880  88.740  1.00  0.00            
ATOM   1993  HN  ASP   136      66.470  68.120  87.780  1.00  0.00            
ATOM   1994  CA  ASP   136      65.480  67.410  89.450  1.00  0.00            
ATOM   1995  HA  ASP   136      65.740  67.160  90.470  1.00  0.00            
ATOM   1996  CB  ASP   136      64.360  68.500  89.410  1.00  0.00            
ATOM   1997  HB1 ASP   136      64.030  68.660  88.360  1.00  0.00            
ATOM   1998  HB2 ASP   136      64.800  69.450  89.770  1.00  0.00            
ATOM   1999  CG  ASP   136      63.140  68.180  90.290  1.00  0.00            
ATOM   2000  OD1 ASP   136      63.150  67.150  91.010  1.00  0.00            
ATOM   2001  OD2 ASP   136      62.180  69.000  90.240  1.00  0.00            
ATOM   2002  C   ASP   136      65.050  66.170  88.720  1.00  0.00            
ATOM   2003  O   ASP   136      64.390  66.250  87.680  1.00  0.00            
ATOM   2004  N   GLN   137      65.400  64.980  89.260  1.00  0.00            
ATOM   2005  HN  GLN   137      65.920  64.930  90.110  1.00  0.00            
ATOM   2006  CA  GLN   137      65.120  63.710  88.640  1.00  0.00            
ATOM   2007  HA  GLN   137      64.130  63.750  88.210  1.00  0.00            
ATOM   2008  CB  GLN   137      66.170  63.260  87.570  1.00  0.00            
ATOM   2009  HB1 GLN   137      66.210  62.150  87.490  1.00  0.00            
ATOM   2010  HB2 GLN   137      67.170  63.600  87.890  1.00  0.00            
ATOM   2011  CG  GLN   137      65.900  63.790  86.140  1.00  0.00            
ATOM   2012  HG1 GLN   137      66.700  63.440  85.460  1.00  0.00            
ATOM   2013  HG2 GLN   137      65.900  64.900  86.150  1.00  0.00            
ATOM   2014  CD  GLN   137      64.560  63.250  85.630  1.00  0.00            
ATOM   2015  OE1 GLN   137      64.290  62.050  85.710  1.00  0.00            
ATOM   2016  NE2 GLN   137      63.700  64.170  85.100  1.00  0.00            
ATOM   2017 1HE2 GLN   137      63.980  65.130  85.030  1.00  0.00            
ATOM   2018 2HE2 GLN   137      62.810  63.890  84.750  1.00  0.00            
ATOM   2019  C   GLN   137      65.090  62.670  89.720  1.00  0.00            
ATOM   2020  O   GLN   137      65.500  62.890  90.850  1.00  0.00            
ATOM   2021  N   PHE   138      64.530  61.490  89.340  1.00  0.00            
ATOM   2022  HN  PHE   138      64.230  61.380  88.400  1.00  0.00            
ATOM   2023  CA  PHE   138      64.240  60.340  90.170  1.00  0.00            
ATOM   2024  HA  PHE   138      63.600  60.680  90.980  1.00  0.00            
ATOM   2025  CB  PHE   138      63.470  59.290  89.320  1.00  0.00            
ATOM   2026  HB1 PHE   138      64.040  59.070  88.390  1.00  0.00            
ATOM   2027  HB2 PHE   138      62.490  59.740  89.020  1.00  0.00            
ATOM   2028  CG  PHE   138      63.160  58.000  90.030  1.00  0.00            
ATOM   2029  CD1 PHE   138      62.180  57.950  91.030  1.00  0.00            
ATOM   2030  HD1 PHE   138      61.620  58.840  91.290  1.00  0.00            
ATOM   2031  CE1 PHE   138      61.930  56.750  91.710  1.00  0.00            
ATOM   2032  HE1 PHE   138      61.170  56.720  92.490  1.00  0.00            
ATOM   2033  CZ  PHE   138      62.650  55.600  91.390  1.00  0.00            
ATOM   2034  HZ  PHE   138      62.460  54.680  91.920  1.00  0.00            
ATOM   2035  CD2 PHE   138      63.880  56.830  89.710  1.00  0.00            
ATOM   2036  HD2 PHE   138      64.640  56.870  88.940  1.00  0.00            
ATOM   2037  CE2 PHE   138      63.630  55.640  90.390  1.00  0.00            
ATOM   2038  HE2 PHE   138      64.190  54.750  90.150  1.00  0.00            
ATOM   2039  C   PHE   138      65.460  59.700  90.760  1.00  0.00            
ATOM   2040  O   PHE   138      65.430  59.300  91.930  1.00  0.00            
ATOM   2041  N   ASP   139      66.550  59.550  89.970  1.00  0.00            
ATOM   2042  HN  ASP   139      66.560  59.920  89.040  1.00  0.00            
ATOM   2043  CA  ASP   139      67.710  58.760  90.330  1.00  0.00            
ATOM   2044  HA  ASP   139      67.350  57.780  90.600  1.00  0.00            
ATOM   2045  CB  ASP   139      68.750  58.620  89.180  1.00  0.00            
ATOM   2046  HB1 ASP   139      69.640  58.070  89.540  1.00  0.00            
ATOM   2047  HB2 ASP   139      69.060  59.620  88.830  1.00  0.00            
ATOM   2048  CG  ASP   139      68.140  57.820  88.030  1.00  0.00            
ATOM   2049  OD1 ASP   139      67.720  56.660  88.270  1.00  0.00            
ATOM   2050  OD2 ASP   139      68.090  58.360  86.890  1.00  0.00            
ATOM   2051  C   ASP   139      68.420  59.310  91.540  1.00  0.00            
ATOM   2052  O   ASP   139      68.860  58.530  92.390  1.00  0.00            
ATOM   2053  N   GLN   140      68.500  60.660  91.660  1.00  0.00            
ATOM   2054  HN  GLN   140      68.100  61.250  90.960  1.00  0.00            
ATOM   2055  CA  GLN   140      69.130  61.380  92.750  1.00  0.00            
ATOM   2056  HA  GLN   140      69.130  62.410  92.450  1.00  0.00            
ATOM   2057  CB  GLN   140      68.350  61.300  94.090  1.00  0.00            
ATOM   2058  HB1 GLN   140      68.860  61.920  94.860  1.00  0.00            
ATOM   2059  HB2 GLN   140      68.340  60.250  94.440  1.00  0.00            
ATOM   2060  CG  GLN   140      66.910  61.830  93.980  1.00  0.00            
ATOM   2061  HG1 GLN   140      66.360  61.280  93.180  1.00  0.00            
ATOM   2062  HG2 GLN   140      66.930  62.910  93.710  1.00  0.00            
ATOM   2063  CD  GLN   140      66.210  61.650  95.330  1.00  0.00            
ATOM   2064  OE1 GLN   140      66.550  62.330  96.300  1.00  0.00            
ATOM   2065  NE2 GLN   140      65.220  60.710  95.380  1.00  0.00            
ATOM   2066 1HE2 GLN   140      64.980  60.190  94.560  1.00  0.00            
ATOM   2067 2HE2 GLN   140      64.730  60.540  96.230  1.00  0.00            
ATOM   2068  C   GLN   140      70.580  60.970  92.910  1.00  0.00            
ATOM   2069  O   GLN   140      71.200  60.510  91.950  1.00  0.00            
ATOM   2070  N   SER   141      71.150  61.200  94.130  1.00  0.00            
ATOM   2071  HN  SER   141      70.590  61.580  94.860  1.00  0.00            
ATOM   2072  CA  SER   141      72.530  60.970  94.530  1.00  0.00            
ATOM   2073  HA  SER   141      72.540  61.290  95.560  1.00  0.00            
ATOM   2074  CB  SER   141      73.030  59.500  94.600  1.00  0.00            
ATOM   2075  HB1 SER   141      72.400  58.940  95.330  1.00  0.00            
ATOM   2076  HB2 SER   141      74.080  59.470  94.960  1.00  0.00            
ATOM   2077  OG  SER   141      72.960  58.810  93.360  1.00  0.00            
ATOM   2078  HG1 SER   141      73.620  59.210  92.790  1.00  0.00            
ATOM   2079  C   SER   141      73.470  61.890  93.810  1.00  0.00            
ATOM   2080  O   SER   141      73.530  61.890  92.580  1.00  0.00            
ATOM   2081  N   ASN   142      74.190  62.750  94.560  1.00  0.00            
ATOM   2082  HN  ASN   142      74.190  62.680  95.550  1.00  0.00            
ATOM   2083  CA  ASN   142      74.850  63.940  94.040  1.00  0.00            
ATOM   2084  HA  ASN   142      74.080  64.550  93.590  1.00  0.00            
ATOM   2085  CB  ASN   142      75.550  64.750  95.160  1.00  0.00            
ATOM   2086  HB1 ASN   142      75.980  65.690  94.760  1.00  0.00            
ATOM   2087  HB2 ASN   142      76.370  64.150  95.610  1.00  0.00            
ATOM   2088  CG  ASN   142      74.560  65.090  96.290  1.00  0.00            
ATOM   2089  OD1 ASN   142      74.700  64.610  97.420  1.00  0.00            
ATOM   2090  ND2 ASN   142      73.540  65.940  95.950  1.00  0.00            
ATOM   2091 1HD2 ASN   142      72.860  66.200  96.640  1.00  0.00            
ATOM   2092 2HD2 ASN   142      73.460  66.290  95.020  1.00  0.00            
ATOM   2093  C   ASN   142      75.880  63.660  92.980  1.00  0.00            
ATOM   2094  O   ASN   142      75.940  64.350  91.970  1.00  0.00            
ATOM   2095  N   LYS   143      76.720  62.610  93.200  1.00  0.00            
ATOM   2096  HN  LYS   143      76.640  62.050  94.010  1.00  0.00            
ATOM   2097  CA  LYS   143      77.800  62.250  92.310  1.00  0.00            
ATOM   2098  HA  LYS   143      78.350  63.150  92.050  1.00  0.00            
ATOM   2099  CB  LYS   143      78.790  61.230  92.930  1.00  0.00            
ATOM   2100  HB1 LYS   143      79.530  60.930  92.150  1.00  0.00            
ATOM   2101  HB2 LYS   143      78.240  60.310  93.240  1.00  0.00            
ATOM   2102  CG  LYS   143      79.610  61.740  94.130  1.00  0.00            
ATOM   2103  HG1 LYS   143      80.030  62.740  93.890  1.00  0.00            
ATOM   2104  HG2 LYS   143      80.460  61.040  94.280  1.00  0.00            
ATOM   2105  CD  LYS   143      78.850  61.810  95.470  1.00  0.00            
ATOM   2106  HD1 LYS   143      78.350  60.830  95.650  1.00  0.00            
ATOM   2107  HD2 LYS   143      78.060  62.590  95.400  1.00  0.00            
ATOM   2108  CE  LYS   143      79.750  62.140  96.660  1.00  0.00            
ATOM   2109  HE1 LYS   143      80.240  63.130  96.520  1.00  0.00            
ATOM   2110  HE2 LYS   143      80.530  61.360  96.790  1.00  0.00            
ATOM   2111  NZ  LYS   143      78.960  62.210  97.920  1.00  0.00            
ATOM   2112  HZ1 LYS   143      79.590  62.420  98.710  1.00  0.00            
ATOM   2113  HZ2 LYS   143      78.240  62.960  97.830  1.00  0.00            
ATOM   2114  HZ3 LYS   143      78.490  61.290  98.080  1.00  0.00            
ATOM   2115  C   LYS   143      77.270  61.640  91.030  1.00  0.00            
ATOM   2116  O   LYS   143      77.720  62.000  89.940  1.00  0.00            
ATOM   2117  N   SER   144      76.300  60.710  91.160  1.00  0.00            
ATOM   2118  HN  SER   144      75.940  60.460  92.050  1.00  0.00            
ATOM   2119  CA  SER   144      75.730  59.960  90.050  1.00  0.00            
ATOM   2120  HA  SER   144      76.560  59.580  89.480  1.00  0.00            
ATOM   2121  CB  SER   144      74.860  58.780  90.530  1.00  0.00            
ATOM   2122  HB1 SER   144      73.920  59.150  90.990  1.00  0.00            
ATOM   2123  HB2 SER   144      75.420  58.200  91.300  1.00  0.00            
ATOM   2124  OG  SER   144      74.530  57.890  89.470  1.00  0.00            
ATOM   2125  HG1 SER   144      73.980  57.200  89.850  1.00  0.00            
ATOM   2126  C   SER   144      74.900  60.850  89.160  1.00  0.00            
ATOM   2127  O   SER   144      74.970  60.710  87.940  1.00  0.00            
ATOM   2128  N   LEU   145      74.100  61.760  89.760  1.00  0.00            
ATOM   2129  HN  LEU   145      74.090  61.840  90.750  1.00  0.00            
ATOM   2130  CA  LEU   145      73.190  62.650  89.070  1.00  0.00            
ATOM   2131  HA  LEU   145      72.550  62.040  88.440  1.00  0.00            
ATOM   2132  CB  LEU   145      72.330  63.470  90.060  1.00  0.00            
ATOM   2133  HB1 LEU   145      72.970  64.150  90.660  1.00  0.00            
ATOM   2134  HB2 LEU   145      71.880  62.740  90.770  1.00  0.00            
ATOM   2135  CG  LEU   145      71.140  64.280  89.470  1.00  0.00            
ATOM   2136  HG  LEU   145      70.600  63.610  88.760  1.00  0.00            
ATOM   2137  CD1 LEU   145      70.140  64.660  90.570  1.00  0.00            
ATOM   2138 1HD1 LEU   145      69.240  65.140  90.130  1.00  0.00            
ATOM   2139 2HD1 LEU   145      69.820  63.760  91.120  1.00  0.00            
ATOM   2140 3HD1 LEU   145      70.610  65.380  91.280  1.00  0.00            
ATOM   2141  CD2 LEU   145      71.540  65.560  88.710  1.00  0.00            
ATOM   2142 1HD2 LEU   145      70.620  66.130  88.460  1.00  0.00            
ATOM   2143 2HD2 LEU   145      72.190  66.210  89.340  1.00  0.00            
ATOM   2144 3HD2 LEU   145      72.040  65.350  87.750  1.00  0.00            
ATOM   2145  C   LEU   145      73.960  63.600  88.210  1.00  0.00            
ATOM   2146  O   LEU   145      73.620  63.780  87.050  1.00  0.00            
ATOM   2147  N   ALA   146      75.030  64.210  88.770  1.00  0.00            
ATOM   2148  HN  ALA   146      75.310  64.020  89.710  1.00  0.00            
ATOM   2149  CA  ALA   146      75.800  65.230  88.090  1.00  0.00            
ATOM   2150  HA  ALA   146      75.120  66.010  87.800  1.00  0.00            
ATOM   2151  CB  ALA   146      76.900  65.830  88.980  1.00  0.00            
ATOM   2152  HB1 ALA   146      77.460  66.620  88.430  1.00  0.00            
ATOM   2153  HB2 ALA   146      76.450  66.300  89.880  1.00  0.00            
ATOM   2154  HB3 ALA   146      77.610  65.050  89.320  1.00  0.00            
ATOM   2155  C   ALA   146      76.440  64.660  86.870  1.00  0.00            
ATOM   2156  O   ALA   146      76.290  65.230  85.790  1.00  0.00            
ATOM   2157  N   GLN   147      77.060  63.460  87.010  1.00  0.00            
ATOM   2158  HN  GLN   147      77.100  63.040  87.920  1.00  0.00            
ATOM   2159  CA  GLN   147      77.710  62.680  85.990  1.00  0.00            
ATOM   2160  HA  GLN   147      78.490  63.280  85.550  1.00  0.00            
ATOM   2161  CB  GLN   147      78.370  61.420  86.620  1.00  0.00            
ATOM   2162  HB1 GLN   147      77.640  60.900  87.270  1.00  0.00            
ATOM   2163  HB2 GLN   147      79.180  61.790  87.290  1.00  0.00            
ATOM   2164  CG  GLN   147      79.030  60.420  85.640  1.00  0.00            
ATOM   2165  HG1 GLN   147      79.990  60.080  86.090  1.00  0.00            
ATOM   2166  HG2 GLN   147      79.270  60.920  84.680  1.00  0.00            
ATOM   2167  CD  GLN   147      78.150  59.190  85.390  1.00  0.00            
ATOM   2168  OE1 GLN   147      76.920  59.210  85.560  1.00  0.00            
ATOM   2169  NE2 GLN   147      78.800  58.060  85.000  1.00  0.00            
ATOM   2170 1HE2 GLN   147      79.800  58.070  84.910  1.00  0.00            
ATOM   2171 2HE2 GLN   147      78.290  57.210  84.840  1.00  0.00            
ATOM   2172  C   GLN   147      76.760  62.280  84.900  1.00  0.00            
ATOM   2173  O   GLN   147      77.100  62.340  83.720  1.00  0.00            
ATOM   2174  N   LYS   148      75.520  61.870  85.270  1.00  0.00            
ATOM   2175  HN  LYS   148      75.270  61.840  86.240  1.00  0.00            
ATOM   2176  CA  LYS   148      74.480  61.440  84.370  1.00  0.00            
ATOM   2177  HA  LYS   148      74.900  60.670  83.740  1.00  0.00            
ATOM   2178  CB  LYS   148      73.250  60.900  85.130  1.00  0.00            
ATOM   2179  HB1 LYS   148      72.790  61.720  85.730  1.00  0.00            
ATOM   2180  HB2 LYS   148      73.600  60.120  85.850  1.00  0.00            
ATOM   2181  CG  LYS   148      72.140  60.250  84.270  1.00  0.00            
ATOM   2182  HG1 LYS   148      71.810  60.960  83.490  1.00  0.00            
ATOM   2183  HG2 LYS   148      71.280  60.060  84.940  1.00  0.00            
ATOM   2184  CD  LYS   148      72.560  58.930  83.620  1.00  0.00            
ATOM   2185  HD1 LYS   148      72.950  58.240  84.410  1.00  0.00            
ATOM   2186  HD2 LYS   148      73.390  59.120  82.900  1.00  0.00            
ATOM   2187  CE  LYS   148      71.420  58.220  82.860  1.00  0.00            
ATOM   2188  HE1 LYS   148      71.800  57.290  82.380  1.00  0.00            
ATOM   2189  HE2 LYS   148      71.000  58.890  82.080  1.00  0.00            
ATOM   2190  NZ  LYS   148      70.320  57.840  83.770  1.00  0.00            
ATOM   2191  HZ1 LYS   148      69.580  57.340  83.230  1.00  0.00            
ATOM   2192  HZ2 LYS   148      70.690  57.220  84.520  1.00  0.00            
ATOM   2193  HZ3 LYS   148      69.910  58.690  84.200  1.00  0.00            
ATOM   2194  C   LYS   148      74.050  62.590  83.500  1.00  0.00            
ATOM   2195  O   LYS   148      73.870  62.420  82.300  1.00  0.00            
ATOM   2196  N   ALA   149      73.920  63.800  84.100  1.00  0.00            
ATOM   2197  HN  ALA   149      74.090  63.890  85.080  1.00  0.00            
ATOM   2198  CA  ALA   149      73.510  65.010  83.440  1.00  0.00            
ATOM   2199  HA  ALA   149      72.570  64.800  82.960  1.00  0.00            
ATOM   2200  CB  ALA   149      73.280  66.180  84.430  1.00  0.00            
ATOM   2201  HB1 ALA   149      72.860  67.060  83.900  1.00  0.00            
ATOM   2202  HB2 ALA   149      72.540  65.870  85.200  1.00  0.00            
ATOM   2203  HB3 ALA   149      74.220  66.470  84.930  1.00  0.00            
ATOM   2204  C   ALA   149      74.490  65.440  82.380  1.00  0.00            
ATOM   2205  O   ALA   149      74.070  65.950  81.340  1.00  0.00            
ATOM   2206  N   PHE   150      75.820  65.230  82.600  1.00  0.00            
ATOM   2207  HN  PHE   150      76.150  64.840  83.460  1.00  0.00            
ATOM   2208  CA  PHE   150      76.820  65.460  81.580  1.00  0.00            
ATOM   2209  HA  PHE   150      76.710  66.480  81.220  1.00  0.00            
ATOM   2210  CB  PHE   150      78.290  65.190  82.030  1.00  0.00            
ATOM   2211  HB1 PHE   150      78.960  65.180  81.150  1.00  0.00            
ATOM   2212  HB2 PHE   150      78.360  64.220  82.550  1.00  0.00            
ATOM   2213  CG  PHE   150      78.790  66.260  82.930  1.00  0.00            
ATOM   2214  CD1 PHE   150      79.390  67.410  82.410  1.00  0.00            
ATOM   2215  HD1 PHE   150      79.590  67.510  81.360  1.00  0.00            
ATOM   2216  CE1 PHE   150      79.760  68.450  83.260  1.00  0.00            
ATOM   2217  HE1 PHE   150      80.200  69.330  82.820  1.00  0.00            
ATOM   2218  CZ  PHE   150      79.560  68.350  84.640  1.00  0.00            
ATOM   2219  HZ  PHE   150      79.830  69.170  85.290  1.00  0.00            
ATOM   2220  CD2 PHE   150      78.690  66.120  84.310  1.00  0.00            
ATOM   2221  HD2 PHE   150      78.320  65.190  84.700  1.00  0.00            
ATOM   2222  CE2 PHE   150      79.040  67.160  85.170  1.00  0.00            
ATOM   2223  HE2 PHE   150      78.900  67.040  86.240  1.00  0.00            
ATOM   2224  C   PHE   150      76.640  64.520  80.430  1.00  0.00            
ATOM   2225  O   PHE   150      76.390  64.980  79.330  1.00  0.00            
ATOM   2226  N   ASP   151      76.690  63.190  80.680  1.00  0.00            
ATOM   2227  HN  ASP   151      76.780  62.850  81.610  1.00  0.00            
ATOM   2228  CA  ASP   151      76.770  62.160  79.650  1.00  0.00            
ATOM   2229  HA  ASP   151      77.670  62.340  79.080  1.00  0.00            
ATOM   2230  CB  ASP   151      76.750  60.720  80.230  1.00  0.00            
ATOM   2231  HB1 ASP   151      76.550  59.980  79.420  1.00  0.00            
ATOM   2232  HB2 ASP   151      75.950  60.630  81.000  1.00  0.00            
ATOM   2233  CG  ASP   151      78.110  60.370  80.840  1.00  0.00            
ATOM   2234  OD1 ASP   151      79.100  60.300  80.060  1.00  0.00            
ATOM   2235  OD2 ASP   151      78.170  60.150  82.080  1.00  0.00            
ATOM   2236  C   ASP   151      75.610  62.260  78.720  1.00  0.00            
ATOM   2237  O   ASP   151      75.760  62.110  77.510  1.00  0.00            
ATOM   2238  N   MET   152      74.420  62.550  79.280  1.00  0.00            
ATOM   2239  HN  MET   152      74.350  62.650  80.270  1.00  0.00            
ATOM   2240  CA  MET   152      73.200  62.770  78.580  1.00  0.00            
ATOM   2241  HA  MET   152      73.020  61.920  77.950  1.00  0.00            
ATOM   2242  CB  MET   152      72.070  62.950  79.610  1.00  0.00            
ATOM   2243  HB1 MET   152      71.200  63.480  79.170  1.00  0.00            
ATOM   2244  HB2 MET   152      72.440  63.600  80.440  1.00  0.00            
ATOM   2245  CG  MET   152      71.620  61.600  80.200  1.00  0.00            
ATOM   2246  HG1 MET   152      70.820  61.790  80.940  1.00  0.00            
ATOM   2247  HG2 MET   152      72.480  61.150  80.740  1.00  0.00            
ATOM   2248  SD  MET   152      71.020  60.410  78.970  1.00  0.00            
ATOM   2249  CE  MET   152      69.590  61.410  78.510  1.00  0.00            
ATOM   2250  HE1 MET   152      69.820  62.470  78.280  1.00  0.00            
ATOM   2251  HE2 MET   152      68.840  61.410  79.340  1.00  0.00            
ATOM   2252  HE3 MET   152      69.120  60.990  77.600  1.00  0.00            
ATOM   2253  C   MET   152      73.230  63.980  77.680  1.00  0.00            
ATOM   2254  O   MET   152      72.840  63.840  76.530  1.00  0.00            
ATOM   2255  N   PHE   153      73.700  65.150  78.170  1.00  0.00            
ATOM   2256  HN  PHE   153      74.030  65.230  79.110  1.00  0.00            
ATOM   2257  CA  PHE   153      73.740  66.380  77.400  1.00  0.00            
ATOM   2258  HA  PHE   153      72.750  66.510  77.000  1.00  0.00            
ATOM   2259  CB  PHE   153      74.060  67.650  78.250  1.00  0.00            
ATOM   2260  HB1 PHE   153      75.100  67.640  78.620  1.00  0.00            
ATOM   2261  HB2 PHE   153      73.370  67.700  79.130  1.00  0.00            
ATOM   2262  CG  PHE   153      73.830  68.900  77.420  1.00  0.00            
ATOM   2263  CD1 PHE   153      72.540  69.420  77.240  1.00  0.00            
ATOM   2264  HD1 PHE   153      71.710  68.990  77.780  1.00  0.00            
ATOM   2265  CE1 PHE   153      72.300  70.440  76.310  1.00  0.00            
ATOM   2266  HE1 PHE   153      71.300  70.820  76.170  1.00  0.00            
ATOM   2267  CZ  PHE   153      73.360  70.950  75.550  1.00  0.00            
ATOM   2268  HZ  PHE   153      73.170  71.720  74.810  1.00  0.00            
ATOM   2269  CD2 PHE   153      74.890  69.460  76.680  1.00  0.00            
ATOM   2270  HD2 PHE   153      75.890  69.050  76.780  1.00  0.00            
ATOM   2271  CE2 PHE   153      74.650  70.450  75.730  1.00  0.00            
ATOM   2272  HE2 PHE   153      75.460  70.830  75.120  1.00  0.00            
ATOM   2273  C   PHE   153      74.700  66.300  76.230  1.00  0.00            
ATOM   2274  O   PHE   153      74.410  66.840  75.170  1.00  0.00            
ATOM   2275  N   TYR   154      75.860  65.630  76.360  1.00  0.00            
ATOM   2276  HN  TYR   154      76.120  65.160  77.200  1.00  0.00            
ATOM   2277  CA  TYR   154      76.830  65.650  75.280  1.00  0.00            
ATOM   2278  HA  TYR   154      76.710  66.560  74.720  1.00  0.00            
ATOM   2279  CB  TYR   154      78.300  65.610  75.740  1.00  0.00            
ATOM   2280  HB1 TYR   154      78.990  65.650  74.870  1.00  0.00            
ATOM   2281  HB2 TYR   154      78.510  64.700  76.340  1.00  0.00            
ATOM   2282  CG  TYR   154      78.530  66.830  76.570  1.00  0.00            
ATOM   2283  CD1 TYR   154      78.800  68.090  76.010  1.00  0.00            
ATOM   2284  HD1 TYR   154      78.840  68.190  74.940  1.00  0.00            
ATOM   2285  CE1 TYR   154      79.040  69.200  76.840  1.00  0.00            
ATOM   2286  HE1 TYR   154      79.340  70.140  76.400  1.00  0.00            
ATOM   2287  CZ  TYR   154      78.910  69.070  78.230  1.00  0.00            
ATOM   2288  OH  TYR   154      79.200  70.130  79.100  1.00  0.00            
ATOM   2289  HH  TYR   154      79.060  69.810  80.000  1.00  0.00            
ATOM   2290  CD2 TYR   154      78.410  66.730  77.950  1.00  0.00            
ATOM   2291  HD2 TYR   154      78.270  65.760  78.380  1.00  0.00            
ATOM   2292  CE2 TYR   154      78.520  67.850  78.770  1.00  0.00            
ATOM   2293  HE2 TYR   154      78.350  67.740  79.830  1.00  0.00            
ATOM   2294  C   TYR   154      76.580  64.500  74.350  1.00  0.00            
ATOM   2295  O   TYR   154      77.120  64.450  73.250  1.00  0.00            
ATOM   2296  N   PHE   155      75.670  63.580  74.750  1.00  0.00            
ATOM   2297  HN  PHE   155      75.270  63.610  75.660  1.00  0.00            
ATOM   2298  CA  PHE   155      75.090  62.600  73.860  1.00  0.00            
ATOM   2299  HA  PHE   155      75.870  62.240  73.210  1.00  0.00            
ATOM   2300  CB  PHE   155      74.480  61.420  74.670  1.00  0.00            
ATOM   2301  HB1 PHE   155      73.580  61.740  75.240  1.00  0.00            
ATOM   2302  HB2 PHE   155      75.240  61.060  75.390  1.00  0.00            
ATOM   2303  CG  PHE   155      74.130  60.240  73.810  1.00  0.00            
ATOM   2304  CD1 PHE   155      75.130  59.380  73.330  1.00  0.00            
ATOM   2305  HD1 PHE   155      76.170  59.570  73.570  1.00  0.00            
ATOM   2306  CE1 PHE   155      74.800  58.250  72.560  1.00  0.00            
ATOM   2307  HE1 PHE   155      75.570  57.590  72.210  1.00  0.00            
ATOM   2308  CZ  PHE   155      73.460  57.980  72.260  1.00  0.00            
ATOM   2309  HZ  PHE   155      73.200  57.120  71.670  1.00  0.00            
ATOM   2310  CD2 PHE   155      72.790  59.950  73.510  1.00  0.00            
ATOM   2311  HD2 PHE   155      72.010  60.600  73.890  1.00  0.00            
ATOM   2312  CE2 PHE   155      72.450  58.830  72.740  1.00  0.00            
ATOM   2313  HE2 PHE   155      71.410  58.620  72.520  1.00  0.00            
ATOM   2314  C   PHE   155      74.020  63.300  73.040  1.00  0.00            
ATOM   2315  O   PHE   155      73.770  62.890  71.900  1.00  0.00            
ATOM   2316  N   THR   156      73.400  64.400  73.570  1.00  0.00            
ATOM   2317  HN  THR   156      73.600  64.720  74.490  1.00  0.00            
ATOM   2318  CA  THR   156      72.430  65.180  72.820  1.00  0.00            
ATOM   2319  HA  THR   156      71.810  64.430  72.370  1.00  0.00            
ATOM   2320  CB  THR   156      71.440  66.090  73.570  1.00  0.00            
ATOM   2321  HB  THR   156      70.630  66.330  72.840  1.00  0.00            
ATOM   2322  OG1 THR   156      71.980  67.330  74.010  1.00  0.00            
ATOM   2323  HG1 THR   156      72.660  67.110  74.650  1.00  0.00            
ATOM   2324  CG2 THR   156      70.760  65.390  74.760  1.00  0.00            
ATOM   2325 1HG2 THR   156      69.820  65.920  75.020  1.00  0.00            
ATOM   2326 2HG2 THR   156      70.530  64.340  74.520  1.00  0.00            
ATOM   2327 3HG2 THR   156      71.410  65.430  75.650  1.00  0.00            
ATOM   2328  C   THR   156      73.070  65.940  71.680  1.00  0.00            
ATOM   2329  O   THR   156      72.520  66.000  70.590  1.00  0.00            
ATOM   2330  N   ILE   157      74.260  66.550  71.920  1.00  0.00            
ATOM   2331  HN  ILE   157      74.720  66.470  72.800  1.00  0.00            
ATOM   2332  CA  ILE   157      74.860  67.450  70.970  1.00  0.00            
ATOM   2333  HA  ILE   157      74.060  67.990  70.480  1.00  0.00            
ATOM   2334  CB  ILE   157      75.750  68.480  71.680  1.00  0.00            
ATOM   2335  HB  ILE   157      75.190  68.840  72.570  1.00  0.00            
ATOM   2336  CG2 ILE   157      77.020  67.800  72.200  1.00  0.00            
ATOM   2337 1HG2 ILE   157      77.580  68.480  72.870  1.00  0.00            
ATOM   2338 2HG2 ILE   157      76.770  66.870  72.750  1.00  0.00            
ATOM   2339 3HG2 ILE   157      77.680  67.520  71.350  1.00  0.00            
ATOM   2340  CG1 ILE   157      76.080  69.730  70.830  1.00  0.00            
ATOM   2341 1HG1 ILE   157      76.500  69.430  69.850  1.00  0.00            
ATOM   2342 2HG1 ILE   157      76.870  70.310  71.370  1.00  0.00            
ATOM   2343  CD  ILE   157      74.890  70.670  70.620  1.00  0.00            
ATOM   2344  HD1 ILE   157      75.210  71.570  70.040  1.00  0.00            
ATOM   2345  HD2 ILE   157      74.080  70.160  70.050  1.00  0.00            
ATOM   2346  HD3 ILE   157      74.480  71.010  71.600  1.00  0.00            
ATOM   2347  C   ILE   157      75.610  66.670  69.900  1.00  0.00            
ATOM   2348  O   ILE   157      75.870  67.200  68.820  1.00  0.00            
ATOM   2349  N   ASN   158      75.940  65.370  70.150  1.00  0.00            
ATOM   2350  HN  ASN   158      75.730  64.940  71.030  1.00  0.00            
ATOM   2351  CA  ASN   158      76.580  64.510  69.180  1.00  0.00            
ATOM   2352  HA  ASN   158      77.380  65.070  68.720  1.00  0.00            
ATOM   2353  CB  ASN   158      77.140  63.210  69.800  1.00  0.00            
ATOM   2354  HB1 ASN   158      76.330  62.570  70.200  1.00  0.00            
ATOM   2355  HB2 ASN   158      77.780  63.480  70.650  1.00  0.00            
ATOM   2356  CG  ASN   158      77.970  62.400  68.780  1.00  0.00            
ATOM   2357  OD1 ASN   158      77.480  61.400  68.230  1.00  0.00            
ATOM   2358  ND2 ASN   158      79.240  62.840  68.530  1.00  0.00            
ATOM   2359 1HD2 ASN   158      79.820  62.360  67.870  1.00  0.00            
ATOM   2360 2HD2 ASN   158      79.590  63.650  69.010  1.00  0.00            
ATOM   2361  C   ASN   158      75.600  64.060  68.140  1.00  0.00            
ATOM   2362  O   ASN   158      75.860  64.140  66.940  1.00  0.00            
ATOM   2363  N   PHE   159      74.450  63.570  68.640  1.00  0.00            
ATOM   2364  HN  PHE   159      74.270  63.580  69.620  1.00  0.00            
ATOM   2365  CA  PHE   159      73.440  62.920  67.840  1.00  0.00            
ATOM   2366  HA  PHE   159      73.940  62.350  67.080  1.00  0.00            
ATOM   2367  CB  PHE   159      72.600  61.970  68.730  1.00  0.00            
ATOM   2368  HB1 PHE   159      71.950  62.550  69.400  1.00  0.00            
ATOM   2369  HB2 PHE   159      73.300  61.390  69.380  1.00  0.00            
ATOM   2370  CG  PHE   159      71.750  60.990  67.980  1.00  0.00            
ATOM   2371  CD1 PHE   159      72.180  59.660  67.820  1.00  0.00            
ATOM   2372  HD1 PHE   159      73.150  59.370  68.210  1.00  0.00            
ATOM   2373  CE1 PHE   159      71.370  58.720  67.180  1.00  0.00            
ATOM   2374  HE1 PHE   159      71.720  57.700  67.070  1.00  0.00            
ATOM   2375  CZ  PHE   159      70.110  59.090  66.700  1.00  0.00            
ATOM   2376  HZ  PHE   159      69.490  58.360  66.200  1.00  0.00            
ATOM   2377  CD2 PHE   159      70.480  61.350  67.480  1.00  0.00            
ATOM   2378  HD2 PHE   159      70.130  62.360  67.600  1.00  0.00            
ATOM   2379  CE2 PHE   159      69.670  60.410  66.850  1.00  0.00            
ATOM   2380  HE2 PHE   159      68.710  60.700  66.460  1.00  0.00            
ATOM   2381  C   PHE   159      72.610  64.020  67.210  1.00  0.00            
ATOM   2382  O   PHE   159      71.880  63.800  66.250  1.00  0.00            
ATOM   2383  N   GLY   160      72.810  65.260  67.710  1.00  0.00            
ATOM   2384  HN  GLY   160      73.370  65.390  68.520  1.00  0.00            
ATOM   2385  CA  GLY   160      72.410  66.480  67.070  1.00  0.00            
ATOM   2386  HA1 GLY   160      72.550  67.280  67.790  1.00  0.00            
ATOM   2387  HA2 GLY   160      71.400  66.380  66.710  1.00  0.00            
ATOM   2388  C   GLY   160      73.340  66.670  65.920  1.00  0.00            
ATOM   2389  O   GLY   160      73.090  66.160  64.830  1.00  0.00            
ATOM   2390  N   SER   161      74.430  67.440  66.130  1.00  0.00            
ATOM   2391  HN  SER   161      74.650  67.760  67.050  1.00  0.00            
ATOM   2392  CA  SER   161      75.220  68.040  65.090  1.00  0.00            
ATOM   2393  HA  SER   161      74.580  68.730  64.570  1.00  0.00            
ATOM   2394  CB  SER   161      76.370  68.860  65.700  1.00  0.00            
ATOM   2395  HB1 SER   161      77.020  69.280  64.910  1.00  0.00            
ATOM   2396  HB2 SER   161      76.960  68.200  66.360  1.00  0.00            
ATOM   2397  OG  SER   161      75.870  69.920  66.500  1.00  0.00            
ATOM   2398  HG1 SER   161      76.640  70.360  66.860  1.00  0.00            
ATOM   2399  C   SER   161      75.770  67.090  64.040  1.00  0.00            
ATOM   2400  O   SER   161      75.650  67.400  62.860  1.00  0.00            
ATOM   2401  N   PHE   162      76.350  65.920  64.400  1.00  0.00            
ATOM   2402  HN  PHE   162      76.410  65.620  65.350  1.00  0.00            
ATOM   2403  CA  PHE   162      77.020  65.080  63.420  1.00  0.00            
ATOM   2404  HA  PHE   162      77.500  65.720  62.690  1.00  0.00            
ATOM   2405  CB  PHE   162      78.080  64.110  64.040  1.00  0.00            
ATOM   2406  HB1 PHE   162      77.610  63.450  64.790  1.00  0.00            
ATOM   2407  HB2 PHE   162      78.870  64.680  64.550  1.00  0.00            
ATOM   2408  CG  PHE   162      78.820  63.270  63.010  1.00  0.00            
ATOM   2409  CD1 PHE   162      79.500  63.880  61.950  1.00  0.00            
ATOM   2410  HD1 PHE   162      79.480  64.950  61.830  1.00  0.00            
ATOM   2411  CE1 PHE   162      80.220  63.100  61.030  1.00  0.00            
ATOM   2412  HE1 PHE   162      80.760  63.580  60.220  1.00  0.00            
ATOM   2413  CZ  PHE   162      80.240  61.710  61.160  1.00  0.00            
ATOM   2414  HZ  PHE   162      80.790  61.110  60.450  1.00  0.00            
ATOM   2415  CD2 PHE   162      78.820  61.870  63.110  1.00  0.00            
ATOM   2416  HD2 PHE   162      78.260  61.390  63.910  1.00  0.00            
ATOM   2417  CE2 PHE   162      79.520  61.090  62.190  1.00  0.00            
ATOM   2418  HE2 PHE   162      79.510  60.010  62.270  1.00  0.00            
ATOM   2419  C   PHE   162      76.030  64.210  62.740  1.00  0.00            
ATOM   2420  O   PHE   162      75.940  64.200  61.510  1.00  0.00            
ATOM   2421  N   PHE   163      75.280  63.430  63.550  1.00  0.00            
ATOM   2422  HN  PHE   163      75.350  63.530  64.540  1.00  0.00            
ATOM   2423  CA  PHE   163      74.470  62.330  63.110  1.00  0.00            
ATOM   2424  HA  PHE   163      75.090  61.660  62.530  1.00  0.00            
ATOM   2425  CB  PHE   163      73.910  61.570  64.350  1.00  0.00            
ATOM   2426  HB1 PHE   163      73.550  62.330  65.080  1.00  0.00            
ATOM   2427  HB2 PHE   163      74.720  60.980  64.840  1.00  0.00            
ATOM   2428  CG  PHE   163      72.750  60.660  64.060  1.00  0.00            
ATOM   2429  CD1 PHE   163      71.460  61.210  64.040  1.00  0.00            
ATOM   2430  HD1 PHE   163      71.310  62.240  64.310  1.00  0.00            
ATOM   2431  CE1 PHE   163      70.380  60.480  63.580  1.00  0.00            
ATOM   2432  HE1 PHE   163      69.430  60.970  63.520  1.00  0.00            
ATOM   2433  CZ  PHE   163      70.550  59.140  63.190  1.00  0.00            
ATOM   2434  HZ  PHE   163      69.700  58.570  62.840  1.00  0.00            
ATOM   2435  CD2 PHE   163      72.920  59.310  63.680  1.00  0.00            
ATOM   2436  HD2 PHE   163      73.910  58.880  63.690  1.00  0.00            
ATOM   2437  CE2 PHE   163      71.820  58.560  63.260  1.00  0.00            
ATOM   2438  HE2 PHE   163      71.950  57.530  62.960  1.00  0.00            
ATOM   2439  C   PHE   163      73.360  62.840  62.220  1.00  0.00            
ATOM   2440  O   PHE   163      73.100  62.260  61.170  1.00  0.00            
ATOM   2441  N   ALA   164      72.700  63.930  62.660  1.00  0.00            
ATOM   2442  HN  ALA   164      72.970  64.400  63.500  1.00  0.00            
ATOM   2443  CA  ALA   164      71.540  64.470  62.010  1.00  0.00            
ATOM   2444  HA  ALA   164      70.860  63.640  61.800  1.00  0.00            
ATOM   2445  CB  ALA   164      70.820  65.470  62.910  1.00  0.00            
ATOM   2446  HB1 ALA   164      69.870  65.800  62.450  1.00  0.00            
ATOM   2447  HB2 ALA   164      70.600  64.990  63.880  1.00  0.00            
ATOM   2448  HB3 ALA   164      71.450  66.370  63.080  1.00  0.00            
ATOM   2449  C   ALA   164      71.890  65.140  60.720  1.00  0.00            
ATOM   2450  O   ALA   164      71.120  65.100  59.770  1.00  0.00            
ATOM   2451  N   SER   165      73.100  65.750  60.660  1.00  0.00            
ATOM   2452  HN  SER   165      73.710  65.770  61.450  1.00  0.00            
ATOM   2453  CA  SER   165      73.580  66.440  59.490  1.00  0.00            
ATOM   2454  HA  SER   165      72.740  66.920  59.010  1.00  0.00            
ATOM   2455  CB  SER   165      74.630  67.510  59.860  1.00  0.00            
ATOM   2456  HB1 SER   165      75.570  67.030  60.200  1.00  0.00            
ATOM   2457  HB2 SER   165      74.240  68.140  60.680  1.00  0.00            
ATOM   2458  OG  SER   165      74.920  68.380  58.770  1.00  0.00            
ATOM   2459  HG1 SER   165      75.690  68.890  59.040  1.00  0.00            
ATOM   2460  C   SER   165      74.220  65.480  58.530  1.00  0.00            
ATOM   2461  O   SER   165      74.570  65.870  57.420  1.00  0.00            
ATOM   2462  N   LEU   166      74.410  64.190  58.900  1.00  0.00            
ATOM   2463  HN  LEU   166      74.220  63.870  59.830  1.00  0.00            
ATOM   2464  CA  LEU   166      74.720  63.160  57.930  1.00  0.00            
ATOM   2465  HA  LEU   166      75.260  63.590  57.100  1.00  0.00            
ATOM   2466  CB  LEU   166      75.500  61.950  58.480  1.00  0.00            
ATOM   2467  HB1 LEU   166      75.480  61.140  57.720  1.00  0.00            
ATOM   2468  HB2 LEU   166      75.000  61.570  59.400  1.00  0.00            
ATOM   2469  CG  LEU   166      77.000  62.200  58.800  1.00  0.00            
ATOM   2470  HG  LEU   166      77.070  62.780  59.740  1.00  0.00            
ATOM   2471  CD1 LEU   166      77.690  60.840  59.010  1.00  0.00            
ATOM   2472 1HD1 LEU   166      78.780  60.970  59.140  1.00  0.00            
ATOM   2473 2HD1 LEU   166      77.280  60.340  59.920  1.00  0.00            
ATOM   2474 3HD1 LEU   166      77.520  60.180  58.140  1.00  0.00            
ATOM   2475  CD2 LEU   166      77.740  63.010  57.720  1.00  0.00            
ATOM   2476 1HD2 LEU   166      78.820  63.080  57.970  1.00  0.00            
ATOM   2477 2HD2 LEU   166      77.640  62.530  56.720  1.00  0.00            
ATOM   2478 3HD2 LEU   166      77.340  64.050  57.650  1.00  0.00            
ATOM   2479  C   LEU   166      73.430  62.630  57.380  1.00  0.00            
ATOM   2480  O   LEU   166      73.330  62.360  56.180  1.00  0.00            
ATOM   2481  N   SER   167      72.410  62.450  58.260  1.00  0.00            
ATOM   2482  HN  SER   167      72.520  62.710  59.220  1.00  0.00            
ATOM   2483  CA  SER   167      71.140  61.850  57.940  1.00  0.00            
ATOM   2484  HA  SER   167      71.350  60.870  57.510  1.00  0.00            
ATOM   2485  CB  SER   167      70.210  61.690  59.160  1.00  0.00            
ATOM   2486  HB1 SER   167      69.220  61.280  58.850  1.00  0.00            
ATOM   2487  HB2 SER   167      70.050  62.670  59.660  1.00  0.00            
ATOM   2488  OG  SER   167      70.770  60.790  60.120  1.00  0.00            
ATOM   2489  HG1 SER   167      70.160  60.780  60.860  1.00  0.00            
ATOM   2490  C   SER   167      70.400  62.660  56.920  1.00  0.00            
ATOM   2491  O   SER   167      69.870  62.100  55.970  1.00  0.00            
ATOM   2492  N   MET   168      70.360  64.000  57.100  1.00  0.00            
ATOM   2493  HN  MET   168      70.830  64.440  57.860  1.00  0.00            
ATOM   2494  CA  MET   168      69.570  64.870  56.260  1.00  0.00            
ATOM   2495  HA  MET   168      68.600  64.390  56.180  1.00  0.00            
ATOM   2496  CB  MET   168      69.320  66.240  56.900  1.00  0.00            
ATOM   2497  HB1 MET   168      70.260  66.820  56.990  1.00  0.00            
ATOM   2498  HB2 MET   168      68.950  66.070  57.940  1.00  0.00            
ATOM   2499  CG  MET   168      68.270  67.060  56.150  1.00  0.00            
ATOM   2500  HG1 MET   168      68.510  67.080  55.060  1.00  0.00            
ATOM   2501  HG2 MET   168      68.320  68.110  56.490  1.00  0.00            
ATOM   2502  SD  MET   168      66.590  66.450  56.390  1.00  0.00            
ATOM   2503  CE  MET   168      66.250  67.380  57.910  1.00  0.00            
ATOM   2504  HE1 MET   168      65.160  67.420  58.110  1.00  0.00            
ATOM   2505  HE2 MET   168      66.740  66.910  58.790  1.00  0.00            
ATOM   2506  HE3 MET   168      66.610  68.430  57.830  1.00  0.00            
ATOM   2507  C   MET   168      70.100  65.000  54.840  1.00  0.00            
ATOM   2508  O   MET   168      69.260  64.890  53.950  1.00  0.00            
ATOM   2509  N   PRO   169      71.390  65.180  54.520  1.00  0.00            
ATOM   2510  CD  PRO   169      72.230  66.080  55.300  1.00  0.00            
ATOM   2511  HD1 PRO   169      71.700  67.040  55.420  1.00  0.00            
ATOM   2512  HD2 PRO   169      72.440  65.630  56.280  1.00  0.00            
ATOM   2513  CA  PRO   169      71.890  65.140  53.160  1.00  0.00            
ATOM   2514  HA  PRO   169      71.410  65.950  52.620  1.00  0.00            
ATOM   2515  CB  PRO   169      73.380  65.340  53.300  1.00  0.00            
ATOM   2516  HB1 PRO   169      73.820  65.750  52.360  1.00  0.00            
ATOM   2517  HB2 PRO   169      73.900  64.400  53.570  1.00  0.00            
ATOM   2518  CG  PRO   169      73.500  66.320  54.460  1.00  0.00            
ATOM   2519  HG1 PRO   169      73.510  67.350  54.050  1.00  0.00            
ATOM   2520  HG2 PRO   169      74.430  66.160  55.030  1.00  0.00            
ATOM   2521  C   PRO   169      71.630  63.860  52.430  1.00  0.00            
ATOM   2522  O   PRO   169      71.590  63.890  51.200  1.00  0.00            
ATOM   2523  N   LEU   170      71.510  62.730  53.160  1.00  0.00            
ATOM   2524  HN  LEU   170      71.600  62.740  54.150  1.00  0.00            
ATOM   2525  CA  LEU   170      71.190  61.450  52.580  1.00  0.00            
ATOM   2526  HA  LEU   170      71.830  61.310  51.730  1.00  0.00            
ATOM   2527  CB  LEU   170      71.470  60.310  53.610  1.00  0.00            
ATOM   2528  HB1 LEU   170      70.810  60.430  54.490  1.00  0.00            
ATOM   2529  HB2 LEU   170      72.510  60.470  53.970  1.00  0.00            
ATOM   2530  CG  LEU   170      71.370  58.850  53.110  1.00  0.00            
ATOM   2531  HG  LEU   170      71.930  58.240  53.870  1.00  0.00            
ATOM   2532  CD1 LEU   170      69.930  58.300  53.130  1.00  0.00            
ATOM   2533 1HD1 LEU   170      69.930  57.220  52.860  1.00  0.00            
ATOM   2534 2HD1 LEU   170      69.490  58.410  54.140  1.00  0.00            
ATOM   2535 3HD1 LEU   170      69.300  58.840  52.410  1.00  0.00            
ATOM   2536  CD2 LEU   170      72.080  58.610  51.770  1.00  0.00            
ATOM   2537 1HD2 LEU   170      72.090  57.530  51.520  1.00  0.00            
ATOM   2538 2HD2 LEU   170      71.570  59.150  50.950  1.00  0.00            
ATOM   2539 3HD2 LEU   170      73.140  58.970  51.820  1.00  0.00            
ATOM   2540  C   LEU   170      69.750  61.460  52.100  1.00  0.00            
ATOM   2541  O   LEU   170      69.470  61.040  50.980  1.00  0.00            
ATOM   2542  N   LEU   171      68.820  62.010  52.930  1.00  0.00            
ATOM   2543  HN  LEU   171      69.080  62.370  53.820  1.00  0.00            
ATOM   2544  CA  LEU   171      67.410  62.170  52.600  1.00  0.00            
ATOM   2545  HA  LEU   171      67.070  61.210  52.240  1.00  0.00            
ATOM   2546  CB  LEU   171      66.540  62.590  53.810  1.00  0.00            
ATOM   2547  HB1 LEU   171      65.470  62.620  53.480  1.00  0.00            
ATOM   2548  HB2 LEU   171      66.830  63.610  54.130  1.00  0.00            
ATOM   2549  CG  LEU   171      66.620  61.660  55.050  1.00  0.00            
ATOM   2550  HG  LEU   171      67.660  61.740  55.440  1.00  0.00            
ATOM   2551  CD1 LEU   171      65.690  62.140  56.170  1.00  0.00            
ATOM   2552 1HD1 LEU   171      65.820  61.510  57.080  1.00  0.00            
ATOM   2553 2HD1 LEU   171      65.910  63.190  56.440  1.00  0.00            
ATOM   2554 3HD1 LEU   171      64.630  62.070  55.850  1.00  0.00            
ATOM   2555  CD2 LEU   171      66.400  60.160  54.730  1.00  0.00            
ATOM   2556 1HD2 LEU   171      66.480  59.570  55.670  1.00  0.00            
ATOM   2557 2HD2 LEU   171      65.390  60.000  54.300  1.00  0.00            
ATOM   2558 3HD2 LEU   171      67.160  59.790  54.020  1.00  0.00            
ATOM   2559  C   LEU   171      67.200  63.170  51.480  1.00  0.00            
ATOM   2560  O   LEU   171      66.390  62.940  50.590  1.00  0.00            
ATOM   2561  N   LEU   172      67.960  64.290  51.490  1.00  0.00            
ATOM   2562  HN  LEU   172      68.610  64.430  52.240  1.00  0.00            
ATOM   2563  CA  LEU   172      67.960  65.360  50.520  1.00  0.00            
ATOM   2564  HA  LEU   172      66.960  65.770  50.460  1.00  0.00            
ATOM   2565  CB  LEU   172      68.950  66.470  51.000  1.00  0.00            
ATOM   2566  HB1 LEU   172      69.810  65.950  51.460  1.00  0.00            
ATOM   2567  HB2 LEU   172      68.440  67.020  51.820  1.00  0.00            
ATOM   2568  CG  LEU   172      69.560  67.530  50.030  1.00  0.00            
ATOM   2569  HG  LEU   172      69.960  68.320  50.720  1.00  0.00            
ATOM   2570  CD1 LEU   172      70.800  67.050  49.240  1.00  0.00            
ATOM   2571 1HD1 LEU   172      71.300  67.920  48.760  1.00  0.00            
ATOM   2572 2HD1 LEU   172      71.520  66.560  49.920  1.00  0.00            
ATOM   2573 3HD1 LEU   172      70.510  66.350  48.440  1.00  0.00            
ATOM   2574  CD2 LEU   172      68.550  68.250  49.130  1.00  0.00            
ATOM   2575 1HD2 LEU   172      69.040  69.090  48.600  1.00  0.00            
ATOM   2576 2HD2 LEU   172      68.110  67.570  48.380  1.00  0.00            
ATOM   2577 3HD2 LEU   172      67.740  68.660  49.760  1.00  0.00            
ATOM   2578  C   LEU   172      68.350  64.840  49.170  1.00  0.00            
ATOM   2579  O   LEU   172      67.730  65.180  48.170  1.00  0.00            
ATOM   2580  N   LYS   173      69.380  63.970  49.110  1.00  0.00            
ATOM   2581  HN  LYS   173      69.860  63.670  49.930  1.00  0.00            
ATOM   2582  CA  LYS   173      69.910  63.490  47.860  1.00  0.00            
ATOM   2583  HA  LYS   173      69.970  64.360  47.230  1.00  0.00            
ATOM   2584  CB  LYS   173      71.330  62.890  48.010  1.00  0.00            
ATOM   2585  HB1 LYS   173      71.270  61.880  48.450  1.00  0.00            
ATOM   2586  HB2 LYS   173      71.890  63.530  48.720  1.00  0.00            
ATOM   2587  CG  LYS   173      72.150  62.870  46.710  1.00  0.00            
ATOM   2588  HG1 LYS   173      71.650  62.220  45.960  1.00  0.00            
ATOM   2589  HG2 LYS   173      73.140  62.420  46.940  1.00  0.00            
ATOM   2590  CD  LYS   173      72.380  64.260  46.090  1.00  0.00            
ATOM   2591  HD1 LYS   173      72.810  64.940  46.870  1.00  0.00            
ATOM   2592  HD2 LYS   173      71.390  64.680  45.790  1.00  0.00            
ATOM   2593  CE  LYS   173      73.270  64.280  44.850  1.00  0.00            
ATOM   2594  HE1 LYS   173      73.270  65.290  44.380  1.00  0.00            
ATOM   2595  HE2 LYS   173      72.920  63.530  44.100  1.00  0.00            
ATOM   2596  NZ  LYS   173      74.680  63.960  45.190  1.00  0.00            
ATOM   2597  HZ1 LYS   173      75.250  63.960  44.320  1.00  0.00            
ATOM   2598  HZ2 LYS   173      75.040  64.670  45.850  1.00  0.00            
ATOM   2599  HZ3 LYS   173      74.720  63.020  45.630  1.00  0.00            
ATOM   2600  C   LYS   173      68.960  62.520  47.200  1.00  0.00            
ATOM   2601  O   LYS   173      68.800  62.540  45.980  1.00  0.00            
ATOM   2602  N   ASN   174      68.290  61.660  48.010  1.00  0.00            
ATOM   2603  HN  ASN   174      68.430  61.660  48.990  1.00  0.00            
ATOM   2604  CA  ASN   174      67.310  60.710  47.520  1.00  0.00            
ATOM   2605  HA  ASN   174      67.740  60.200  46.670  1.00  0.00            
ATOM   2606  CB  ASN   174      66.880  59.670  48.580  1.00  0.00            
ATOM   2607  HB1 ASN   174      66.110  58.990  48.170  1.00  0.00            
ATOM   2608  HB2 ASN   174      66.460  60.190  49.470  1.00  0.00            
ATOM   2609  CG  ASN   174      68.050  58.790  49.070  1.00  0.00            
ATOM   2610  OD1 ASN   174      68.110  58.450  50.260  1.00  0.00            
ATOM   2611  ND2 ASN   174      68.970  58.400  48.140  1.00  0.00            
ATOM   2612 1HD2 ASN   174      69.740  57.820  48.400  1.00  0.00            
ATOM   2613 2HD2 ASN   174      68.870  58.690  47.180  1.00  0.00            
ATOM   2614  C   ASN   174      66.040  61.380  47.040  1.00  0.00            
ATOM   2615  O   ASN   174      65.520  61.030  45.980  1.00  0.00            
ATOM   2616  N   PHE   175      65.500  62.350  47.820  1.00  0.00            
ATOM   2617  HN  PHE   175      65.960  62.670  48.650  1.00  0.00            
ATOM   2618  CA  PHE   175      64.170  62.880  47.610  1.00  0.00            
ATOM   2619  HA  PHE   175      63.630  62.240  46.930  1.00  0.00            
ATOM   2620  CB  PHE   175      63.340  63.020  48.920  1.00  0.00            
ATOM   2621  HB1 PHE   175      62.310  63.340  48.660  1.00  0.00            
ATOM   2622  HB2 PHE   175      63.790  63.780  49.600  1.00  0.00            
ATOM   2623  CG  PHE   175      63.200  61.740  49.700  1.00  0.00            
ATOM   2624  CD1 PHE   175      62.610  60.600  49.140  1.00  0.00            
ATOM   2625  HD1 PHE   175      62.250  60.620  48.120  1.00  0.00            
ATOM   2626  CE1 PHE   175      62.440  59.430  49.900  1.00  0.00            
ATOM   2627  HE1 PHE   175      61.980  58.570  49.460  1.00  0.00            
ATOM   2628  CZ  PHE   175      62.880  59.400  51.230  1.00  0.00            
ATOM   2629  HZ  PHE   175      62.760  58.500  51.820  1.00  0.00            
ATOM   2630  CD2 PHE   175      63.610  61.700  51.040  1.00  0.00            
ATOM   2631  HD2 PHE   175      64.030  62.580  51.500  1.00  0.00            
ATOM   2632  CE2 PHE   175      63.460  60.540  51.800  1.00  0.00            
ATOM   2633  HE2 PHE   175      63.790  60.520  52.830  1.00  0.00            
ATOM   2634  C   PHE   175      64.250  64.260  47.010  1.00  0.00            
ATOM   2635  O   PHE   175      63.850  64.470  45.870  1.00  0.00            
ATOM   2636  N   GLY   176      64.770  65.230  47.790  1.00  0.00            
ATOM   2637  HN  GLY   176      65.150  65.010  48.690  1.00  0.00            
ATOM   2638  CA  GLY   176      64.700  66.630  47.490  1.00  0.00            
ATOM   2639  HA1 GLY   176      63.780  66.840  46.950  1.00  0.00            
ATOM   2640  HA2 GLY   176      65.610  66.900  46.960  1.00  0.00            
ATOM   2641  C   GLY   176      64.660  67.350  48.800  1.00  0.00            
ATOM   2642  O   GLY   176      64.370  66.750  49.830  1.00  0.00            
ATOM   2643  N   ALA   177      65.010  68.660  48.790  1.00  0.00            
ATOM   2644  HN  ALA   177      65.210  69.120  47.930  1.00  0.00            
ATOM   2645  CA  ALA   177      65.210  69.460  49.980  1.00  0.00            
ATOM   2646  HA  ALA   177      65.860  68.890  50.640  1.00  0.00            
ATOM   2647  CB  ALA   177      65.920  70.790  49.640  1.00  0.00            
ATOM   2648  HB1 ALA   177      66.160  71.350  50.570  1.00  0.00            
ATOM   2649  HB2 ALA   177      66.870  70.600  49.110  1.00  0.00            
ATOM   2650  HB3 ALA   177      65.280  71.420  48.990  1.00  0.00            
ATOM   2651  C   ALA   177      63.970  69.800  50.750  1.00  0.00            
ATOM   2652  O   ALA   177      64.000  69.790  51.980  1.00  0.00            
ATOM   2653  N   ALA   178      62.870  70.160  50.050  1.00  0.00            
ATOM   2654  HN  ALA   178      62.870  70.150  49.050  1.00  0.00            
ATOM   2655  CA  ALA   178      61.660  70.660  50.650  1.00  0.00            
ATOM   2656  HA  ALA   178      61.940  71.470  51.310  1.00  0.00            
ATOM   2657  CB  ALA   178      60.670  71.200  49.600  1.00  0.00            
ATOM   2658  HB1 ALA   178      59.770  71.630  50.090  1.00  0.00            
ATOM   2659  HB2 ALA   178      61.160  72.000  49.010  1.00  0.00            
ATOM   2660  HB3 ALA   178      60.350  70.400  48.900  1.00  0.00            
ATOM   2661  C   ALA   178      60.950  69.610  51.470  1.00  0.00            
ATOM   2662  O   ALA   178      60.470  69.890  52.570  1.00  0.00            
ATOM   2663  N   VAL   179      60.900  68.360  50.950  1.00  0.00            
ATOM   2664  HN  VAL   179      61.300  68.160  50.060  1.00  0.00            
ATOM   2665  CA  VAL   179      60.280  67.230  51.610  1.00  0.00            
ATOM   2666  HA  VAL   179      59.360  67.570  52.050  1.00  0.00            
ATOM   2667  CB  VAL   179      59.940  66.130  50.600  1.00  0.00            
ATOM   2668  HB  VAL   179      59.300  66.590  49.810  1.00  0.00            
ATOM   2669  CG1 VAL   179      61.200  65.590  49.910  1.00  0.00            
ATOM   2670 1HG1 VAL   179      60.900  64.870  49.110  1.00  0.00            
ATOM   2671 2HG1 VAL   179      61.780  66.400  49.440  1.00  0.00            
ATOM   2672 3HG1 VAL   179      61.850  65.050  50.630  1.00  0.00            
ATOM   2673  CG2 VAL   179      59.100  65.020  51.270  1.00  0.00            
ATOM   2674 1HG2 VAL   179      58.790  64.270  50.500  1.00  0.00            
ATOM   2675 2HG2 VAL   179      59.690  64.490  52.040  1.00  0.00            
ATOM   2676 3HG2 VAL   179      58.190  65.440  51.730  1.00  0.00            
ATOM   2677  C   VAL   179      61.180  66.720  52.720  1.00  0.00            
ATOM   2678  O   VAL   179      60.690  66.180  53.710  1.00  0.00            
ATOM   2679  N   ALA   180      62.510  66.920  52.580  1.00  0.00            
ATOM   2680  HN  ALA   180      62.890  67.360  51.780  1.00  0.00            
ATOM   2681  CA  ALA   180      63.490  66.510  53.570  1.00  0.00            
ATOM   2682  HA  ALA   180      63.230  65.510  53.890  1.00  0.00            
ATOM   2683  CB  ALA   180      64.920  66.470  53.020  1.00  0.00            
ATOM   2684  HB1 ALA   180      65.630  66.070  53.770  1.00  0.00            
ATOM   2685  HB2 ALA   180      64.960  65.800  52.140  1.00  0.00            
ATOM   2686  HB3 ALA   180      65.260  67.480  52.700  1.00  0.00            
ATOM   2687  C   ALA   180      63.430  67.410  54.780  1.00  0.00            
ATOM   2688  O   ALA   180      63.650  66.950  55.890  1.00  0.00            
ATOM   2689  N   PHE   181      63.080  68.710  54.620  1.00  0.00            
ATOM   2690  HN  PHE   181      62.930  69.100  53.710  1.00  0.00            
ATOM   2691  CA  PHE   181      62.760  69.590  55.730  1.00  0.00            
ATOM   2692  HA  PHE   181      63.590  69.560  56.430  1.00  0.00            
ATOM   2693  CB  PHE   181      62.540  71.070  55.270  1.00  0.00            
ATOM   2694  HB1 PHE   181      61.930  71.080  54.350  1.00  0.00            
ATOM   2695  HB2 PHE   181      63.520  71.530  55.040  1.00  0.00            
ATOM   2696  CG  PHE   181      61.840  71.940  56.310  1.00  0.00            
ATOM   2697  CD1 PHE   181      62.540  72.560  57.350  1.00  0.00            
ATOM   2698  HD1 PHE   181      63.610  72.500  57.380  1.00  0.00            
ATOM   2699  CE1 PHE   181      61.840  73.230  58.370  1.00  0.00            
ATOM   2700  HE1 PHE   181      62.380  73.720  59.160  1.00  0.00            
ATOM   2701  CZ  PHE   181      60.440  73.270  58.370  1.00  0.00            
ATOM   2702  HZ  PHE   181      59.910  73.770  59.160  1.00  0.00            
ATOM   2703  CD2 PHE   181      60.430  72.020  56.290  1.00  0.00            
ATOM   2704  HD2 PHE   181      59.880  71.540  55.500  1.00  0.00            
ATOM   2705  CE2 PHE   181      59.740  72.660  57.320  1.00  0.00            
ATOM   2706  HE2 PHE   181      58.660  72.700  57.300  1.00  0.00            
ATOM   2707  C   PHE   181      61.530  69.060  56.440  1.00  0.00            
ATOM   2708  O   PHE   181      61.470  69.070  57.670  1.00  0.00            
ATOM   2709  N   GLY   182      60.510  68.640  55.650  1.00  0.00            
ATOM   2710  HN  GLY   182      60.620  68.570  54.660  1.00  0.00            
ATOM   2711  CA  GLY   182      59.170  68.490  56.140  1.00  0.00            
ATOM   2712  HA1 GLY   182      58.540  68.380  55.270  1.00  0.00            
ATOM   2713  HA2 GLY   182      58.930  69.370  56.710  1.00  0.00            
ATOM   2714  C   GLY   182      58.950  67.290  57.010  1.00  0.00            
ATOM   2715  O   GLY   182      58.320  67.400  58.050  1.00  0.00            
ATOM   2716  N   ILE   183      59.470  66.100  56.610  1.00  0.00            
ATOM   2717  HN  ILE   183      60.010  66.020  55.780  1.00  0.00            
ATOM   2718  CA  ILE   183      59.230  64.870  57.330  1.00  0.00            
ATOM   2719  HA  ILE   183      58.170  64.850  57.570  1.00  0.00            
ATOM   2720  CB  ILE   183      59.490  63.620  56.490  1.00  0.00            
ATOM   2721  HB  ILE   183      60.530  63.640  56.100  1.00  0.00            
ATOM   2722  CG2 ILE   183      59.310  62.340  57.340  1.00  0.00            
ATOM   2723 1HG2 ILE   183      59.460  61.430  56.730  1.00  0.00            
ATOM   2724 2HG2 ILE   183      60.060  62.310  58.170  1.00  0.00            
ATOM   2725 3HG2 ILE   183      58.300  62.310  57.790  1.00  0.00            
ATOM   2726  CG1 ILE   183      58.580  63.610  55.230  1.00  0.00            
ATOM   2727 1HG1 ILE   183      58.610  64.600  54.740  1.00  0.00            
ATOM   2728 2HG1 ILE   183      57.530  63.420  55.550  1.00  0.00            
ATOM   2729  CD  ILE   183      59.000  62.560  54.200  1.00  0.00            
ATOM   2730  HD1 ILE   183      58.350  62.620  53.300  1.00  0.00            
ATOM   2731  HD2 ILE   183      60.050  62.750  53.880  1.00  0.00            
ATOM   2732  HD3 ILE   183      58.940  61.540  54.620  1.00  0.00            
ATOM   2733  C   ILE   183      59.970  64.870  58.670  1.00  0.00            
ATOM   2734  O   ILE   183      59.320  64.610  59.680  1.00  0.00            
ATOM   2735  N   PRO   184      61.250  65.210  58.760  1.00  0.00            
ATOM   2736  CD  PRO   184      62.240  64.810  57.760  1.00  0.00            
ATOM   2737  HD1 PRO   184      62.060  63.750  57.450  1.00  0.00            
ATOM   2738  HD2 PRO   184      62.160  65.480  56.890  1.00  0.00            
ATOM   2739  CA  PRO   184      61.910  65.460  60.030  1.00  0.00            
ATOM   2740  HA  PRO   184      61.830  64.560  60.610  1.00  0.00            
ATOM   2741  CB  PRO   184      63.360  65.780  59.650  1.00  0.00            
ATOM   2742  HB1 PRO   184      64.060  65.570  60.480  1.00  0.00            
ATOM   2743  HB2 PRO   184      63.460  66.840  59.330  1.00  0.00            
ATOM   2744  CG  PRO   184      63.600  64.870  58.450  1.00  0.00            
ATOM   2745  HG1 PRO   184      63.880  63.850  58.790  1.00  0.00            
ATOM   2746  HG2 PRO   184      64.390  65.250  57.770  1.00  0.00            
ATOM   2747  C   PRO   184      61.340  66.590  60.820  1.00  0.00            
ATOM   2748  O   PRO   184      61.430  66.520  62.040  1.00  0.00            
ATOM   2749  N   GLY   185      60.770  67.650  60.200  1.00  0.00            
ATOM   2750  HN  GLY   185      60.700  67.710  59.210  1.00  0.00            
ATOM   2751  CA  GLY   185      60.270  68.800  60.940  1.00  0.00            
ATOM   2752  HA1 GLY   185      60.070  69.570  60.200  1.00  0.00            
ATOM   2753  HA2 GLY   185      61.020  69.090  61.660  1.00  0.00            
ATOM   2754  C   GLY   185      59.000  68.500  61.680  1.00  0.00            
ATOM   2755  O   GLY   185      58.690  69.140  62.680  1.00  0.00            
ATOM   2756  N   VAL   186      58.260  67.470  61.200  1.00  0.00            
ATOM   2757  HN  VAL   186      58.520  67.010  60.360  1.00  0.00            
ATOM   2758  CA  VAL   186      57.160  66.860  61.900  1.00  0.00            
ATOM   2759  HA  VAL   186      56.560  67.650  62.330  1.00  0.00            
ATOM   2760  CB  VAL   186      56.270  66.030  60.970  1.00  0.00            
ATOM   2761  HB  VAL   186      56.900  65.320  60.400  1.00  0.00            
ATOM   2762  CG1 VAL   186      55.200  65.240  61.760  1.00  0.00            
ATOM   2763 1HG1 VAL   186      54.510  64.740  61.050  1.00  0.00            
ATOM   2764 2HG1 VAL   186      55.670  64.450  62.390  1.00  0.00            
ATOM   2765 3HG1 VAL   186      54.620  65.920  62.410  1.00  0.00            
ATOM   2766  CG2 VAL   186      55.590  67.000  59.980  1.00  0.00            
ATOM   2767 1HG2 VAL   186      54.970  66.430  59.260  1.00  0.00            
ATOM   2768 2HG2 VAL   186      54.930  67.710  60.530  1.00  0.00            
ATOM   2769 3HG2 VAL   186      56.340  67.590  59.420  1.00  0.00            
ATOM   2770  C   VAL   186      57.690  66.030  63.040  1.00  0.00            
ATOM   2771  O   VAL   186      57.090  66.010  64.100  1.00  0.00            
ATOM   2772  N   LEU   187      58.850  65.340  62.850  1.00  0.00            
ATOM   2773  HN  LEU   187      59.340  65.390  61.990  1.00  0.00            
ATOM   2774  CA  LEU   187      59.470  64.500  63.860  1.00  0.00            
ATOM   2775  HA  LEU   187      58.680  63.910  64.310  1.00  0.00            
ATOM   2776  CB  LEU   187      60.540  63.550  63.250  1.00  0.00            
ATOM   2777  HB1 LEU   187      61.400  64.160  62.890  1.00  0.00            
ATOM   2778  HB2 LEU   187      60.090  63.060  62.360  1.00  0.00            
ATOM   2779  CG  LEU   187      61.090  62.440  64.180  1.00  0.00            
ATOM   2780  HG  LEU   187      61.470  62.910  65.110  1.00  0.00            
ATOM   2781  CD1 LEU   187      60.030  61.400  64.580  1.00  0.00            
ATOM   2782 1HD1 LEU   187      60.480  60.640  65.260  1.00  0.00            
ATOM   2783 2HD1 LEU   187      59.190  61.890  65.120  1.00  0.00            
ATOM   2784 3HD1 LEU   187      59.630  60.890  63.680  1.00  0.00            
ATOM   2785  CD2 LEU   187      62.310  61.750  63.540  1.00  0.00            
ATOM   2786 1HD2 LEU   187      62.730  60.990  64.230  1.00  0.00            
ATOM   2787 2HD2 LEU   187      62.030  61.250  62.590  1.00  0.00            
ATOM   2788 3HD2 LEU   187      63.100  62.500  63.330  1.00  0.00            
ATOM   2789  C   LEU   187      60.120  65.330  64.950  1.00  0.00            
ATOM   2790  O   LEU   187      60.370  64.840  66.040  1.00  0.00            
ATOM   2791  N   MET   188      60.390  66.640  64.690  1.00  0.00            
ATOM   2792  HN  MET   188      60.220  67.030  63.780  1.00  0.00            
ATOM   2793  CA  MET   188      60.840  67.580  65.680  1.00  0.00            
ATOM   2794  HA  MET   188      61.620  67.100  66.260  1.00  0.00            
ATOM   2795  CB  MET   188      61.380  68.900  65.090  1.00  0.00            
ATOM   2796  HB1 MET   188      60.550  69.580  64.800  1.00  0.00            
ATOM   2797  HB2 MET   188      61.900  68.650  64.150  1.00  0.00            
ATOM   2798  CG  MET   188      62.370  69.620  66.030  1.00  0.00            
ATOM   2799  HG1 MET   188      63.000  68.840  66.520  1.00  0.00            
ATOM   2800  HG2 MET   188      61.790  70.120  66.830  1.00  0.00            
ATOM   2801  SD  MET   188      63.470  70.810  65.210  1.00  0.00            
ATOM   2802  CE  MET   188      62.170  71.710  64.320  1.00  0.00            
ATOM   2803  HE1 MET   188      62.550  72.700  63.990  1.00  0.00            
ATOM   2804  HE2 MET   188      61.830  71.150  63.430  1.00  0.00            
ATOM   2805  HE3 MET   188      61.280  71.880  64.970  1.00  0.00            
ATOM   2806  C   MET   188      59.700  67.940  66.580  1.00  0.00            
ATOM   2807  O   MET   188      59.890  68.170  67.770  1.00  0.00            
ATOM   2808  N   PHE   189      58.470  67.990  66.010  1.00  0.00            
ATOM   2809  HN  PHE   189      58.360  67.840  65.030  1.00  0.00            
ATOM   2810  CA  PHE   189      57.250  68.130  66.750  1.00  0.00            
ATOM   2811  HA  PHE   189      57.440  68.930  67.450  1.00  0.00            
ATOM   2812  CB  PHE   189      56.020  68.590  65.920  1.00  0.00            
ATOM   2813  HB1 PHE   189      55.800  67.870  65.100  1.00  0.00            
ATOM   2814  HB2 PHE   189      56.220  69.590  65.470  1.00  0.00            
ATOM   2815  CG  PHE   189      54.820  68.710  66.820  1.00  0.00            
ATOM   2816  CD1 PHE   189      54.870  69.550  67.950  1.00  0.00            
ATOM   2817  HD1 PHE   189      55.700  70.230  68.080  1.00  0.00            
ATOM   2818  CE1 PHE   189      53.870  69.480  68.930  1.00  0.00            
ATOM   2819  HE1 PHE   189      53.910  70.130  69.790  1.00  0.00            
ATOM   2820  CZ  PHE   189      52.820  68.580  68.790  1.00  0.00            
ATOM   2821  HZ  PHE   189      52.060  68.520  69.560  1.00  0.00            
ATOM   2822  CD2 PHE   189      53.750  67.800  66.700  1.00  0.00            
ATOM   2823  HD2 PHE   189      53.740  67.110  65.870  1.00  0.00            
ATOM   2824  CE2 PHE   189      52.760  67.740  67.670  1.00  0.00            
ATOM   2825  HE2 PHE   189      51.950  67.020  67.580  1.00  0.00            
ATOM   2826  C   PHE   189      56.960  66.860  67.550  1.00  0.00            
ATOM   2827  O   PHE   189      56.470  66.950  68.680  1.00  0.00            
ATOM   2828  N   VAL   190      57.240  65.650  67.010  1.00  0.00            
ATOM   2829  HN  VAL   190      57.650  65.560  66.110  1.00  0.00            
ATOM   2830  CA  VAL   190      56.990  64.410  67.730  1.00  0.00            
ATOM   2831  HA  VAL   190      56.010  64.480  68.170  1.00  0.00            
ATOM   2832  CB  VAL   190      57.010  63.170  66.830  1.00  0.00            
ATOM   2833  HB  VAL   190      57.990  63.100  66.320  1.00  0.00            
ATOM   2834  CG1 VAL   190      56.770  61.880  67.640  1.00  0.00            
ATOM   2835 1HG1 VAL   190      55.850  61.990  68.270  1.00  0.00            
ATOM   2836 2HG1 VAL   190      57.630  61.660  68.310  1.00  0.00            
ATOM   2837 3HG1 VAL   190      56.640  61.020  66.960  1.00  0.00            
ATOM   2838  CG2 VAL   190      55.900  63.320  65.770  1.00  0.00            
ATOM   2839 1HG2 VAL   190      55.840  62.400  65.150  1.00  0.00            
ATOM   2840 2HG2 VAL   190      54.910  63.470  66.270  1.00  0.00            
ATOM   2841 3HG2 VAL   190      56.090  64.180  65.100  1.00  0.00            
ATOM   2842  C   VAL   190      58.010  64.270  68.830  1.00  0.00            
ATOM   2843  O   VAL   190      57.760  63.630  69.850  1.00  0.00            
ATOM   2844  N   ALA   191      59.190  64.910  68.680  1.00  0.00            
ATOM   2845  HN  ALA   191      59.400  65.430  67.860  1.00  0.00            
ATOM   2846  CA  ALA   191      60.190  64.920  69.700  1.00  0.00            
ATOM   2847  HA  ALA   191      60.420  63.900  69.970  1.00  0.00            
ATOM   2848  CB  ALA   191      61.450  65.640  69.200  1.00  0.00            
ATOM   2849  HB1 ALA   191      61.300  66.710  68.980  1.00  0.00            
ATOM   2850  HB2 ALA   191      61.810  65.160  68.260  1.00  0.00            
ATOM   2851  HB3 ALA   191      62.250  65.560  69.960  1.00  0.00            
ATOM   2852  C   ALA   191      59.740  65.670  70.900  1.00  0.00            
ATOM   2853  O   ALA   191      59.650  65.090  71.970  1.00  0.00            
ATOM   2854  N   THR   192      59.360  66.960  70.700  1.00  0.00            
ATOM   2855  HN  THR   192      59.390  67.340  69.770  1.00  0.00            
ATOM   2856  CA  THR   192      59.000  67.930  71.700  1.00  0.00            
ATOM   2857  HA  THR   192      59.800  67.940  72.430  1.00  0.00            
ATOM   2858  CB  THR   192      59.000  69.330  71.120  1.00  0.00            
ATOM   2859  HB  THR   192      59.980  69.510  70.630  1.00  0.00            
ATOM   2860  OG1 THR   192      58.850  70.330  72.120  1.00  0.00            
ATOM   2861  HG1 THR   192      59.070  71.170  71.700  1.00  0.00            
ATOM   2862  CG2 THR   192      57.910  69.430  70.050  1.00  0.00            
ATOM   2863 1HG2 THR   192      57.920  70.390  69.510  1.00  0.00            
ATOM   2864 2HG2 THR   192      58.090  68.640  69.300  1.00  0.00            
ATOM   2865 3HG2 THR   192      56.900  69.270  70.460  1.00  0.00            
ATOM   2866  C   THR   192      57.720  67.550  72.420  1.00  0.00            
ATOM   2867  O   THR   192      57.570  67.860  73.600  1.00  0.00            
ATOM   2868  N   VAL   193      56.780  66.860  71.720  1.00  0.00            
ATOM   2869  HN  VAL   193      56.920  66.630  70.760  1.00  0.00            
ATOM   2870  CA  VAL   193      55.530  66.430  72.290  1.00  0.00            
ATOM   2871  HA  VAL   193      55.180  67.250  72.900  1.00  0.00            
ATOM   2872  CB  VAL   193      54.440  66.170  71.250  1.00  0.00            
ATOM   2873  HB  VAL   193      54.560  66.930  70.440  1.00  0.00            
ATOM   2874  CG1 VAL   193      54.550  64.780  70.600  1.00  0.00            
ATOM   2875 1HG1 VAL   193      54.300  63.980  71.330  1.00  0.00            
ATOM   2876 2HG1 VAL   193      55.570  64.610  70.220  1.00  0.00            
ATOM   2877 3HG1 VAL   193      53.840  64.690  69.740  1.00  0.00            
ATOM   2878  CG2 VAL   193      53.050  66.380  71.870  1.00  0.00            
ATOM   2879 1HG2 VAL   193      52.260  66.270  71.090  1.00  0.00            
ATOM   2880 2HG2 VAL   193      52.860  65.620  72.650  1.00  0.00            
ATOM   2881 3HG2 VAL   193      52.970  67.390  72.310  1.00  0.00            
ATOM   2882  C   VAL   193      55.750  65.240  73.190  1.00  0.00            
ATOM   2883  O   VAL   193      55.020  65.030  74.160  1.00  0.00            
ATOM   2884  N   PHE   194      56.820  64.430  72.930  1.00  0.00            
ATOM   2885  HN  PHE   194      57.410  64.610  72.150  1.00  0.00            
ATOM   2886  CA  PHE   194      57.170  63.300  73.750  1.00  0.00            
ATOM   2887  HA  PHE   194      56.260  62.800  74.060  1.00  0.00            
ATOM   2888  CB  PHE   194      58.090  62.270  73.030  1.00  0.00            
ATOM   2889  HB1 PHE   194      58.730  61.750  73.780  1.00  0.00            
ATOM   2890  HB2 PHE   194      58.760  62.780  72.300  1.00  0.00            
ATOM   2891  CG  PHE   194      57.360  61.160  72.310  1.00  0.00            
ATOM   2892  CD1 PHE   194      56.280  61.400  71.450  1.00  0.00            
ATOM   2893  HD1 PHE   194      55.930  62.400  71.280  1.00  0.00            
ATOM   2894  CE1 PHE   194      55.640  60.340  70.790  1.00  0.00            
ATOM   2895  HE1 PHE   194      54.810  60.540  70.130  1.00  0.00            
ATOM   2896  CZ  PHE   194      56.080  59.030  70.990  1.00  0.00            
ATOM   2897  HZ  PHE   194      55.580  58.210  70.490  1.00  0.00            
ATOM   2898  CD2 PHE   194      57.800  59.830  72.480  1.00  0.00            
ATOM   2899  HD2 PHE   194      58.640  59.630  73.130  1.00  0.00            
ATOM   2900  CE2 PHE   194      57.160  58.770  71.830  1.00  0.00            
ATOM   2901  HE2 PHE   194      57.500  57.760  71.990  1.00  0.00            
ATOM   2902  C   PHE   194      57.880  63.760  75.000  1.00  0.00            
ATOM   2903  O   PHE   194      57.840  63.040  75.990  1.00  0.00            
ATOM   2904  N   PHE   195      58.530  64.970  75.010  1.00  0.00            
ATOM   2905  HN  PHE   195      58.560  65.560  74.210  1.00  0.00            
ATOM   2906  CA  PHE   195      59.210  65.470  76.200  1.00  0.00            
ATOM   2907  HA  PHE   195      59.880  64.690  76.550  1.00  0.00            
ATOM   2908  CB  PHE   195      60.020  66.790  76.010  1.00  0.00            
ATOM   2909  HB1 PHE   195      60.210  67.250  77.000  1.00  0.00            
ATOM   2910  HB2 PHE   195      59.420  67.500  75.410  1.00  0.00            
ATOM   2911  CG  PHE   195      61.390  66.740  75.390  1.00  0.00            
ATOM   2912  CD1 PHE   195      62.560  67.010  76.120  1.00  0.00            
ATOM   2913  HD1 PHE   195      62.500  67.170  77.180  1.00  0.00            
ATOM   2914  CE1 PHE   195      63.800  67.150  75.470  1.00  0.00            
ATOM   2915  HE1 PHE   195      64.680  67.370  76.040  1.00  0.00            
ATOM   2916  CZ  PHE   195      63.870  67.040  74.070  1.00  0.00            
ATOM   2917  HZ  PHE   195      64.810  67.160  73.570  1.00  0.00            
ATOM   2918  CD2 PHE   195      61.490  66.650  74.000  1.00  0.00            
ATOM   2919  HD2 PHE   195      60.590  66.500  73.470  1.00  0.00            
ATOM   2920  CE2 PHE   195      62.710  66.790  73.340  1.00  0.00            
ATOM   2921  HE2 PHE   195      62.750  66.720  72.260  1.00  0.00            
ATOM   2922  C   PHE   195      58.200  65.740  77.300  1.00  0.00            
ATOM   2923  O   PHE   195      58.450  65.380  78.450  1.00  0.00            
ATOM   2924  N   TRP   196      57.030  66.370  76.970  1.00  0.00            
ATOM   2925  HN  TRP   196      56.830  66.640  76.030  1.00  0.00            
ATOM   2926  CA  TRP   196      56.020  66.730  77.950  1.00  0.00            
ATOM   2927  HA  TRP   196      56.560  67.180  78.780  1.00  0.00            
ATOM   2928  CB  TRP   196      54.950  67.790  77.500  1.00  0.00            
ATOM   2929  HB1 TRP   196      55.460  68.570  76.900  1.00  0.00            
ATOM   2930  HB2 TRP   196      54.570  68.280  78.420  1.00  0.00            
ATOM   2931  CG  TRP   196      53.720  67.310  76.740  1.00  0.00            
ATOM   2932  CD1 TRP   196      53.490  67.310  75.390  1.00  0.00            
ATOM   2933  HD1 TRP   196      54.140  67.750  74.660  1.00  0.00            
ATOM   2934  NE1 TRP   196      52.330  66.620  75.100  1.00  0.00            
ATOM   2935  HE1 TRP   196      51.990  66.430  74.210  1.00  0.00            
ATOM   2936  CE2 TRP   196      51.760  66.210  76.280  1.00  0.00            
ATOM   2937  CD2 TRP   196      52.570  66.660  77.340  1.00  0.00            
ATOM   2938  CE3 TRP   196      52.230  66.420  78.670  1.00  0.00            
ATOM   2939  HE3 TRP   196      52.830  66.780  79.490  1.00  0.00            
ATOM   2940  CZ3 TRP   196      51.060  65.690  78.920  1.00  0.00            
ATOM   2941  HZ3 TRP   196      50.780  65.490  79.950  1.00  0.00            
ATOM   2942  CZ2 TRP   196      50.600  65.480  76.540  1.00  0.00            
ATOM   2943  HZ2 TRP   196      49.970  65.100  75.740  1.00  0.00            
ATOM   2944  CH2 TRP   196      50.260  65.210  77.870  1.00  0.00            
ATOM   2945  HH2 TRP   196      49.380  64.640  78.100  1.00  0.00            
ATOM   2946  C   TRP   196      55.360  65.480  78.460  1.00  0.00            
ATOM   2947  O   TRP   196      55.080  65.360  79.660  1.00  0.00            
ATOM   2948  N   LEU   197      55.100  64.530  77.530  1.00  0.00            
ATOM   2949  HN  LEU   197      55.340  64.690  76.570  1.00  0.00            
ATOM   2950  CA  LEU   197      54.470  63.250  77.760  1.00  0.00            
ATOM   2951  HA  LEU   197      53.520  63.440  78.230  1.00  0.00            
ATOM   2952  CB  LEU   197      54.260  62.500  76.420  1.00  0.00            
ATOM   2953  HB1 LEU   197      55.230  62.130  76.040  1.00  0.00            
ATOM   2954  HB2 LEU   197      53.900  63.250  75.690  1.00  0.00            
ATOM   2955  CG  LEU   197      53.220  61.340  76.380  1.00  0.00            
ATOM   2956  HG  LEU   197      52.240  61.760  76.690  1.00  0.00            
ATOM   2957  CD1 LEU   197      53.060  60.870  74.920  1.00  0.00            
ATOM   2958 1HD1 LEU   197      52.350  60.020  74.860  1.00  0.00            
ATOM   2959 2HD1 LEU   197      52.690  61.690  74.280  1.00  0.00            
ATOM   2960 3HD1 LEU   197      54.040  60.530  74.520  1.00  0.00            
ATOM   2961  CD2 LEU   197      53.520  60.150  77.310  1.00  0.00            
ATOM   2962 1HD2 LEU   197      52.900  59.270  77.020  1.00  0.00            
ATOM   2963 2HD2 LEU   197      54.590  59.870  77.250  1.00  0.00            
ATOM   2964 3HD2 LEU   197      53.270  60.400  78.360  1.00  0.00            
ATOM   2965  C   LEU   197      55.350  62.470  78.690  1.00  0.00            
ATOM   2966  O   LEU   197      56.560  62.370  78.500  1.00  0.00            
ATOM   2967  N   GLY   198      54.750  61.950  79.780  1.00  0.00            
ATOM   2968  HN  GLY   198      53.760  62.020  79.900  1.00  0.00            
ATOM   2969  CA  GLY   198      55.460  61.380  80.890  1.00  0.00            
ATOM   2970  HA1 GLY   198      56.440  61.060  80.590  1.00  0.00            
ATOM   2971  HA2 GLY   198      54.840  60.590  81.300  1.00  0.00            
ATOM   2972  C   GLY   198      55.570  62.490  81.880  1.00  0.00            
ATOM   2973  O   GLY   198      56.170  63.530  81.610  1.00  0.00            
ATOM   2974  N   ARG   199      55.010  62.270  83.080  1.00  0.00            
ATOM   2975  HN  ARG   199      54.520  61.420  83.280  1.00  0.00            
ATOM   2976  CA  ARG   199      55.080  63.210  84.150  1.00  0.00            
ATOM   2977  HA  ARG   199      56.070  63.650  84.160  1.00  0.00            
ATOM   2978  CB  ARG   199      54.020  64.350  84.150  1.00  0.00            
ATOM   2979  HB1 ARG   199      54.140  64.960  83.220  1.00  0.00            
ATOM   2980  HB2 ARG   199      54.250  65.030  85.000  1.00  0.00            
ATOM   2981  CG  ARG   199      52.540  63.940  84.280  1.00  0.00            
ATOM   2982  HG1 ARG   199      52.010  64.780  84.800  1.00  0.00            
ATOM   2983  HG2 ARG   199      52.450  63.050  84.930  1.00  0.00            
ATOM   2984  CD  ARG   199      51.810  63.700  82.950  1.00  0.00            
ATOM   2985  HD1 ARG   199      52.300  62.900  82.350  1.00  0.00            
ATOM   2986  HD2 ARG   199      51.800  64.640  82.350  1.00  0.00            
ATOM   2987  NE  ARG   199      50.390  63.340  83.250  1.00  0.00            
ATOM   2988  HE  ARG   199      49.750  64.080  83.470  1.00  0.00            
ATOM   2989  CZ  ARG   199      49.950  62.050  83.380  1.00  0.00            
ATOM   2990  NH1 ARG   199      50.760  60.990  83.100  1.00  0.00            
ATOM   2991 1HH1 ARG   199      51.690  61.150  82.780  1.00  0.00            
ATOM   2992 2HH1 ARG   199      50.420  60.050  83.200  1.00  0.00            
ATOM   2993  NH2 ARG   199      48.670  61.820  83.810  1.00  0.00            
ATOM   2994 1HH2 ARG   199      48.070  62.580  84.030  1.00  0.00            
ATOM   2995 2HH2 ARG   199      48.340  60.880  83.920  1.00  0.00            
ATOM   2996  C   ARG   199      54.940  62.380  85.380  1.00  0.00            
ATOM   2997  O   ARG   199      54.670  61.180  85.310  1.00  0.00            
ATOM   2998  N   LYS   200      55.160  63.000  86.550  1.00  0.00            
ATOM   2999  HN  LYS   200      55.390  63.970  86.600  1.00  0.00            
ATOM   3000  CA  LYS   200      55.100  62.310  87.810  1.00  0.00            
ATOM   3001  HA  LYS   200      54.380  61.510  87.730  1.00  0.00            
ATOM   3002  CB  LYS   200      56.460  61.740  88.290  1.00  0.00            
ATOM   3003  HB1 LYS   200      56.970  61.260  87.430  1.00  0.00            
ATOM   3004  HB2 LYS   200      56.240  60.930  89.020  1.00  0.00            
ATOM   3005  CG  LYS   200      57.450  62.690  89.010  1.00  0.00            
ATOM   3006  HG1 LYS   200      58.310  62.090  89.380  1.00  0.00            
ATOM   3007  HG2 LYS   200      56.940  63.100  89.910  1.00  0.00            
ATOM   3008  CD  LYS   200      58.000  63.880  88.190  1.00  0.00            
ATOM   3009  HD1 LYS   200      58.230  64.710  88.900  1.00  0.00            
ATOM   3010  HD2 LYS   200      57.220  64.260  87.500  1.00  0.00            
ATOM   3011  CE  LYS   200      59.270  63.580  87.380  1.00  0.00            
ATOM   3012  HE1 LYS   200      59.530  64.460  86.740  1.00  0.00            
ATOM   3013  HE2 LYS   200      59.140  62.690  86.740  1.00  0.00            
ATOM   3014  NZ  LYS   200      60.430  63.350  88.280  1.00  0.00            
ATOM   3015  HZ1 LYS   200      61.300  63.290  87.720  1.00  0.00            
ATOM   3016  HZ2 LYS   200      60.500  64.140  88.950  1.00  0.00            
ATOM   3017  HZ3 LYS   200      60.280  62.470  88.800  1.00  0.00            
ATOM   3018  C   LYS   200      54.560  63.320  88.770  1.00  0.00            
ATOM   3019  O   LYS   200      54.860  64.510  88.680  1.00  0.00            
ATOM   3020  N   ARG   201      53.720  62.870  89.720  1.00  0.00            
ATOM   3021  HN  ARG   201      53.410  61.920  89.760  1.00  0.00            
ATOM   3022  CA  ARG   201      53.360  63.700  90.830  1.00  0.00            
ATOM   3023  HA  ARG   201      54.240  64.280  91.110  1.00  0.00            
ATOM   3024  CB  ARG   201      52.190  64.670  90.550  1.00  0.00            
ATOM   3025  HB1 ARG   201      51.210  64.140  90.640  1.00  0.00            
ATOM   3026  HB2 ARG   201      52.280  65.030  89.500  1.00  0.00            
ATOM   3027  CG  ARG   201      52.220  65.900  91.460  1.00  0.00            
ATOM   3028  HG1 ARG   201      53.190  66.420  91.310  1.00  0.00            
ATOM   3029  HG2 ARG   201      52.160  65.580  92.520  1.00  0.00            
ATOM   3030  CD  ARG   201      51.080  66.890  91.160  1.00  0.00            
ATOM   3031  HD1 ARG   201      50.100  66.430  91.400  1.00  0.00            
ATOM   3032  HD2 ARG   201      51.100  67.200  90.100  1.00  0.00            
ATOM   3033  NE  ARG   201      51.270  68.110  92.010  1.00  0.00            
ATOM   3034  HE  ARG   201      52.150  68.230  92.490  1.00  0.00            
ATOM   3035  CZ  ARG   201      50.340  69.100  92.090  1.00  0.00            
ATOM   3036  NH1 ARG   201      49.140  69.000  91.450  1.00  0.00            
ATOM   3037 1HH1 ARG   201      48.940  68.180  90.910  1.00  0.00            
ATOM   3038 2HH1 ARG   201      48.470  69.740  91.510  1.00  0.00            
ATOM   3039  NH2 ARG   201      50.620  70.230  92.820  1.00  0.00            
ATOM   3040 1HH2 ARG   201      51.500  70.320  93.280  1.00  0.00            
ATOM   3041 2HH2 ARG   201      49.940  70.970  92.870  1.00  0.00            
ATOM   3042  C   ARG   201      53.040  62.770  91.960  1.00  0.00            
ATOM   3043  O   ARG   201      52.300  61.810  91.790  1.00  0.00            
ATOM   3044  N   TYR   202      53.620  63.050  93.150  1.00  0.00            
ATOM   3045  HN  TYR   202      54.220  63.830  93.250  1.00  0.00            
ATOM   3046  CA  TYR   202      53.400  62.280  94.340  1.00  0.00            
ATOM   3047  HA  TYR   202      52.480  61.720  94.280  1.00  0.00            
ATOM   3048  CB  TYR   202      54.600  61.370  94.730  1.00  0.00            
ATOM   3049  HB1 TYR   202      54.460  60.960  95.760  1.00  0.00            
ATOM   3050  HB2 TYR   202      55.550  61.940  94.710  1.00  0.00            
ATOM   3051  CG  TYR   202      54.730  60.200  93.780  1.00  0.00            
ATOM   3052  CD1 TYR   202      55.340  60.350  92.520  1.00  0.00            
ATOM   3053  HD1 TYR   202      55.710  61.320  92.220  1.00  0.00            
ATOM   3054  CE1 TYR   202      55.460  59.260  91.650  1.00  0.00            
ATOM   3055  HE1 TYR   202      55.910  59.400  90.680  1.00  0.00            
ATOM   3056  CZ  TYR   202      54.980  58.000  92.030  1.00  0.00            
ATOM   3057  OH  TYR   202      55.110  56.900  91.160  1.00  0.00            
ATOM   3058  HH  TYR   202      54.750  56.130  91.600  1.00  0.00            
ATOM   3059  CD2 TYR   202      54.270  58.930  94.160  1.00  0.00            
ATOM   3060  HD2 TYR   202      53.810  58.790  95.130  1.00  0.00            
ATOM   3061  CE2 TYR   202      54.400  57.830  93.290  1.00  0.00            
ATOM   3062  HE2 TYR   202      54.040  56.860  93.600  1.00  0.00            
ATOM   3063  C   TYR   202      53.260  63.340  95.390  1.00  0.00            
ATOM   3064  O   TYR   202      54.130  64.190  95.530  1.00  0.00            
ATOM   3065  N   ILE   203      52.120  63.320  96.130  1.00  0.00            
ATOM   3066  HN  ILE   203      51.440  62.610  96.010  1.00  0.00            
ATOM   3067  CA  ILE   203      51.780  64.350  97.080  1.00  0.00            
ATOM   3068  HA  ILE   203      52.680  64.810  97.460  1.00  0.00            
ATOM   3069  CB  ILE   203      50.820  65.410  96.510  1.00  0.00            
ATOM   3070  HB  ILE   203      49.950  64.880  96.070  1.00  0.00            
ATOM   3071  CG2 ILE   203      50.270  66.350  97.600  1.00  0.00            
ATOM   3072 1HG2 ILE   203      49.720  67.190  97.140  1.00  0.00            
ATOM   3073 2HG2 ILE   203      49.570  65.810  98.260  1.00  0.00            
ATOM   3074 3HG2 ILE   203      51.100  66.770  98.220  1.00  0.00            
ATOM   3075  CG1 ILE   203      51.460  66.230  95.360  1.00  0.00            
ATOM   3076 1HG1 ILE   203      50.670  66.870  94.910  1.00  0.00            
ATOM   3077 2HG1 ILE   203      51.810  65.530  94.570  1.00  0.00            
ATOM   3078  CD  ILE   203      52.630  67.140  95.770  1.00  0.00            
ATOM   3079  HD1 ILE   203      53.040  67.650  94.880  1.00  0.00            
ATOM   3080  HD2 ILE   203      52.290  67.920  96.490  1.00  0.00            
ATOM   3081  HD3 ILE   203      53.450  66.550  96.240  1.00  0.00            
ATOM   3082  C   ILE   203      51.120  63.620  98.220  1.00  0.00            
ATOM   3083  O   ILE   203      50.240  62.780  98.000  1.00  0.00            
ATOM   3084  N   HIS   204      51.550  63.940  99.470  1.00  0.00            
ATOM   3085  HN  HIS   204      52.290  64.590  99.600  1.00  0.00            
ATOM   3086  CA  HIS   204      50.940  63.460 100.690  1.00  0.00            
ATOM   3087  HA  HIS   204      50.450  62.510 100.500  1.00  0.00            
ATOM   3088  CB  HIS   204      51.980  63.300 101.830  1.00  0.00            
ATOM   3089  HB1 HIS   204      52.360  64.290 102.150  1.00  0.00            
ATOM   3090  HB2 HIS   204      52.840  62.720 101.420  1.00  0.00            
ATOM   3091  ND1 HIS   204      50.860  63.160 104.090  1.00  0.00            
ATOM   3092  CG  HIS   204      51.480  62.520 103.030  1.00  0.00            
ATOM   3093  CE1 HIS   204      50.550  62.190 104.920  1.00  0.00            
ATOM   3094  HE1 HIS   204      50.040  62.320 105.880  1.00  0.00            
ATOM   3095  NE2 HIS   204      50.940  60.970 104.470  1.00  0.00            
ATOM   3096  HE2 HIS   204      50.820  60.090 104.920  1.00  0.00            
ATOM   3097  CD2 HIS   204      51.540  61.180 103.250  1.00  0.00            
ATOM   3098  HD2 HIS   204      51.950  60.390 102.630  1.00  0.00            
ATOM   3099  C   HIS   204      49.920  64.490 101.060  1.00  0.00            
ATOM   3100  O   HIS   204      50.080  65.660 100.710  1.00  0.00            
ATOM   3101  N   MET   205      48.830  64.090 101.770  1.00  0.00            
ATOM   3102  HN  MET   205      48.740  63.140 102.070  1.00  0.00            
ATOM   3103  CA  MET   205      47.700  64.940 102.100  1.00  0.00            
ATOM   3104  HA  MET   205      47.260  65.200 101.150  1.00  0.00            
ATOM   3105  CB  MET   205      46.620  64.180 102.930  1.00  0.00            
ATOM   3106  HB1 MET   205      46.940  64.090 103.990  1.00  0.00            
ATOM   3107  HB2 MET   205      46.560  63.150 102.520  1.00  0.00            
ATOM   3108  CG  MET   205      45.190  64.760 102.850  1.00  0.00            
ATOM   3109  HG1 MET   205      44.490  63.970 103.200  1.00  0.00            
ATOM   3110  HG2 MET   205      44.970  64.940 101.770  1.00  0.00            
ATOM   3111  SD  MET   205      44.880  66.280 103.810  1.00  0.00            
ATOM   3112  CE  MET   205      43.370  66.760 102.910  1.00  0.00            
ATOM   3113  HE1 MET   205      43.010  67.760 103.230  1.00  0.00            
ATOM   3114  HE2 MET   205      43.560  66.810 101.810  1.00  0.00            
ATOM   3115  HE3 MET   205      42.550  66.030 103.080  1.00  0.00            
ATOM   3116  C   MET   205      48.160  66.160 102.870  1.00  0.00            
ATOM   3117  O   MET   205      48.870  65.970 103.860  1.00  0.00            
ATOM   3118  N   PRO   206      47.860  67.400 102.480  1.00  0.00            
ATOM   3119  CD  PRO   206      47.180  67.730 101.230  1.00  0.00            
ATOM   3120  HD1 PRO   206      47.850  67.450 100.380  1.00  0.00            
ATOM   3121  HD2 PRO   206      46.210  67.190 101.150  1.00  0.00            
ATOM   3122  CA  PRO   206      48.590  68.550 103.000  1.00  0.00            
ATOM   3123  HA  PRO   206      49.640  68.330 102.940  1.00  0.00            
ATOM   3124  CB  PRO   206      48.210  69.720 102.060  1.00  0.00            
ATOM   3125  HB1 PRO   206      49.040  69.890 101.350  1.00  0.00            
ATOM   3126  HB2 PRO   206      48.010  70.670 102.600  1.00  0.00            
ATOM   3127  CG  PRO   206      46.980  69.240 101.280  1.00  0.00            
ATOM   3128  HG1 PRO   206      46.910  69.700 100.270  1.00  0.00            
ATOM   3129  HG2 PRO   206      46.060  69.470 101.860  1.00  0.00            
ATOM   3130  C   PRO   206      48.160  68.860 104.420  1.00  0.00            
ATOM   3131  O   PRO   206      46.950  68.810 104.650  1.00  0.00            
ATOM   3132  N   PRO   207      49.040  69.170 105.370  1.00  0.00            
ATOM   3133  CD  PRO   207      50.490  69.110 105.200  1.00  0.00            
ATOM   3134  HD1 PRO   207      50.800  68.040 105.210  1.00  0.00            
ATOM   3135  HD2 PRO   207      50.810  69.600 104.250  1.00  0.00            
ATOM   3136  CA  PRO   207      48.670  69.750 106.660  1.00  0.00            
ATOM   3137  HA  PRO   207      47.880  69.170 107.110  1.00  0.00            
ATOM   3138  CB  PRO   207      49.980  69.720 107.460  1.00  0.00            
ATOM   3139  HB1 PRO   207      50.080  68.730 107.950  1.00  0.00            
ATOM   3140  HB2 PRO   207      50.040  70.520 108.230  1.00  0.00            
ATOM   3141  CG  PRO   207      51.080  69.850 106.400  1.00  0.00            
ATOM   3142  HG1 PRO   207      52.040  69.420 106.730  1.00  0.00            
ATOM   3143  HG2 PRO   207      51.220  70.930 106.140  1.00  0.00            
ATOM   3144  C   PRO   207      48.200  71.170 106.450  1.00  0.00            
ATOM   3145  O   PRO   207      48.420  71.710 105.360  1.00  0.00            
ATOM   3146  N   GLU   208      47.540  71.780 107.460  1.00  0.00            
ATOM   3147  HN  GLU   208      47.370  71.310 108.320  1.00  0.00            
ATOM   3148  CA  GLU   208      47.020  73.130 107.380  1.00  0.00            
ATOM   3149  HA  GLU   208      46.320  73.140 106.560  1.00  0.00            
ATOM   3150  CB  GLU   208      46.270  73.580 108.650  1.00  0.00            
ATOM   3151  HB1 GLU   208      45.970  74.640 108.540  1.00  0.00            
ATOM   3152  HB2 GLU   208      46.950  73.500 109.530  1.00  0.00            
ATOM   3153  CG  GLU   208      45.000  72.760 108.940  1.00  0.00            
ATOM   3154  HG1 GLU   208      45.270  71.690 109.100  1.00  0.00            
ATOM   3155  HG2 GLU   208      44.310  72.830 108.060  1.00  0.00            
ATOM   3156  CD  GLU   208      44.270  73.270 110.180  1.00  0.00            
ATOM   3157  OE1 GLU   208      44.750  74.250 110.820  1.00  0.00            
ATOM   3158  OE2 GLU   208      43.200  72.690 110.510  1.00  0.00            
ATOM   3159  C   GLU   208      48.150  74.120 107.170  1.00  0.00            
ATOM   3160  O   GLU   208      49.080  74.120 107.980  1.00  0.00            
ATOM   3161  N   PRO   209      48.150  74.980 106.160  1.00  0.00            
ATOM   3162  CD  PRO   209      47.270  74.890 104.980  1.00  0.00            
ATOM   3163  HD1 PRO   209      47.540  73.980 104.410  1.00  0.00            
ATOM   3164  HD2 PRO   209      46.200  74.860 105.280  1.00  0.00            
ATOM   3165  CA  PRO   209      49.110  76.060 106.030  1.00  0.00            
ATOM   3166  HA  PRO   209      50.100  75.720 106.290  1.00  0.00            
ATOM   3167  CB  PRO   209      49.000  76.500 104.560  1.00  0.00            
ATOM   3168  HB1 PRO   209      49.710  75.890 103.960  1.00  0.00            
ATOM   3169  HB2 PRO   209      49.230  77.580 104.410  1.00  0.00            
ATOM   3170  CG  PRO   209      47.570  76.140 104.150  1.00  0.00            
ATOM   3171  HG1 PRO   209      47.480  75.960 103.060  1.00  0.00            
ATOM   3172  HG2 PRO   209      46.880  76.960 104.450  1.00  0.00            
ATOM   3173  C   PRO   209      48.700  77.170 106.970  1.00  0.00            
ATOM   3174  O   PRO   209      47.500  77.360 107.190  1.00  0.00            
ATOM   3175  N   LYS   210      49.680  77.890 107.550  1.00  0.00            
ATOM   3176  HN  LYS   210      50.640  77.700 107.370  1.00  0.00            
ATOM   3177  CA  LYS   210      49.410  78.980 108.440  1.00  0.00            
ATOM   3178  HA  LYS   210      48.400  79.330 108.300  1.00  0.00            
ATOM   3179  CB  LYS   210      49.640  78.660 109.940  1.00  0.00            
ATOM   3180  HB1 LYS   210      48.900  77.890 110.240  1.00  0.00            
ATOM   3181  HB2 LYS   210      49.430  79.570 110.540  1.00  0.00            
ATOM   3182  CG  LYS   210      51.040  78.130 110.300  1.00  0.00            
ATOM   3183  HG1 LYS   210      51.830  78.820 109.930  1.00  0.00            
ATOM   3184  HG2 LYS   210      51.180  77.150 109.790  1.00  0.00            
ATOM   3185  CD  LYS   210      51.240  77.920 111.810  1.00  0.00            
ATOM   3186  HD1 LYS   210      52.100  77.220 111.970  1.00  0.00            
ATOM   3187  HD2 LYS   210      50.330  77.420 112.210  1.00  0.00            
ATOM   3188  CE  LYS   210      51.490  79.210 112.610  1.00  0.00            
ATOM   3189  HE1 LYS   210      51.420  79.000 113.700  1.00  0.00            
ATOM   3190  HE2 LYS   210      50.750  79.990 112.340  1.00  0.00            
ATOM   3191  NZ  LYS   210      52.850  79.750 112.350  1.00  0.00            
ATOM   3192  HZ1 LYS   210      52.960  80.650 112.860  1.00  0.00            
ATOM   3193  HZ2 LYS   210      53.560  79.070 112.690  1.00  0.00            
ATOM   3194  HZ3 LYS   210      52.980  79.910 111.330  1.00  0.00            
ATOM   3195  C   LYS   210      50.330  80.090 108.030  1.00  0.00            
ATOM   3196  O   LYS   210      51.330  79.880 107.350  1.00  0.00            
ATOM   3197  N   ASP   211      49.980  81.330 108.450  1.00  0.00            
ATOM   3198  HN  ASP   211      49.150  81.480 108.990  1.00  0.00            
ATOM   3199  CA  ASP   211      50.760  82.510 108.190  1.00  0.00            
ATOM   3200  HA  ASP   211      51.240  82.390 107.230  1.00  0.00            
ATOM   3201  CB  ASP   211      49.920  83.810 108.190  1.00  0.00            
ATOM   3202  HB1 ASP   211      50.580  84.700 108.050  1.00  0.00            
ATOM   3203  HB2 ASP   211      49.380  83.920 109.160  1.00  0.00            
ATOM   3204  CG  ASP   211      48.910  83.760 107.050  1.00  0.00            
ATOM   3205  OD1 ASP   211      49.350  83.680 105.870  1.00  0.00            
ATOM   3206  OD2 ASP   211      47.680  83.810 107.330  1.00  0.00            
ATOM   3207  C   ASP   211      51.790  82.610 109.310  1.00  0.00            
ATOM   3208  O   ASP   211      51.480  82.170 110.410  1.00  0.00            
ATOM   3209  N   PRO   212      52.990  83.150 109.080  1.00  0.00            
ATOM   3210  CD  PRO   212      53.500  83.490 107.750  1.00  0.00            
ATOM   3211  HD1 PRO   212      53.300  82.680 107.020  1.00  0.00            
ATOM   3212  HD2 PRO   212      53.030  84.440 107.430  1.00  0.00            
ATOM   3213  CA  PRO   212      53.990  83.410 110.120  1.00  0.00            
ATOM   3214  HA  PRO   212      54.300  82.450 110.490  1.00  0.00            
ATOM   3215  CB  PRO   212      55.110  84.170 109.390  1.00  0.00            
ATOM   3216  HB1 PRO   212      56.100  83.960 109.830  1.00  0.00            
ATOM   3217  HB2 PRO   212      54.910  85.260 109.390  1.00  0.00            
ATOM   3218  CG  PRO   212      55.010  83.670 107.940  1.00  0.00            
ATOM   3219  HG1 PRO   212      55.510  82.680 107.850  1.00  0.00            
ATOM   3220  HG2 PRO   212      55.450  84.380 107.220  1.00  0.00            
ATOM   3221  C   PRO   212      53.490  84.220 111.290  1.00  0.00            
ATOM   3222  O   PRO   212      52.570  85.030 111.120  1.00  0.00            
ATOM   3223  N   HIS   213      54.110  84.030 112.470  1.00  0.00            
ATOM   3224  HN  HIS   213      54.830  83.350 112.570  1.00  0.00            
ATOM   3225  CA  HIS   213      53.890  84.850 113.640  1.00  0.00            
ATOM   3226  HA  HIS   213      52.930  85.350 113.560  1.00  0.00            
ATOM   3227  CB  HIS   213      53.970  84.060 114.970  1.00  0.00            
ATOM   3228  HB1 HIS   213      54.300  84.720 115.800  1.00  0.00            
ATOM   3229  HB2 HIS   213      54.710  83.240 114.880  1.00  0.00            
ATOM   3230  ND1 HIS   213      52.010  82.500 114.750  1.00  0.00            
ATOM   3231  CG  HIS   213      52.640  83.520 115.430  1.00  0.00            
ATOM   3232  CE1 HIS   213      50.890  82.310 115.430  1.00  0.00            
ATOM   3233  HE1 HIS   213      50.130  81.560 115.180  1.00  0.00            
ATOM   3234  NE2 HIS   213      50.770  83.150 116.490  1.00  0.00            
ATOM   3235  HE2 HIS   213      50.020  83.200 117.150  1.00  0.00            
ATOM   3236  CD2 HIS   213      51.900  83.930 116.490  1.00  0.00            
ATOM   3237  HD2 HIS   213      52.090  84.700 117.220  1.00  0.00            
ATOM   3238  C   HIS   213      54.970  85.870 113.670  1.00  0.00            
ATOM   3239  O   HIS   213      56.070  85.660 113.150  1.00  0.00            
ATOM   3240  N   GLY   214      54.680  87.020 114.320  1.00  0.00            
ATOM   3241  HN  GLY   214      53.760  87.190 114.670  1.00  0.00            
ATOM   3242  CA  GLY   214      55.660  88.010 114.680  1.00  0.00            
ATOM   3243  HA1 GLY   214      55.130  88.880 115.020  1.00  0.00            
ATOM   3244  HA2 GLY   214      56.300  88.190 113.830  1.00  0.00            
ATOM   3245  C   GLY   214      56.480  87.480 115.820  1.00  0.00            
ATOM   3246  O   GLY   214      55.980  86.800 116.720  1.00  0.00            
ATOM   3247  N   PHE   215      57.790  87.800 115.800  1.00  0.00            
ATOM   3248  HN  PHE   215      58.160  88.350 115.060  1.00  0.00            
ATOM   3249  CA  PHE   215      58.740  87.400 116.800  1.00  0.00            
ATOM   3250  HA  PHE   215      58.280  87.530 117.770  1.00  0.00            
ATOM   3251  CB  PHE   215      59.290  85.960 116.590  1.00  0.00            
ATOM   3252  HB1 PHE   215      60.090  85.930 115.830  1.00  0.00            
ATOM   3253  HB2 PHE   215      58.460  85.300 116.250  1.00  0.00            
ATOM   3254  CG  PHE   215      59.790  85.380 117.890  1.00  0.00            
ATOM   3255  CD1 PHE   215      58.880  85.010 118.890  1.00  0.00            
ATOM   3256  HD1 PHE   215      57.820  85.120 118.720  1.00  0.00            
ATOM   3257  CE1 PHE   215      59.330  84.490 120.120  1.00  0.00            
ATOM   3258  HE1 PHE   215      58.610  84.220 120.880  1.00  0.00            
ATOM   3259  CZ  PHE   215      60.700  84.350 120.350  1.00  0.00            
ATOM   3260  HZ  PHE   215      61.040  83.960 121.300  1.00  0.00            
ATOM   3261  CD2 PHE   215      61.170  85.210 118.140  1.00  0.00            
ATOM   3262  HD2 PHE   215      61.890  85.490 117.380  1.00  0.00            
ATOM   3263  CE2 PHE   215      61.620  84.710 119.360  1.00  0.00            
ATOM   3264  HE2 PHE   215      62.680  84.600 119.550  1.00  0.00            
ATOM   3265  C   PHE   215      59.830  88.420 116.620  1.00  0.00            
ATOM   3266  O   PHE   215      59.730  89.260 115.730  1.00  0.00            
ATOM   3267  N   LEU   216      60.890  88.380 117.460  1.00  0.00            
ATOM   3268  HN  LEU   216      60.920  87.710 118.200  1.00  0.00            
ATOM   3269  CA  LEU   216      62.070  89.200 117.330  1.00  0.00            
ATOM   3270  HA  LEU   216      61.750  90.230 117.360  1.00  0.00            
ATOM   3271  CB  LEU   216      63.040  88.960 118.520  1.00  0.00            
ATOM   3272  HB1 LEU   216      63.450  87.930 118.480  1.00  0.00            
ATOM   3273  HB2 LEU   216      62.420  89.020 119.440  1.00  0.00            
ATOM   3274  CG  LEU   216      64.210  89.970 118.710  1.00  0.00            
ATOM   3275  HG  LEU   216      63.780  91.000 118.590  1.00  0.00            
ATOM   3276  CD1 LEU   216      64.770  89.880 120.140  1.00  0.00            
ATOM   3277 1HD1 LEU   216      65.560  90.650 120.300  1.00  0.00            
ATOM   3278 2HD1 LEU   216      63.960  90.060 120.880  1.00  0.00            
ATOM   3279 3HD1 LEU   216      65.200  88.880 120.320  1.00  0.00            
ATOM   3280  CD2 LEU   216      65.370  89.820 117.700  1.00  0.00            
ATOM   3281 1HD2 LEU   216      66.200  90.510 117.970  1.00  0.00            
ATOM   3282 2HD2 LEU   216      65.750  88.780 117.700  1.00  0.00            
ATOM   3283 3HD2 LEU   216      65.040  90.080 116.680  1.00  0.00            
ATOM   3284  C   LEU   216      62.760  88.840 116.020  1.00  0.00            
ATOM   3285  O   LEU   216      63.140  87.680 115.870  1.00  0.00            
ATOM   3286  N   PRO   217      62.940  89.740 115.050  1.00  0.00            
ATOM   3287  CD  PRO   217      62.340  91.080 115.020  1.00  0.00            
ATOM   3288  HD1 PRO   217      61.260  91.020 115.240  1.00  0.00            
ATOM   3289  HD2 PRO   217      62.840  91.740 115.770  1.00  0.00            
ATOM   3290  CA  PRO   217      63.460  89.360 113.750  1.00  0.00            
ATOM   3291  HA  PRO   217      63.220  88.330 113.510  1.00  0.00            
ATOM   3292  CB  PRO   217      62.790  90.340 112.780  1.00  0.00            
ATOM   3293  HB1 PRO   217      61.800  89.910 112.470  1.00  0.00            
ATOM   3294  HB2 PRO   217      63.390  90.530 111.870  1.00  0.00            
ATOM   3295  CG  PRO   217      62.540  91.610 113.600  1.00  0.00            
ATOM   3296  HG1 PRO   217      61.660  92.180 113.230  1.00  0.00            
ATOM   3297  HG2 PRO   217      63.440  92.260 113.560  1.00  0.00            
ATOM   3298  C   PRO   217      64.950  89.560 113.780  1.00  0.00            
ATOM   3299  O   PRO   217      65.420  90.660 114.080  1.00  0.00            
ATOM   3300  N   VAL   218      65.720  88.490 113.470  1.00  0.00            
ATOM   3301  HN  VAL   218      65.310  87.610 113.240  1.00  0.00            
ATOM   3302  CA  VAL   218      67.160  88.560 113.390  1.00  0.00            
ATOM   3303  HA  VAL   218      67.510  89.240 114.150  1.00  0.00            
ATOM   3304  CB  VAL   218      67.810  87.200 113.610  1.00  0.00            
ATOM   3305  HB  VAL   218      67.570  86.510 112.760  1.00  0.00            
ATOM   3306  CG1 VAL   218      69.350  87.340 113.710  1.00  0.00            
ATOM   3307 1HG1 VAL   218      69.620  88.080 114.490  1.00  0.00            
ATOM   3308 2HG1 VAL   218      69.780  87.660 112.740  1.00  0.00            
ATOM   3309 3HG1 VAL   218      69.800  86.360 113.980  1.00  0.00            
ATOM   3310  CG2 VAL   218      67.230  86.570 114.900  1.00  0.00            
ATOM   3311 1HG2 VAL   218      67.760  85.620 115.120  1.00  0.00            
ATOM   3312 2HG2 VAL   218      67.360  87.260 115.750  1.00  0.00            
ATOM   3313 3HG2 VAL   218      66.150  86.330 114.780  1.00  0.00            
ATOM   3314  C   VAL   218      67.470  89.130 112.030  1.00  0.00            
ATOM   3315  O   VAL   218      66.700  88.930 111.090  1.00  0.00            
ATOM   3316  N   ILE   219      68.580  89.890 111.890  1.00  0.00            
ATOM   3317  HN  ILE   219      69.180  90.060 112.670  1.00  0.00            
ATOM   3318  CA  ILE   219      69.000  90.520 110.650  1.00  0.00            
ATOM   3319  HA  ILE   219      68.140  91.060 110.290  1.00  0.00            
ATOM   3320  CB  ILE   219      70.120  91.540 110.880  1.00  0.00            
ATOM   3321  HB  ILE   219      69.750  92.180 111.730  1.00  0.00            
ATOM   3322  CG2 ILE   219      71.430  90.900 111.400  1.00  0.00            
ATOM   3323 1HG2 ILE   219      72.150  91.690 111.690  1.00  0.00            
ATOM   3324 2HG2 ILE   219      71.230  90.260 112.290  1.00  0.00            
ATOM   3325 3HG2 ILE   219      71.910  90.280 110.620  1.00  0.00            
ATOM   3326  CG1 ILE   219      70.340  92.540 109.710  1.00  0.00            
ATOM   3327 1HG1 ILE   219      71.010  93.350 110.090  1.00  0.00            
ATOM   3328 2HG1 ILE   219      69.370  93.020 109.460  1.00  0.00            
ATOM   3329  CD  ILE   219      70.970  92.000 108.420  1.00  0.00            
ATOM   3330  HD1 ILE   219      71.290  92.840 107.770  1.00  0.00            
ATOM   3331  HD2 ILE   219      71.860  91.370 108.640  1.00  0.00            
ATOM   3332  HD3 ILE   219      70.240  91.400 107.850  1.00  0.00            
ATOM   3333  C   ILE   219      69.330  89.450 109.630  1.00  0.00            
ATOM   3334  O   ILE   219      68.840  89.520 108.500  1.00  0.00            
ATOM   3335  N   ARG   220      70.090  88.400 110.050  1.00  0.00            
ATOM   3336  HN  ARG   220      70.450  88.400 110.980  1.00  0.00            
ATOM   3337  CA  ARG   220      70.410  87.200 109.300  1.00  0.00            
ATOM   3338  HA  ARG   220      70.910  86.560 110.020  1.00  0.00            
ATOM   3339  CB  ARG   220      69.190  86.410 108.770  1.00  0.00            
ATOM   3340  HB1 ARG   220      69.520  85.500 108.240  1.00  0.00            
ATOM   3341  HB2 ARG   220      68.640  87.050 108.040  1.00  0.00            
ATOM   3342  CG  ARG   220      68.200  86.000 109.880  1.00  0.00            
ATOM   3343  HG1 ARG   220      68.190  86.810 110.640  1.00  0.00            
ATOM   3344  HG2 ARG   220      68.570  85.090 110.390  1.00  0.00            
ATOM   3345  CD  ARG   220      66.760  85.810 109.390  1.00  0.00            
ATOM   3346  HD1 ARG   220      66.670  84.920 108.730  1.00  0.00            
ATOM   3347  HD2 ARG   220      66.440  86.710 108.830  1.00  0.00            
ATOM   3348  NE  ARG   220      65.850  85.680 110.580  1.00  0.00            
ATOM   3349  HE  ARG   220      65.520  86.520 111.000  1.00  0.00            
ATOM   3350  CZ  ARG   220      65.490  84.490 111.140  1.00  0.00            
ATOM   3351  NH1 ARG   220      65.900  83.300 110.610  1.00  0.00            
ATOM   3352 1HH1 ARG   220      66.470  83.290 109.790  1.00  0.00            
ATOM   3353 2HH1 ARG   220      65.610  82.440 111.030  1.00  0.00            
ATOM   3354  NH2 ARG   220      64.690  84.490 112.250  1.00  0.00            
ATOM   3355 1HH2 ARG   220      64.390  85.350 112.650  1.00  0.00            
ATOM   3356 2HH2 ARG   220      64.420  83.620 112.670  1.00  0.00            
ATOM   3357  C   ARG   220      71.390  87.500 108.200  1.00  0.00            
ATOM   3358  O   ARG   220      71.140  88.320 107.320  1.00  0.00            
ATOM   3359  N   SER   221      72.570  86.830 108.240  1.00  0.00            
ATOM   3360  HN  SER   221      72.760  86.180 108.980  1.00  0.00            
ATOM   3361  CA  SER   221      73.630  86.950 107.250  1.00  0.00            
ATOM   3362  HA  SER   221      73.870  88.000 107.170  1.00  0.00            
ATOM   3363  CB  SER   221      74.890  86.150 107.670  1.00  0.00            
ATOM   3364  HB1 SER   221      74.670  85.060 107.680  1.00  0.00            
ATOM   3365  HB2 SER   221      75.190  86.450 108.690  1.00  0.00            
ATOM   3366  OG  SER   221      75.990  86.380 106.800  1.00  0.00            
ATOM   3367  HG1 SER   221      76.700  85.820 107.100  1.00  0.00            
ATOM   3368  C   SER   221      73.130  86.450 105.910  1.00  0.00            
ATOM   3369  O   SER   221      73.360  87.080 104.880  1.00  0.00            
ATOM   3370  N   ALA   222      72.410  85.320 105.940  1.00  0.00            
ATOM   3371  HN  ALA   222      72.250  84.820 106.790  1.00  0.00            
ATOM   3372  CA  ALA   222      71.750  84.770 104.790  1.00  0.00            
ATOM   3373  HA  ALA   222      71.460  85.570 104.120  1.00  0.00            
ATOM   3374  CB  ALA   222      72.560  83.690 104.060  1.00  0.00            
ATOM   3375  HB1 ALA   222      71.980  83.260 103.220  1.00  0.00            
ATOM   3376  HB2 ALA   222      73.500  84.130 103.650  1.00  0.00            
ATOM   3377  HB3 ALA   222      72.840  82.860 104.750  1.00  0.00            
ATOM   3378  C   ALA   222      70.520  84.140 105.350  1.00  0.00            
ATOM   3379  O   ALA   222      70.530  83.580 106.440  1.00  0.00            
ATOM   3380  N   LEU   223      69.390  84.270 104.610  1.00  0.00            
ATOM   3381  HN  LEU   223      69.400  84.740 103.730  1.00  0.00            
ATOM   3382  CA  LEU   223      68.110  83.740 105.010  1.00  0.00            
ATOM   3383  HA  LEU   223      67.960  83.970 106.060  1.00  0.00            
ATOM   3384  CB  LEU   223      66.910  84.290 104.190  1.00  0.00            
ATOM   3385  HB1 LEU   223      65.980  83.770 104.550  1.00  0.00            
ATOM   3386  HB2 LEU   223      67.040  84.030 103.120  1.00  0.00            
ATOM   3387  CG  LEU   223      66.630  85.810 104.300  1.00  0.00            
ATOM   3388  HG  LEU   223      65.640  85.970 103.810  1.00  0.00            
ATOM   3389  CD1 LEU   223      66.480  86.300 105.750  1.00  0.00            
ATOM   3390 1HD1 LEU   223      66.160  87.360 105.770  1.00  0.00            
ATOM   3391 2HD1 LEU   223      65.710  85.690 106.280  1.00  0.00            
ATOM   3392 3HD1 LEU   223      67.440  86.210 106.300  1.00  0.00            
ATOM   3393  CD2 LEU   223      67.630  86.690 103.520  1.00  0.00            
ATOM   3394 1HD2 LEU   223      67.270  87.740 103.480  1.00  0.00            
ATOM   3395 2HD2 LEU   223      68.630  86.690 104.000  1.00  0.00            
ATOM   3396 3HD2 LEU   223      67.740  86.320 102.480  1.00  0.00            
ATOM   3397  C   LEU   223      68.140  82.250 104.850  1.00  0.00            
ATOM   3398  O   LEU   223      68.730  81.730 103.900  1.00  0.00            
ATOM   3399  N   LEU   224      67.480  81.530 105.790  1.00  0.00            
ATOM   3400  HN  LEU   224      67.030  81.980 106.560  1.00  0.00            
ATOM   3401  CA  LEU   224      67.340  80.100 105.730  1.00  0.00            
ATOM   3402  HA  LEU   224      68.230  79.670 105.290  1.00  0.00            
ATOM   3403  CB  LEU   224      67.080  79.460 107.110  1.00  0.00            
ATOM   3404  HB1 LEU   224      67.020  78.360 106.980  1.00  0.00            
ATOM   3405  HB2 LEU   224      66.100  79.820 107.490  1.00  0.00            
ATOM   3406  CG  LEU   224      68.140  79.770 108.200  1.00  0.00            
ATOM   3407  HG  LEU   224      68.130  80.870 108.370  1.00  0.00            
ATOM   3408  CD1 LEU   224      67.740  79.090 109.530  1.00  0.00            
ATOM   3409 1HD1 LEU   224      68.480  79.350 110.320  1.00  0.00            
ATOM   3410 2HD1 LEU   224      66.740  79.440 109.850  1.00  0.00            
ATOM   3411 3HD1 LEU   224      67.720  77.990 109.400  1.00  0.00            
ATOM   3412  CD2 LEU   224      69.570  79.370 107.780  1.00  0.00            
ATOM   3413 1HD2 LEU   224      70.270  79.580 108.620  1.00  0.00            
ATOM   3414 2HD2 LEU   224      69.620  78.290 107.540  1.00  0.00            
ATOM   3415 3HD2 LEU   224      69.900  79.960 106.900  1.00  0.00            
ATOM   3416  C   LEU   224      66.170  79.810 104.830  1.00  0.00            
ATOM   3417  O   LEU   224      65.250  80.630 104.720  1.00  0.00            
ATOM   3418  N   THR   225      66.190  78.650 104.150  1.00  0.00            
ATOM   3419  HN  THR   225      66.930  77.980 104.280  1.00  0.00            
ATOM   3420  CA  THR   225      65.240  78.320 103.120  1.00  0.00            
ATOM   3421  HA  THR   225      64.530  79.130 102.990  1.00  0.00            
ATOM   3422  CB  THR   225      65.910  78.040 101.780  1.00  0.00            
ATOM   3423  HB  THR   225      66.630  77.190 101.880  1.00  0.00            
ATOM   3424  OG1 THR   225      66.640  79.180 101.360  1.00  0.00            
ATOM   3425  HG1 THR   225      67.180  78.900 100.610  1.00  0.00            
ATOM   3426  CG2 THR   225      64.870  77.690 100.690  1.00  0.00            
ATOM   3427 1HG2 THR   225      65.350  77.610  99.700  1.00  0.00            
ATOM   3428 2HG2 THR   225      64.380  76.720 100.910  1.00  0.00            
ATOM   3429 3HG2 THR   225      64.080  78.480 100.640  1.00  0.00            
ATOM   3430  C   THR   225      64.500  77.110 103.590  1.00  0.00            
ATOM   3431  O   THR   225      65.090  76.050 103.790  1.00  0.00            
ATOM   3432  N   LYS   226      63.160  77.280 103.790  1.00  0.00            
ATOM   3433  HN  LYS   226      62.750  78.180 103.650  1.00  0.00            
ATOM   3434  CA  LYS   226      62.210  76.240 104.110  1.00  0.00            
ATOM   3435  HA  LYS   226      61.260  76.750 104.240  1.00  0.00            
ATOM   3436  CB  LYS   226      62.020  75.200 102.970  1.00  0.00            
ATOM   3437  HB1 LYS   226      61.260  74.450 103.260  1.00  0.00            
ATOM   3438  HB2 LYS   226      62.990  74.670 102.820  1.00  0.00            
ATOM   3439  CG  LYS   226      61.600  75.810 101.620  1.00  0.00            
ATOM   3440  HG1 LYS   226      62.230  76.710 101.430  1.00  0.00            
ATOM   3441  HG2 LYS   226      60.550  76.140 101.670  1.00  0.00            
ATOM   3442  CD  LYS   226      61.820  74.870 100.420  1.00  0.00            
ATOM   3443  HD1 LYS   226      62.840  74.440 100.490  1.00  0.00            
ATOM   3444  HD2 LYS   226      61.780  75.470  99.480  1.00  0.00            
ATOM   3445  CE  LYS   226      60.810  73.720 100.290  1.00  0.00            
ATOM   3446  HE1 LYS   226      60.780  73.100 101.210  1.00  0.00            
ATOM   3447  HE2 LYS   226      61.080  73.070  99.430  1.00  0.00            
ATOM   3448  NZ  LYS   226      59.440  74.230 100.040  1.00  0.00            
ATOM   3449  HZ1 LYS   226      58.810  73.440  99.810  1.00  0.00            
ATOM   3450  HZ2 LYS   226      59.090  74.720 100.880  1.00  0.00            
ATOM   3451  HZ3 LYS   226      59.460  74.890  99.240  1.00  0.00            
ATOM   3452  C   LYS   226      62.530  75.550 105.410  1.00  0.00            
ATOM   3453  O   LYS   226      62.600  74.330 105.460  1.00  0.00            
ATOM   3454  N   VAL   227      62.740  76.310 106.520  1.00  0.00            
ATOM   3455  HN  VAL   227      62.680  77.300 106.480  1.00  0.00            
ATOM   3456  CA  VAL   227      63.090  75.740 107.810  1.00  0.00            
ATOM   3457  HA  VAL   227      63.970  75.130 107.670  1.00  0.00            
ATOM   3458  CB  VAL   227      63.380  76.810 108.850  1.00  0.00            
ATOM   3459  HB  VAL   227      62.470  77.410 109.060  1.00  0.00            
ATOM   3460  CG1 VAL   227      63.870  76.160 110.170  1.00  0.00            
ATOM   3461 1HG1 VAL   227      64.180  76.950 110.890  1.00  0.00            
ATOM   3462 2HG1 VAL   227      63.060  75.570 110.650  1.00  0.00            
ATOM   3463 3HG1 VAL   227      64.740  75.500 109.980  1.00  0.00            
ATOM   3464  CG2 VAL   227      64.460  77.750 108.290  1.00  0.00            
ATOM   3465 1HG2 VAL   227      64.740  78.510 109.050  1.00  0.00            
ATOM   3466 2HG2 VAL   227      65.370  77.170 108.020  1.00  0.00            
ATOM   3467 3HG2 VAL   227      64.100  78.290 107.390  1.00  0.00            
ATOM   3468  C   VAL   227      61.970  74.870 108.320  1.00  0.00            
ATOM   3469  O   VAL   227      62.190  73.740 108.770  1.00  0.00            
ATOM   3470  N   GLU   228      60.730  75.380 108.200  1.00  0.00            
ATOM   3471  HN  GLU   228      60.580  76.290 107.830  1.00  0.00            
ATOM   3472  CA  GLU   228      59.530  74.660 108.530  1.00  0.00            
ATOM   3473  HA  GLU   228      59.730  73.990 109.360  1.00  0.00            
ATOM   3474  CB  GLU   228      58.360  75.610 108.890  1.00  0.00            
ATOM   3475  HB1 GLU   228      57.440  75.020 109.110  1.00  0.00            
ATOM   3476  HB2 GLU   228      58.140  76.260 108.010  1.00  0.00            
ATOM   3477  CG  GLU   228      58.660  76.540 110.080  1.00  0.00            
ATOM   3478  HG1 GLU   228      57.840  77.270 110.200  1.00  0.00            
ATOM   3479  HG2 GLU   228      59.600  77.110 109.890  1.00  0.00            
ATOM   3480  CD  GLU   228      58.810  75.730 111.360  1.00  0.00            
ATOM   3481  OE1 GLU   228      59.980  75.480 111.780  1.00  0.00            
ATOM   3482  OE2 GLU   228      57.760  75.350 111.940  1.00  0.00            
ATOM   3483  C   GLU   228      59.150  73.850 107.330  1.00  0.00            
ATOM   3484  O   GLU   228      59.410  74.240 106.190  1.00  0.00            
ATOM   3485  N   GLY   229      58.520  72.690 107.560  1.00  0.00            
ATOM   3486  HN  GLY   229      58.310  72.360 108.480  1.00  0.00            
ATOM   3487  CA  GLY   229      58.130  71.840 106.470  1.00  0.00            
ATOM   3488  HA1 GLY   229      58.990  71.660 105.850  1.00  0.00            
ATOM   3489  HA2 GLY   229      57.290  72.300 105.970  1.00  0.00            
ATOM   3490  C   GLY   229      57.700  70.540 107.060  1.00  0.00            
ATOM   3491  O   GLY   229      58.410  69.930 107.860  1.00  0.00            
ATOM   3492  N   LYS   230      56.490  70.090 106.660  1.00  0.00            
ATOM   3493  HN  LYS   230      55.930  70.620 106.030  1.00  0.00            
ATOM   3494  CA  LYS   230      55.950  68.820 107.040  1.00  0.00            
ATOM   3495  HA  LYS   230      56.740  68.150 107.340  1.00  0.00            
ATOM   3496  CB  LYS   230      54.860  68.940 108.130  1.00  0.00            
ATOM   3497  HB1 LYS   230      54.070  69.640 107.790  1.00  0.00            
ATOM   3498  HB2 LYS   230      55.330  69.390 109.040  1.00  0.00            
ATOM   3499  CG  LYS   230      54.190  67.620 108.550  1.00  0.00            
ATOM   3500  HG1 LYS   230      53.700  67.150 107.670  1.00  0.00            
ATOM   3501  HG2 LYS   230      53.390  67.860 109.290  1.00  0.00            
ATOM   3502  CD  LYS   230      55.150  66.610 109.200  1.00  0.00            
ATOM   3503  HD1 LYS   230      55.700  67.120 110.020  1.00  0.00            
ATOM   3504  HD2 LYS   230      55.900  66.270 108.450  1.00  0.00            
ATOM   3505  CE  LYS   230      54.450  65.380 109.800  1.00  0.00            
ATOM   3506  HE1 LYS   230      53.700  65.690 110.560  1.00  0.00            
ATOM   3507  HE2 LYS   230      55.190  64.700 110.270  1.00  0.00            
ATOM   3508  NZ  LYS   230      53.730  64.600 108.760  1.00  0.00            
ATOM   3509  HZ1 LYS   230      53.290  63.770 109.190  1.00  0.00            
ATOM   3510  HZ2 LYS   230      53.000  65.190 108.320  1.00  0.00            
ATOM   3511  HZ3 LYS   230      54.410  64.300 108.030  1.00  0.00            
ATOM   3512  C   LYS   230      55.340  68.320 105.770  1.00  0.00            
ATOM   3513  O   LYS   230      54.510  68.990 105.160  1.00  0.00            
ATOM   3514  N   GLY   231      55.770  67.110 105.320  1.00  0.00            
ATOM   3515  HN  GLY   231      56.450  66.580 105.820  1.00  0.00            
ATOM   3516  CA  GLY   231      55.280  66.530 104.100  1.00  0.00            
ATOM   3517  HA1 GLY   231      54.220  66.720 104.010  1.00  0.00            
ATOM   3518  HA2 GLY   231      55.520  65.470 104.150  1.00  0.00            
ATOM   3519  C   GLY   231      55.980  67.090 102.890  1.00  0.00            
ATOM   3520  O   GLY   231      55.470  66.950 101.780  1.00  0.00            
ATOM   3521  N   ASN   232      57.150  67.750 103.080  1.00  0.00            
ATOM   3522  HN  ASN   232      57.540  67.860 103.990  1.00  0.00            
ATOM   3523  CA  ASN   232      57.920  68.330 101.990  1.00  0.00            
ATOM   3524  HA  ASN   232      57.250  68.640 101.200  1.00  0.00            
ATOM   3525  CB  ASN   232      58.820  69.520 102.410  1.00  0.00            
ATOM   3526  HB1 ASN   232      59.490  69.790 101.570  1.00  0.00            
ATOM   3527  HB2 ASN   232      59.450  69.210 103.280  1.00  0.00            
ATOM   3528  CG  ASN   232      58.000  70.760 102.810  1.00  0.00            
ATOM   3529  OD1 ASN   232      56.770  70.720 102.940  1.00  0.00            
ATOM   3530  ND2 ASN   232      58.730  71.900 103.000  1.00  0.00            
ATOM   3531 1HD2 ASN   232      58.270  72.750 103.260  1.00  0.00            
ATOM   3532 2HD2 ASN   232      59.720  71.880 102.890  1.00  0.00            
ATOM   3533  C   ASN   232      58.810  67.240 101.470  1.00  0.00            
ATOM   3534  O   ASN   232      59.660  66.720 102.200  1.00  0.00            
ATOM   3535  N   LEU   280      58.600  66.850 100.190  1.00  0.00            
ATOM   3536  HN  LEU   280      57.910  67.300  99.630  1.00  0.00            
ATOM   3537  CA  LEU   280      59.310  65.780  99.520  1.00  0.00            
ATOM   3538  HA  LEU   280      59.300  64.920 100.170  1.00  0.00            
ATOM   3539  CB  LEU   280      58.700  65.400  98.150  1.00  0.00            
ATOM   3540  HB1 LEU   280      59.400  64.720  97.630  1.00  0.00            
ATOM   3541  HB2 LEU   280      58.590  66.310  97.520  1.00  0.00            
ATOM   3542  CG  LEU   280      57.330  64.660  98.200  1.00  0.00            
ATOM   3543  HG  LEU   280      57.430  63.840  98.950  1.00  0.00            
ATOM   3544  CD1 LEU   280      56.140  65.550  98.610  1.00  0.00            
ATOM   3545 1HD1 LEU   280      55.190  64.980  98.530  1.00  0.00            
ATOM   3546 2HD1 LEU   280      56.250  65.880  99.660  1.00  0.00            
ATOM   3547 3HD1 LEU   280      56.080  66.440  97.960  1.00  0.00            
ATOM   3548  CD2 LEU   280      57.050  64.000  96.840  1.00  0.00            
ATOM   3549 1HD2 LEU   280      56.130  63.380  96.900  1.00  0.00            
ATOM   3550 2HD2 LEU   280      56.910  64.770  96.050  1.00  0.00            
ATOM   3551 3HD2 LEU   280      57.900  63.340  96.540  1.00  0.00            
ATOM   3552  C   LEU   280      60.730  66.180  99.260  1.00  0.00            
ATOM   3553  O   LEU   280      61.660  65.410  99.530  1.00  0.00            
ATOM   3554  N   GLU   281      60.920  67.420  98.760  1.00  0.00            
ATOM   3555  HN  GLU   281      60.150  68.020  98.560  1.00  0.00            
ATOM   3556  CA  GLU   281      62.220  67.980  98.490  1.00  0.00            
ATOM   3557  HA  GLU   281      62.990  67.290  98.800  1.00  0.00            
ATOM   3558  CB  GLU   281      62.450  68.360  97.000  1.00  0.00            
ATOM   3559  HB1 GLU   281      61.750  69.170  96.700  1.00  0.00            
ATOM   3560  HB2 GLU   281      62.220  67.460  96.380  1.00  0.00            
ATOM   3561  CG  GLU   281      63.910  68.780  96.690  1.00  0.00            
ATOM   3562  HG1 GLU   281      64.600  67.950  96.940  1.00  0.00            
ATOM   3563  HG2 GLU   281      64.180  69.660  97.310  1.00  0.00            
ATOM   3564  CD  GLU   281      64.070  69.150  95.220  1.00  0.00            
ATOM   3565  OE1 GLU   281      63.830  68.270  94.350  1.00  0.00            
ATOM   3566  OE2 GLU   281      64.460  70.320  94.950  1.00  0.00            
ATOM   3567  C   GLU   281      62.300  69.200  99.340  1.00  0.00            
ATOM   3568  O   GLU   281      61.310  69.920  99.530  1.00  0.00            
ATOM   3569  N   ARG   282      63.500  69.430  99.890  1.00  0.00            
ATOM   3570  HN  ARG   282      64.260  68.820  99.700  1.00  0.00            
ATOM   3571  CA  ARG   282      63.820  70.500 100.780  1.00  0.00            
ATOM   3572  HA  ARG   282      63.040  71.250 100.760  1.00  0.00            
ATOM   3573  CB  ARG   282      64.100  69.950 102.200  1.00  0.00            
ATOM   3574  HB1 ARG   282      65.080  69.420 102.210  1.00  0.00            
ATOM   3575  HB2 ARG   282      63.320  69.180 102.420  1.00  0.00            
ATOM   3576  CG  ARG   282      64.070  70.970 103.340  1.00  0.00            
ATOM   3577  HG1 ARG   282      64.800  71.780 103.130  1.00  0.00            
ATOM   3578  HG2 ARG   282      64.400  70.480 104.280  1.00  0.00            
ATOM   3579  CD  ARG   282      62.690  71.610 103.560  1.00  0.00            
ATOM   3580  HD1 ARG   282      62.280  72.030 102.620  1.00  0.00            
ATOM   3581  HD2 ARG   282      62.780  72.420 104.300  1.00  0.00            
ATOM   3582  NE  ARG   282      61.730  70.580 104.070  1.00  0.00            
ATOM   3583  HE  ARG   282      61.180  70.080 103.410  1.00  0.00            
ATOM   3584  CZ  ARG   282      61.600  70.270 105.400  1.00  0.00            
ATOM   3585  NH1 ARG   282      62.310  70.940 106.360  1.00  0.00            
ATOM   3586 1HH1 ARG   282      62.940  71.670 106.100  1.00  0.00            
ATOM   3587 2HH1 ARG   282      62.200  70.690 107.320  1.00  0.00            
ATOM   3588  NH2 ARG   282      60.750  69.270 105.760  1.00  0.00            
ATOM   3589 1HH2 ARG   282      60.220  68.790 105.070  1.00  0.00            
ATOM   3590 2HH2 ARG   282      60.640  69.030 106.730  1.00  0.00            
ATOM   3591  C   ARG   282      65.080  71.060 100.190  1.00  0.00            
ATOM   3592  O   ARG   282      65.650  70.470  99.270  1.00  0.00            
ATOM   3593  N   ALA   283      65.590  72.210 100.720  1.00  0.00            
ATOM   3594  HN  ALA   283      65.070  72.760 101.360  1.00  0.00            
ATOM   3595  CA  ALA   283      67.000  72.500 100.650  1.00  0.00            
ATOM   3596  HA  ALA   283      67.340  72.410  99.630  1.00  0.00            
ATOM   3597  CB  ALA   283      67.350  73.900 101.210  1.00  0.00            
ATOM   3598  HB1 ALA   283      66.970  74.020 102.240  1.00  0.00            
ATOM   3599  HB2 ALA   283      66.880  74.680 100.570  1.00  0.00            
ATOM   3600  HB3 ALA   283      68.450  74.060 101.210  1.00  0.00            
ATOM   3601  C   ALA   283      67.660  71.460 101.520  1.00  0.00            
ATOM   3602  O   ALA   283      67.510  71.500 102.740  1.00  0.00            
ATOM   3603  N   ARG   284      68.320  70.460 100.860  1.00  0.00            
ATOM   3604  HN  ARG   284      68.490  70.530  99.880  1.00  0.00            
ATOM   3605  CA  ARG   284      68.600  69.140 101.410  1.00  0.00            
ATOM   3606  HA  ARG   284      67.640  68.660 101.600  1.00  0.00            
ATOM   3607  CB  ARG   284      69.440  68.220 100.490  1.00  0.00            
ATOM   3608  HB1 ARG   284      69.790  67.340 101.080  1.00  0.00            
ATOM   3609  HB2 ARG   284      70.350  68.770 100.150  1.00  0.00            
ATOM   3610  CG  ARG   284      68.700  67.620  99.270  1.00  0.00            
ATOM   3611  HG1 ARG   284      67.760  67.150  99.640  1.00  0.00            
ATOM   3612  HG2 ARG   284      69.340  66.800  98.870  1.00  0.00            
ATOM   3613  CD  ARG   284      68.370  68.570  98.110  1.00  0.00            
ATOM   3614  HD1 ARG   284      67.730  69.400  98.440  1.00  0.00            
ATOM   3615  HD2 ARG   284      67.850  67.990  97.310  1.00  0.00            
ATOM   3616  NE  ARG   284      69.640  69.150  97.560  1.00  0.00            
ATOM   3617  HE  ARG   284      70.450  69.170  98.140  1.00  0.00            
ATOM   3618  CZ  ARG   284      69.730  69.680  96.300  1.00  0.00            
ATOM   3619  NH1 ARG   284      68.650  69.680  95.460  1.00  0.00            
ATOM   3620 1HH1 ARG   284      67.780  69.290  95.760  1.00  0.00            
ATOM   3621 2HH1 ARG   284      68.740  70.070  94.540  1.00  0.00            
ATOM   3622  NH2 ARG   284      70.910  70.210  95.880  1.00  0.00            
ATOM   3623 1HH2 ARG   284      71.700  70.210  96.480  1.00  0.00            
ATOM   3624 2HH2 ARG   284      70.980  70.600  94.960  1.00  0.00            
ATOM   3625  C   ARG   284      69.330  69.250 102.720  1.00  0.00            
ATOM   3626  O   ARG   284      70.400  69.850 102.770  1.00  0.00            
ATOM   3627  N   LYS   285      68.730  68.690 103.810  1.00  0.00            
ATOM   3628  HN  LYS   285      67.860  68.210 103.760  1.00  0.00            
ATOM   3629  CA  LYS   285      69.330  68.790 105.120  1.00  0.00            
ATOM   3630  HA  LYS   285      69.590  69.830 105.240  1.00  0.00            
ATOM   3631  CB  LYS   285      68.440  68.470 106.350  1.00  0.00            
ATOM   3632  HB1 LYS   285      67.470  69.000 106.240  1.00  0.00            
ATOM   3633  HB2 LYS   285      68.960  68.910 107.240  1.00  0.00            
ATOM   3634  CG  LYS   285      68.170  66.990 106.680  1.00  0.00            
ATOM   3635  HG1 LYS   285      69.100  66.400 106.530  1.00  0.00            
ATOM   3636  HG2 LYS   285      67.390  66.580 106.000  1.00  0.00            
ATOM   3637  CD  LYS   285      67.770  66.780 108.160  1.00  0.00            
ATOM   3638  HD1 LYS   285      68.570  67.210 108.800  1.00  0.00            
ATOM   3639  HD2 LYS   285      67.740  65.680 108.370  1.00  0.00            
ATOM   3640  CE  LYS   285      66.430  67.400 108.580  1.00  0.00            
ATOM   3641  HE1 LYS   285      66.400  68.490 108.340  1.00  0.00            
ATOM   3642  HE2 LYS   285      66.280  67.270 109.670  1.00  0.00            
ATOM   3643  NZ  LYS   285      65.300  66.750 107.890  1.00  0.00            
ATOM   3644  HZ1 LYS   285      64.410  67.200 108.190  1.00  0.00            
ATOM   3645  HZ2 LYS   285      65.420  66.840 106.860  1.00  0.00            
ATOM   3646  HZ3 LYS   285      65.280  65.740 108.150  1.00  0.00            
ATOM   3647  C   LYS   285      70.610  68.000 105.150  1.00  0.00            
ATOM   3648  O   LYS   285      70.700  66.900 104.600  1.00  0.00            
ATOM   3649  N   SER   286      71.630  68.610 105.760  1.00  0.00            
ATOM   3650  HN  SER   286      71.520  69.500 106.200  1.00  0.00            
ATOM   3651  CA  SER   286      72.960  68.090 105.730  1.00  0.00            
ATOM   3652  HA  SER   286      72.940  67.030 105.920  1.00  0.00            
ATOM   3653  CB  SER   286      73.670  68.440 104.390  1.00  0.00            
ATOM   3654  HB1 SER   286      73.850  69.540 104.310  1.00  0.00            
ATOM   3655  HB2 SER   286      73.010  68.150 103.550  1.00  0.00            
ATOM   3656  OG  SER   286      74.890  67.740 104.210  1.00  0.00            
ATOM   3657  HG1 SER   286      75.260  68.050 103.380  1.00  0.00            
ATOM   3658  C   SER   286      73.560  68.800 106.920  1.00  0.00            
ATOM   3659  O   SER   286      72.880  69.030 107.920  1.00  0.00            
ATOM   3660  N   HIS   287      74.850  69.170 106.820  1.00  0.00            
ATOM   3661  HN  HIS   287      75.390  68.910 106.020  1.00  0.00            
ATOM   3662  CA  HIS   287      75.530  70.040 107.740  1.00  0.00            
ATOM   3663  HA  HIS   287      75.290  69.690 108.740  1.00  0.00            
ATOM   3664  CB  HIS   287      77.060  70.000 107.520  1.00  0.00            
ATOM   3665  HB1 HIS   287      77.570  70.390 108.430  1.00  0.00            
ATOM   3666  HB2 HIS   287      77.340  70.640 106.660  1.00  0.00            
ATOM   3667  ND1 HIS   287      77.750  68.180 105.950  1.00  0.00            
ATOM   3668  CG  HIS   287      77.540  68.600 107.250  1.00  0.00            
ATOM   3669  CE1 HIS   287      78.030  66.890 106.050  1.00  0.00            
ATOM   3670  HE1 HIS   287      78.240  66.230 105.210  1.00  0.00            
ATOM   3671  NE2 HIS   287      78.010  66.460 107.330  1.00  0.00            
ATOM   3672  HE2 HIS   287      78.170  65.530 107.660  1.00  0.00            
ATOM   3673  CD2 HIS   287      77.700  67.560 108.110  1.00  0.00            
ATOM   3674  HD2 HIS   287      77.580  67.520 109.190  1.00  0.00            
ATOM   3675  C   HIS   287      75.000  71.440 107.520  1.00  0.00            
ATOM   3676  O   HIS   287      74.570  71.720 106.400  1.00  0.00            
ATOM   3677  N   PRO   288      74.990  72.360 108.480  1.00  0.00            
ATOM   3678  CD  PRO   288      75.320  72.110 109.880  1.00  0.00            
ATOM   3679  HD1 PRO   288      74.530  71.450 110.310  1.00  0.00            
ATOM   3680  HD2 PRO   288      76.320  71.640 109.980  1.00  0.00            
ATOM   3681  CA  PRO   288      74.480  73.700 108.260  1.00  0.00            
ATOM   3682  HA  PRO   288      73.570  73.660 107.690  1.00  0.00            
ATOM   3683  CB  PRO   288      74.290  74.270 109.670  1.00  0.00            
ATOM   3684  HB1 PRO   288      73.260  74.020 110.010  1.00  0.00            
ATOM   3685  HB2 PRO   288      74.430  75.360 109.730  1.00  0.00            
ATOM   3686  CG  PRO   288      75.290  73.490 110.540  1.00  0.00            
ATOM   3687  HG1 PRO   288      74.990  73.460 111.600  1.00  0.00            
ATOM   3688  HG2 PRO   288      76.290  73.960 110.440  1.00  0.00            
ATOM   3689  C   PRO   288      75.500  74.500 107.490  1.00  0.00            
ATOM   3690  O   PRO   288      75.140  75.550 106.960  1.00  0.00            
ATOM   3691  N   ASP   289      76.770  74.030 107.420  1.00  0.00            
ATOM   3692  HN  ASP   289      77.030  73.190 107.900  1.00  0.00            
ATOM   3693  CA  ASP   289      77.810  74.610 106.600  1.00  0.00            
ATOM   3694  HA  ASP   289      77.760  75.680 106.750  1.00  0.00            
ATOM   3695  CB  ASP   289      79.260  74.180 107.000  1.00  0.00            
ATOM   3696  HB1 ASP   289      79.440  74.520 108.040  1.00  0.00            
ATOM   3697  HB2 ASP   289      79.990  74.710 106.350  1.00  0.00            
ATOM   3698  CG  ASP   289      79.520  72.670 106.930  1.00  0.00            
ATOM   3699  OD1 ASP   289      79.660  72.140 105.800  1.00  0.00            
ATOM   3700  OD2 ASP   289      79.610  72.050 108.020  1.00  0.00            
ATOM   3701  C   ASP   289      77.550  74.350 105.140  1.00  0.00            
ATOM   3702  O   ASP   289      77.870  75.190 104.310  1.00  0.00            
ATOM   3703  N   ALA   290      76.940  73.180 104.810  1.00  0.00            
ATOM   3704  HN  ALA   290      76.680  72.530 105.510  1.00  0.00            
ATOM   3705  CA  ALA   290      76.630  72.760 103.460  1.00  0.00            
ATOM   3706  HA  ALA   290      77.550  72.810 102.880  1.00  0.00            
ATOM   3707  CB  ALA   290      76.080  71.330 103.400  1.00  0.00            
ATOM   3708  HB1 ALA   290      75.930  71.010 102.340  1.00  0.00            
ATOM   3709  HB2 ALA   290      76.800  70.620 103.870  1.00  0.00            
ATOM   3710  HB3 ALA   290      75.110  71.250 103.930  1.00  0.00            
ATOM   3711  C   ALA   290      75.610  73.670 102.820  1.00  0.00            
ATOM   3712  O   ALA   290      75.700  73.950 101.630  1.00  0.00            
ATOM   3713  N   ALA   291      74.630  74.140 103.620  1.00  0.00            
ATOM   3714  HN  ALA   291      74.570  73.870 104.580  1.00  0.00            
ATOM   3715  CA  ALA   291      73.640  75.100 103.200  1.00  0.00            
ATOM   3716  HA  ALA   291      73.180  74.730 102.290  1.00  0.00            
ATOM   3717  CB  ALA   291      72.540  75.320 104.260  1.00  0.00            
ATOM   3718  HB1 ALA   291      72.980  75.690 105.210  1.00  0.00            
ATOM   3719  HB2 ALA   291      72.010  74.360 104.450  1.00  0.00            
ATOM   3720  HB3 ALA   291      71.790  76.060 103.900  1.00  0.00            
ATOM   3721  C   ALA   291      74.260  76.440 102.900  1.00  0.00            
ATOM   3722  O   ALA   291      73.910  77.060 101.890  1.00  0.00            
ATOM   3723  N   VAL   292      75.200  76.910 103.750  1.00  0.00            
ATOM   3724  HN  VAL   292      75.470  76.390 104.550  1.00  0.00            
ATOM   3725  CA  VAL   292      75.890  78.180 103.580  1.00  0.00            
ATOM   3726  HA  VAL   292      75.140  78.930 103.410  1.00  0.00            
ATOM   3727  CB  VAL   292      76.700  78.580 104.820  1.00  0.00            
ATOM   3728  HB  VAL   292      77.410  77.770 105.080  1.00  0.00            
ATOM   3729  CG1 VAL   292      77.500  79.880 104.570  1.00  0.00            
ATOM   3730 1HG1 VAL   292      77.990  80.210 105.520  1.00  0.00            
ATOM   3731 2HG1 VAL   292      78.300  79.720 103.820  1.00  0.00            
ATOM   3732 3HG1 VAL   292      76.830  80.690 104.220  1.00  0.00            
ATOM   3733  CG2 VAL   292      75.710  78.780 105.990  1.00  0.00            
ATOM   3734 1HG2 VAL   292      76.270  79.040 106.910  1.00  0.00            
ATOM   3735 2HG2 VAL   292      75.010  79.600 105.760  1.00  0.00            
ATOM   3736 3HG2 VAL   292      75.130  77.860 106.180  1.00  0.00            
ATOM   3737  C   VAL   292      76.790  78.150 102.370  1.00  0.00            
ATOM   3738  O   VAL   292      76.800  79.110 101.610  1.00  0.00            
ATOM   3739  N   ASP   293      77.540  77.040 102.160  1.00  0.00            
ATOM   3740  HN  ASP   293      77.500  76.270 102.790  1.00  0.00            
ATOM   3741  CA  ASP   293      78.420  76.850 101.020  1.00  0.00            
ATOM   3742  HA  ASP   293      79.080  77.700 100.970  1.00  0.00            
ATOM   3743  CB  ASP   293      79.250  75.540 101.070  1.00  0.00            
ATOM   3744  HB1 ASP   293      79.820  75.430 100.120  1.00  0.00            
ATOM   3745  HB2 ASP   293      78.580  74.660 101.180  1.00  0.00            
ATOM   3746  CG  ASP   293      80.270  75.570 102.210  1.00  0.00            
ATOM   3747  OD1 ASP   293      81.000  76.590 102.330  1.00  0.00            
ATOM   3748  OD2 ASP   293      80.340  74.560 102.960  1.00  0.00            
ATOM   3749  C   ASP   293      77.610  76.820  99.760  1.00  0.00            
ATOM   3750  O   ASP   293      78.040  77.360  98.750  1.00  0.00            
ATOM   3751  N   GLY   294      76.420  76.190  99.790  1.00  0.00            
ATOM   3752  HN  GLY   294      76.090  75.750 100.630  1.00  0.00            
ATOM   3753  CA  GLY   294      75.530  76.080  98.670  1.00  0.00            
ATOM   3754  HA1 GLY   294      74.740  75.400  98.960  1.00  0.00            
ATOM   3755  HA2 GLY   294      76.100  75.730  97.820  1.00  0.00            
ATOM   3756  C   GLY   294      74.900  77.400  98.310  1.00  0.00            
ATOM   3757  O   GLY   294      74.680  77.650  97.140  1.00  0.00            
ATOM   3758  N   VAL   295      74.620  78.280  99.310  1.00  0.00            
ATOM   3759  HN  VAL   295      74.790  78.060 100.270  1.00  0.00            
ATOM   3760  CA  VAL   295      74.120  79.620  99.040  1.00  0.00            
ATOM   3761  HA  VAL   295      73.350  79.530  98.300  1.00  0.00            
ATOM   3762  CB  VAL   295      73.510  80.340 100.230  1.00  0.00            
ATOM   3763  HB  VAL   295      74.210  80.320 101.100  1.00  0.00            
ATOM   3764  CG1 VAL   295      73.200  81.820  99.890  1.00  0.00            
ATOM   3765 1HG1 VAL   295      72.620  82.290 100.710  1.00  0.00            
ATOM   3766 2HG1 VAL   295      74.130  82.410  99.750  1.00  0.00            
ATOM   3767 3HG1 VAL   295      72.600  81.880  98.950  1.00  0.00            
ATOM   3768  CG2 VAL   295      72.200  79.620 100.610  1.00  0.00            
ATOM   3769 1HG2 VAL   295      71.740  80.110 101.490  1.00  0.00            
ATOM   3770 2HG2 VAL   295      71.480  79.680  99.760  1.00  0.00            
ATOM   3771 3HG2 VAL   295      72.380  78.560 100.840  1.00  0.00            
ATOM   3772  C   VAL   295      75.230  80.440  98.460  1.00  0.00            
ATOM   3773  O   VAL   295      75.000  81.080  97.440  1.00  0.00            
ATOM   3774  N   ARG   296      76.450  80.390  99.040  1.00  0.00            
ATOM   3775  HN  ARG   296      76.620  79.810  99.830  1.00  0.00            
ATOM   3776  CA  ARG   296      77.590  81.200  98.640  1.00  0.00            
ATOM   3777  HA  ARG   296      77.320  82.240  98.730  1.00  0.00            
ATOM   3778  CB  ARG   296      78.870  80.900  99.450  1.00  0.00            
ATOM   3779  HB1 ARG   296      79.770  81.300  98.930  1.00  0.00            
ATOM   3780  HB2 ARG   296      78.990  79.800  99.560  1.00  0.00            
ATOM   3781  CG  ARG   296      78.870  81.550 100.840  1.00  0.00            
ATOM   3782  HG1 ARG   296      77.930  81.290 101.370  1.00  0.00            
ATOM   3783  HG2 ARG   296      78.880  82.660 100.700  1.00  0.00            
ATOM   3784  CD  ARG   296      80.070  81.120 101.680  1.00  0.00            
ATOM   3785  HD1 ARG   296      81.030  81.340 101.160  1.00  0.00            
ATOM   3786  HD2 ARG   296      80.020  80.030 101.890  1.00  0.00            
ATOM   3787  NE  ARG   296      80.030  81.850 102.990  1.00  0.00            
ATOM   3788  HE  ARG   296      79.530  81.420 103.740  1.00  0.00            
ATOM   3789  CZ  ARG   296      80.510  83.120 103.150  1.00  0.00            
ATOM   3790  NH1 ARG   296      81.200  83.750 102.160  1.00  0.00            
ATOM   3791 1HH1 ARG   296      81.380  83.290 101.300  1.00  0.00            
ATOM   3792 2HH1 ARG   296      81.540  84.680 102.310  1.00  0.00            
ATOM   3793  NH2 ARG   296      80.280  83.770 104.330  1.00  0.00            
ATOM   3794 1HH2 ARG   296      79.750  83.310 105.050  1.00  0.00            
ATOM   3795 2HH2 ARG   296      80.600  84.700 104.460  1.00  0.00            
ATOM   3796  C   ARG   296      77.940  80.930  97.220  1.00  0.00            
ATOM   3797  O   ARG   296      78.180  81.850  96.460  1.00  0.00            
ATOM   3798  N   SER   297      77.950  79.640  96.840  1.00  0.00            
ATOM   3799  HN  SER   297      77.740  78.920  97.490  1.00  0.00            
ATOM   3800  CA  SER   297      78.260  79.180  95.520  1.00  0.00            
ATOM   3801  HA  SER   297      79.200  79.630  95.230  1.00  0.00            
ATOM   3802  CB  SER   297      78.460  77.660  95.520  1.00  0.00            
ATOM   3803  HB1 SER   297      78.700  77.310  94.510  1.00  0.00            
ATOM   3804  HB2 SER   297      77.540  77.150  95.880  1.00  0.00            
ATOM   3805  OG  SER   297      79.560  77.310  96.350  1.00  0.00            
ATOM   3806  HG1 SER   297      79.640  76.360  96.280  1.00  0.00            
ATOM   3807  C   SER   297      77.240  79.630  94.490  1.00  0.00            
ATOM   3808  O   SER   297      77.590  79.940  93.360  1.00  0.00            
ATOM   3809  N   VAL   298      75.930  79.710  94.850  1.00  0.00            
ATOM   3810  HN  VAL   298      75.610  79.480  95.770  1.00  0.00            
ATOM   3811  CA  VAL   298      74.930  80.140  93.900  1.00  0.00            
ATOM   3812  HA  VAL   298      75.240  79.800  92.920  1.00  0.00            
ATOM   3813  CB  VAL   298      73.550  79.550  94.110  1.00  0.00            
ATOM   3814  HB  VAL   298      72.930  79.810  93.230  1.00  0.00            
ATOM   3815  CG1 VAL   298      73.690  78.020  94.140  1.00  0.00            
ATOM   3816 1HG1 VAL   298      72.760  77.550  94.530  1.00  0.00            
ATOM   3817 2HG1 VAL   298      73.890  77.640  93.110  1.00  0.00            
ATOM   3818 3HG1 VAL   298      74.520  77.680  94.790  1.00  0.00            
ATOM   3819  CG2 VAL   298      72.820  80.130  95.340  1.00  0.00            
ATOM   3820 1HG2 VAL   298      71.780  79.770  95.360  1.00  0.00            
ATOM   3821 2HG2 VAL   298      73.330  79.810  96.270  1.00  0.00            
ATOM   3822 3HG2 VAL   298      72.780  81.240  95.310  1.00  0.00            
ATOM   3823  C   VAL   298      74.850  81.650  93.840  1.00  0.00            
ATOM   3824  O   VAL   298      74.380  82.190  92.840  1.00  0.00            
ATOM   3825  N   LEU   299      75.370  82.360  94.880  1.00  0.00            
ATOM   3826  HN  LEU   299      75.710  81.900  95.700  1.00  0.00            
ATOM   3827  CA  LEU   299      75.610  83.790  94.840  1.00  0.00            
ATOM   3828  HA  LEU   299      74.700  84.290  94.550  1.00  0.00            
ATOM   3829  CB  LEU   299      76.170  84.430  96.150  1.00  0.00            
ATOM   3830  HB1 LEU   299      76.330  85.510  95.980  1.00  0.00            
ATOM   3831  HB2 LEU   299      77.160  83.990  96.380  1.00  0.00            
ATOM   3832  CG  LEU   299      75.320  84.340  97.440  1.00  0.00            
ATOM   3833  HG  LEU   299      75.210  83.280  97.710  1.00  0.00            
ATOM   3834  CD1 LEU   299      76.080  85.000  98.610  1.00  0.00            
ATOM   3835 1HD1 LEU   299      75.520  84.870  99.560  1.00  0.00            
ATOM   3836 2HD1 LEU   299      77.080  84.530  98.730  1.00  0.00            
ATOM   3837 3HD1 LEU   299      76.220  86.080  98.420  1.00  0.00            
ATOM   3838  CD2 LEU   299      73.900  84.930  97.310  1.00  0.00            
ATOM   3839 1HD2 LEU   299      73.340  84.760  98.250  1.00  0.00            
ATOM   3840 2HD2 LEU   299      73.960  86.020  97.130  1.00  0.00            
ATOM   3841 3HD2 LEU   299      73.350  84.440  96.480  1.00  0.00            
ATOM   3842  C   LEU   299      76.650  84.010  93.790  1.00  0.00            
ATOM   3843  O   LEU   299      76.570  84.890  92.940  1.00  0.00            
ATOM   3844  N   ARG   300      77.650  83.130  93.820  1.00  0.00            
ATOM   3845  HN  ARG   300      77.640  82.370  94.460  1.00  0.00            
ATOM   3846  CA  ARG   300      78.870  83.250  93.100  1.00  0.00            
ATOM   3847  HA  ARG   300      79.270  84.210  93.330  1.00  0.00            
ATOM   3848  CB  ARG   300      79.880  82.230  93.630  1.00  0.00            
ATOM   3849  HB1 ARG   300      80.620  81.980  92.860  1.00  0.00            
ATOM   3850  HB2 ARG   300      79.370  81.290  93.880  1.00  0.00            
ATOM   3851  CG  ARG   300      80.620  82.730  94.880  1.00  0.00            
ATOM   3852  HG1 ARG   300      79.860  83.170  95.560  1.00  0.00            
ATOM   3853  HG2 ARG   300      81.300  83.560  94.610  1.00  0.00            
ATOM   3854  CD  ARG   300      81.440  81.660  95.590  1.00  0.00            
ATOM   3855  HD1 ARG   300      82.440  81.540  95.110  1.00  0.00            
ATOM   3856  HD2 ARG   300      80.910  80.680  95.590  1.00  0.00            
ATOM   3857  NE  ARG   300      81.570  82.090  97.010  1.00  0.00            
ATOM   3858  HE  ARG   300      80.770  82.530  97.430  1.00  0.00            
ATOM   3859  CZ  ARG   300      82.670  81.900  97.780  1.00  0.00            
ATOM   3860  NH1 ARG   300      83.800  81.320  97.290  1.00  0.00            
ATOM   3861 1HH1 ARG   300      83.830  81.010  96.340  1.00  0.00            
ATOM   3862 2HH1 ARG   300      84.600  81.180  97.880  1.00  0.00            
ATOM   3863  NH2 ARG   300      82.630  82.300  99.080  1.00  0.00            
ATOM   3864 1HH2 ARG   300      81.800  82.730  99.440  1.00  0.00            
ATOM   3865 2HH2 ARG   300      83.420  82.170  99.670  1.00  0.00            
ATOM   3866  C   ARG   300      78.710  83.240  91.610  1.00  0.00            
ATOM   3867  O   ARG   300      79.540  83.800  90.910  1.00  0.00            
ATOM   3868  N   ILE   301      77.600  82.700  91.060  1.00  0.00            
ATOM   3869  HN  ILE   301      76.890  82.290  91.620  1.00  0.00            
ATOM   3870  CA  ILE   301      77.420  82.590  89.640  1.00  0.00            
ATOM   3871  HA  ILE   301      78.280  82.040  89.280  1.00  0.00            
ATOM   3872  CB  ILE   301      76.200  81.760  89.300  1.00  0.00            
ATOM   3873  HB  ILE   301      76.110  80.990  90.090  1.00  0.00            
ATOM   3874  CG2 ILE   301      74.890  82.560  89.410  1.00  0.00            
ATOM   3875 1HG2 ILE   301      74.010  81.910  89.230  1.00  0.00            
ATOM   3876 2HG2 ILE   301      74.810  82.960  90.440  1.00  0.00            
ATOM   3877 3HG2 ILE   301      74.860  83.400  88.680  1.00  0.00            
ATOM   3878  CG1 ILE   301      76.380  81.020  87.950  1.00  0.00            
ATOM   3879 1HG1 ILE   301      77.180  80.250  88.080  1.00  0.00            
ATOM   3880 2HG1 ILE   301      76.740  81.720  87.170  1.00  0.00            
ATOM   3881  CD  ILE   301      75.110  80.350  87.450  1.00  0.00            
ATOM   3882  HD1 ILE   301      75.330  79.690  86.580  1.00  0.00            
ATOM   3883  HD2 ILE   301      74.640  79.740  88.250  1.00  0.00            
ATOM   3884  HD3 ILE   301      74.370  81.110  87.130  1.00  0.00            
ATOM   3885  C   ILE   301      77.390  83.910  88.880  1.00  0.00            
ATOM   3886  O   ILE   301      77.630  83.900  87.680  1.00  0.00            
ATOM   3887  N   LEU   302      77.120  85.080  89.520  1.00  0.00            
ATOM   3888  HN  LEU   302      76.950  85.110  90.500  1.00  0.00            
ATOM   3889  CA  LEU   302      77.020  86.350  88.820  1.00  0.00            
ATOM   3890  HA  LEU   302      76.250  86.210  88.070  1.00  0.00            
ATOM   3891  CB  LEU   302      76.580  87.540  89.720  1.00  0.00            
ATOM   3892  HB1 LEU   302      77.460  87.910  90.290  1.00  0.00            
ATOM   3893  HB2 LEU   302      75.850  87.170  90.470  1.00  0.00            
ATOM   3894  CG  LEU   302      75.920  88.710  88.940  1.00  0.00            
ATOM   3895  HG  LEU   302      76.510  88.860  88.010  1.00  0.00            
ATOM   3896  CD1 LEU   302      74.470  88.400  88.530  1.00  0.00            
ATOM   3897 1HD1 LEU   302      74.090  89.190  87.850  1.00  0.00            
ATOM   3898 2HD1 LEU   302      74.400  87.420  88.010  1.00  0.00            
ATOM   3899 3HD1 LEU   302      73.810  88.360  89.430  1.00  0.00            
ATOM   3900  CD2 LEU   302      75.970  90.040  89.710  1.00  0.00            
ATOM   3901 1HD2 LEU   302      75.700  90.880  89.030  1.00  0.00            
ATOM   3902 2HD2 LEU   302      75.250  90.030  90.550  1.00  0.00            
ATOM   3903 3HD2 LEU   302      76.990  90.220  90.110  1.00  0.00            
ATOM   3904  C   LEU   302      78.300  86.740  88.110  1.00  0.00            
ATOM   3905  O   LEU   302      78.270  87.350  87.040  1.00  0.00            
ATOM   3906  N   VAL   303      79.470  86.360  88.680  1.00  0.00            
ATOM   3907  HN  VAL   303      79.470  85.840  89.530  1.00  0.00            
ATOM   3908  CA  VAL   303      80.790  86.660  88.160  1.00  0.00            
ATOM   3909  HA  VAL   303      80.710  87.490  87.480  1.00  0.00            
ATOM   3910  CB  VAL   303      81.730  87.100  89.290  1.00  0.00            
ATOM   3911  HB  VAL   303      81.840  86.270  90.010  1.00  0.00            
ATOM   3912  CG1 VAL   303      83.130  87.530  88.790  1.00  0.00            
ATOM   3913 1HG1 VAL   303      83.680  88.020  89.620  1.00  0.00            
ATOM   3914 2HG1 VAL   303      83.730  86.660  88.470  1.00  0.00            
ATOM   3915 3HG1 VAL   303      83.050  88.250  87.950  1.00  0.00            
ATOM   3916  CG2 VAL   303      81.070  88.310  90.000  1.00  0.00            
ATOM   3917 1HG2 VAL   303      81.720  88.650  90.830  1.00  0.00            
ATOM   3918 2HG2 VAL   303      80.940  89.150  89.290  1.00  0.00            
ATOM   3919 3HG2 VAL   303      80.080  88.050  90.430  1.00  0.00            
ATOM   3920  C   VAL   303      81.260  85.450  87.350  1.00  0.00            
ATOM   3921  O   VAL   303      82.440  85.150  87.220  1.00  0.00            
ATOM   3922  N   LEU   304      80.280  84.760  86.710  1.00  0.00            
ATOM   3923  HN  LEU   304      79.320  84.950  86.900  1.00  0.00            
ATOM   3924  CA  LEU   304      80.490  83.870  85.590  1.00  0.00            
ATOM   3925  HA  LEU   304      81.430  83.350  85.730  1.00  0.00            
ATOM   3926  CB  LEU   304      79.340  82.820  85.440  1.00  0.00            
ATOM   3927  HB1 LEU   304      78.430  83.300  85.040  1.00  0.00            
ATOM   3928  HB2 LEU   304      79.120  82.500  86.490  1.00  0.00            
ATOM   3929  CG  LEU   304      79.600  81.470  84.700  1.00  0.00            
ATOM   3930  HG  LEU   304      80.570  81.060  85.060  1.00  0.00            
ATOM   3931  CD1 LEU   304      78.510  80.440  85.060  1.00  0.00            
ATOM   3932 1HD1 LEU   304      78.700  79.480  84.540  1.00  0.00            
ATOM   3933 2HD1 LEU   304      78.490  80.250  86.150  1.00  0.00            
ATOM   3934 3HD1 LEU   304      77.510  80.820  84.740  1.00  0.00            
ATOM   3935  CD2 LEU   304      79.660  81.540  83.160  1.00  0.00            
ATOM   3936 1HD2 LEU   304      79.710  80.520  82.740  1.00  0.00            
ATOM   3937 2HD2 LEU   304      78.750  82.050  82.760  1.00  0.00            
ATOM   3938 3HD2 LEU   304      80.560  82.090  82.820  1.00  0.00            
ATOM   3939  C   LEU   304      80.580  84.760  84.370  1.00  0.00            
ATOM   3940  O   LEU   304      81.030  84.310  83.330  1.00  0.00            
ATOM   3941  N   PHE   305      80.250  86.080  84.470  1.00  0.00            
ATOM   3942  HN  PHE   305      79.880  86.440  85.320  1.00  0.00            
ATOM   3943  CA  PHE   305      80.460  87.080  83.430  1.00  0.00            
ATOM   3944  HA  PHE   305      79.900  86.740  82.570  1.00  0.00            
ATOM   3945  CB  PHE   305      79.960  88.500  83.860  1.00  0.00            
ATOM   3946  HB1 PHE   305      80.670  88.970  84.570  1.00  0.00            
ATOM   3947  HB2 PHE   305      78.990  88.370  84.390  1.00  0.00            
ATOM   3948  CG  PHE   305      79.730  89.440  82.690  1.00  0.00            
ATOM   3949  CD1 PHE   305      80.790  90.030  81.970  1.00  0.00            
ATOM   3950  HD1 PHE   305      81.820  89.840  82.260  1.00  0.00            
ATOM   3951  CE1 PHE   305      80.540  90.850  80.860  1.00  0.00            
ATOM   3952  HE1 PHE   305      81.370  91.280  80.310  1.00  0.00            
ATOM   3953  CZ  PHE   305      79.230  91.100  80.460  1.00  0.00            
ATOM   3954  HZ  PHE   305      79.040  91.720  79.590  1.00  0.00            
ATOM   3955  CD2 PHE   305      78.420  89.770  82.310  1.00  0.00            
ATOM   3956  HD2 PHE   305      77.600  89.410  82.890  1.00  0.00            
ATOM   3957  CE2 PHE   305      78.160  90.570  81.190  1.00  0.00            
ATOM   3958  HE2 PHE   305      77.140  90.780  80.900  1.00  0.00            
ATOM   3959  C   PHE   305      81.930  87.170  83.080  1.00  0.00            
ATOM   3960  O   PHE   305      82.280  87.310  81.910  1.00  0.00            
ATOM   3961  N   ALA   306      82.810  87.040  84.100  1.00  0.00            
ATOM   3962  HN  ALA   306      82.480  86.920  85.030  1.00  0.00            
ATOM   3963  CA  ALA   306      84.250  87.020  83.970  1.00  0.00            
ATOM   3964  HA  ALA   306      84.540  87.940  83.470  1.00  0.00            
ATOM   3965  CB  ALA   306      84.950  86.950  85.340  1.00  0.00            
ATOM   3966  HB1 ALA   306      84.690  86.010  85.870  1.00  0.00            
ATOM   3967  HB2 ALA   306      84.640  87.810  85.960  1.00  0.00            
ATOM   3968  HB3 ALA   306      86.060  87.000  85.220  1.00  0.00            
ATOM   3969  C   ALA   306      84.740  85.860  83.140  1.00  0.00            
ATOM   3970  O   ALA   306      85.730  85.980  82.420  1.00  0.00            
ATOM   3971  N   LEU   307      84.050  84.700  83.220  1.00  0.00            
ATOM   3972  HN  LEU   307      83.280  84.610  83.850  1.00  0.00            
ATOM   3973  CA  LEU   307      84.260  83.550  82.370  1.00  0.00            
ATOM   3974  HA  LEU   307      85.330  83.390  82.300  1.00  0.00            
ATOM   3975  CB  LEU   307      83.610  82.290  83.010  1.00  0.00            
ATOM   3976  HB1 LEU   307      82.530  82.470  83.190  1.00  0.00            
ATOM   3977  HB2 LEU   307      84.080  82.170  84.010  1.00  0.00            
ATOM   3978  CG  LEU   307      83.750  80.920  82.290  1.00  0.00            
ATOM   3979  HG  LEU   307      83.470  80.150  83.050  1.00  0.00            
ATOM   3980  CD1 LEU   307      82.790  80.670  81.110  1.00  0.00            
ATOM   3981 1HD1 LEU   307      82.870  79.610  80.770  1.00  0.00            
ATOM   3982 2HD1 LEU   307      81.740  80.870  81.400  1.00  0.00            
ATOM   3983 3HD1 LEU   307      83.060  81.310  80.250  1.00  0.00            
ATOM   3984  CD2 LEU   307      85.200  80.640  81.900  1.00  0.00            
ATOM   3985 1HD2 LEU   307      85.290  79.690  81.340  1.00  0.00            
ATOM   3986 2HD2 LEU   307      85.610  81.450  81.260  1.00  0.00            
ATOM   3987 3HD2 LEU   307      85.810  80.580  82.830  1.00  0.00            
ATOM   3988  C   LEU   307      83.730  83.800  80.970  1.00  0.00            
ATOM   3989  O   LEU   307      84.410  83.480  80.000  1.00  0.00            
ATOM   3990  N   VAL   308      82.500  84.390  80.850  1.00  0.00            
ATOM   3991  HN  VAL   308      82.020  84.700  81.670  1.00  0.00            
ATOM   3992  CA  VAL   308      81.730  84.500  79.620  1.00  0.00            
ATOM   3993  HA  VAL   308      81.600  83.500  79.260  1.00  0.00            
ATOM   3994  CB  VAL   308      80.320  85.060  79.840  1.00  0.00            
ATOM   3995  HB  VAL   308      80.370  85.960  80.490  1.00  0.00            
ATOM   3996  CG1 VAL   308      79.630  85.480  78.510  1.00  0.00            
ATOM   3997 1HG1 VAL   308      78.570  85.720  78.710  1.00  0.00            
ATOM   3998 2HG1 VAL   308      80.110  86.380  78.070  1.00  0.00            
ATOM   3999 3HG1 VAL   308      79.680  84.640  77.780  1.00  0.00            
ATOM   4000  CG2 VAL   308      79.460  83.980  80.520  1.00  0.00            
ATOM   4001 1HG2 VAL   308      78.430  84.360  80.690  1.00  0.00            
ATOM   4002 2HG2 VAL   308      79.400  83.080  79.880  1.00  0.00            
ATOM   4003 3HG2 VAL   308      79.880  83.680  81.480  1.00  0.00            
ATOM   4004  C   VAL   308      82.450  85.290  78.560  1.00  0.00            
ATOM   4005  O   VAL   308      82.490  84.860  77.410  1.00  0.00            
ATOM   4006  N   THR   309      83.030  86.450  78.920  1.00  0.00            
ATOM   4007  HN  THR   309      83.030  86.760  79.870  1.00  0.00            
ATOM   4008  CA  THR   309      83.610  87.360  77.960  1.00  0.00            
ATOM   4009  HA  THR   309      82.880  87.450  77.160  1.00  0.00            
ATOM   4010  CB  THR   309      83.770  88.770  78.530  1.00  0.00            
ATOM   4011  HB  THR   309      84.440  88.770  79.410  1.00  0.00            
ATOM   4012  OG1 THR   309      82.510  89.230  78.980  1.00  0.00            
ATOM   4013  HG1 THR   309      82.300  88.720  79.760  1.00  0.00            
ATOM   4014  CG2 THR   309      84.310  89.750  77.460  1.00  0.00            
ATOM   4015 1HG2 THR   309      84.360  90.780  77.880  1.00  0.00            
ATOM   4016 2HG2 THR   309      85.340  89.460  77.150  1.00  0.00            
ATOM   4017 3HG2 THR   309      83.650  89.750  76.570  1.00  0.00            
ATOM   4018  C   THR   309      84.870  86.800  77.310  1.00  0.00            
ATOM   4019  O   THR   309      84.930  86.850  76.090  1.00  0.00            
ATOM   4020  N   PRO   310      85.860  86.210  78.000  1.00  0.00            
ATOM   4021  CD  PRO   310      86.270  86.680  79.320  1.00  0.00            
ATOM   4022  HD1 PRO   310      86.200  87.790  79.400  1.00  0.00            
ATOM   4023  HD2 PRO   310      85.630  86.190  80.070  1.00  0.00            
ATOM   4024  CA  PRO   310      86.960  85.510  77.360  1.00  0.00            
ATOM   4025  HA  PRO   310      87.440  86.230  76.710  1.00  0.00            
ATOM   4026  CB  PRO   310      87.870  85.100  78.510  1.00  0.00            
ATOM   4027  HB1 PRO   310      88.920  84.930  78.180  1.00  0.00            
ATOM   4028  HB2 PRO   310      87.480  84.190  79.020  1.00  0.00            
ATOM   4029  CG  PRO   310      87.740  86.280  79.480  1.00  0.00            
ATOM   4030  HG1 PRO   310      88.390  87.110  79.120  1.00  0.00            
ATOM   4031  HG2 PRO   310      88.010  86.020  80.520  1.00  0.00            
ATOM   4032  C   PRO   310      86.600  84.310  76.530  1.00  0.00            
ATOM   4033  O   PRO   310      87.330  84.060  75.570  1.00  0.00            
ATOM   4034  N   PHE   311      85.530  83.530  76.850  1.00  0.00            
ATOM   4035  HN  PHE   311      84.940  83.720  77.630  1.00  0.00            
ATOM   4036  CA  PHE   311      85.240  82.340  76.080  1.00  0.00            
ATOM   4037  HA  PHE   311      86.190  81.980  75.700  1.00  0.00            
ATOM   4038  CB  PHE   311      84.730  81.100  76.890  1.00  0.00            
ATOM   4039  HB1 PHE   311      84.970  81.240  77.970  1.00  0.00            
ATOM   4040  HB2 PHE   311      85.260  80.190  76.540  1.00  0.00            
ATOM   4041  CG  PHE   311      83.250  80.810  76.770  1.00  0.00            
ATOM   4042  CD1 PHE   311      82.750  79.920  75.790  1.00  0.00            
ATOM   4043  HD1 PHE   311      83.430  79.400  75.140  1.00  0.00            
ATOM   4044  CE1 PHE   311      81.370  79.760  75.630  1.00  0.00            
ATOM   4045  HE1 PHE   311      80.990  79.110  74.860  1.00  0.00            
ATOM   4046  CZ  PHE   311      80.490  80.470  76.450  1.00  0.00            
ATOM   4047  HZ  PHE   311      79.420  80.330  76.330  1.00  0.00            
ATOM   4048  CD2 PHE   311      82.360  81.500  77.580  1.00  0.00            
ATOM   4049  HD2 PHE   311      82.760  82.180  78.310  1.00  0.00            
ATOM   4050  CE2 PHE   311      80.980  81.340  77.430  1.00  0.00            
ATOM   4051  HE2 PHE   311      80.310  81.890  78.070  1.00  0.00            
ATOM   4052  C   PHE   311      84.390  82.670  74.870  1.00  0.00            
ATOM   4053  O   PHE   311      84.290  81.860  73.960  1.00  0.00            
ATOM   4054  N   TRP   312      83.750  83.870  74.810  1.00  0.00            
ATOM   4055  HN  TRP   312      83.780  84.540  75.540  1.00  0.00            
ATOM   4056  CA  TRP   312      83.000  84.220  73.620  1.00  0.00            
ATOM   4057  HA  TRP   312      82.880  83.330  73.020  1.00  0.00            
ATOM   4058  CB  TRP   312      81.570  84.760  73.870  1.00  0.00            
ATOM   4059  HB1 TRP   312      81.580  85.860  74.000  1.00  0.00            
ATOM   4060  HB2 TRP   312      81.180  84.300  74.800  1.00  0.00            
ATOM   4061  CG  TRP   312      80.670  84.340  72.720  1.00  0.00            
ATOM   4062  CD1 TRP   312      80.570  84.890  71.480  1.00  0.00            
ATOM   4063  HD1 TRP   312      81.010  85.820  71.170  1.00  0.00            
ATOM   4064  NE1 TRP   312      79.850  84.060  70.650  1.00  0.00            
ATOM   4065  HE1 TRP   312      79.680  84.210  69.700  1.00  0.00            
ATOM   4066  CE2 TRP   312      79.440  82.960  71.370  1.00  0.00            
ATOM   4067  CD2 TRP   312      79.970  83.080  72.660  1.00  0.00            
ATOM   4068  CE3 TRP   312      79.790  82.090  73.600  1.00  0.00            
ATOM   4069  HE3 TRP   312      80.200  82.190  74.590  1.00  0.00            
ATOM   4070  CZ3 TRP   312      79.020  80.970  73.250  1.00  0.00            
ATOM   4071  HZ3 TRP   312      78.830  80.200  73.970  1.00  0.00            
ATOM   4072  CZ2 TRP   312      78.670  81.860  71.000  1.00  0.00            
ATOM   4073  HZ2 TRP   312      78.250  81.750  70.020  1.00  0.00            
ATOM   4074  CH2 TRP   312      78.460  80.860  71.970  1.00  0.00            
ATOM   4075  HH2 TRP   312      77.870  79.990  71.710  1.00  0.00            
ATOM   4076  C   TRP   312      83.810  85.170  72.790  1.00  0.00            
ATOM   4077  O   TRP   312      83.480  85.410  71.620  1.00  0.00            
ATOM   4078  N   SER   313      84.950  85.670  73.320  1.00  0.00            
ATOM   4079  HN  SER   313      85.210  85.510  74.270  1.00  0.00            
ATOM   4080  CA  SER   313      85.940  86.330  72.490  1.00  0.00            
ATOM   4081  HA  SER   313      85.420  86.910  71.740  1.00  0.00            
ATOM   4082  CB  SER   313      86.840  87.320  73.270  1.00  0.00            
ATOM   4083  HB1 SER   313      86.200  88.040  73.820  1.00  0.00            
ATOM   4084  HB2 SER   313      87.470  87.900  72.550  1.00  0.00            
ATOM   4085  OG  SER   313      87.710  86.690  74.200  1.00  0.00            
ATOM   4086  HG1 SER   313      87.150  86.390  74.920  1.00  0.00            
ATOM   4087  C   SER   313      86.740  85.260  71.780  1.00  0.00            
ATOM   4088  O   SER   313      87.260  85.490  70.700  1.00  0.00            
ATOM   4089  N   LEU   314      86.770  84.030  72.370  1.00  0.00            
ATOM   4090  HN  LEU   314      86.360  83.900  73.270  1.00  0.00            
ATOM   4091  CA  LEU   314      87.250  82.810  71.760  1.00  0.00            
ATOM   4092  HA  LEU   314      88.250  82.990  71.390  1.00  0.00            
ATOM   4093  CB  LEU   314      87.280  81.630  72.800  1.00  0.00            
ATOM   4094  HB1 LEU   314      86.790  82.010  73.710  1.00  0.00            
ATOM   4095  HB2 LEU   314      88.340  81.450  73.080  1.00  0.00            
ATOM   4096  CG  LEU   314      86.620  80.260  72.450  1.00  0.00            
ATOM   4097  HG  LEU   314      85.630  80.430  71.980  1.00  0.00            
ATOM   4098  CD1 LEU   314      87.460  79.450  71.450  1.00  0.00            
ATOM   4099 1HD1 LEU   314      87.100  78.400  71.410  1.00  0.00            
ATOM   4100 2HD1 LEU   314      87.380  79.880  70.430  1.00  0.00            
ATOM   4101 3HD1 LEU   314      88.530  79.450  71.740  1.00  0.00            
ATOM   4102  CD2 LEU   314      86.290  79.400  73.680  1.00  0.00            
ATOM   4103 1HD2 LEU   314      85.980  78.380  73.370  1.00  0.00            
ATOM   4104 2HD2 LEU   314      87.140  79.330  74.370  1.00  0.00            
ATOM   4105 3HD2 LEU   314      85.450  79.840  74.260  1.00  0.00            
ATOM   4106  C   LEU   314      86.370  82.470  70.600  1.00  0.00            
ATOM   4107  O   LEU   314      86.860  82.150  69.520  1.00  0.00            
ATOM   4108  N   PHE   315      85.030  82.530  70.800  1.00  0.00            
ATOM   4109  HN  PHE   315      84.660  82.880  71.660  1.00  0.00            
ATOM   4110  CA  PHE   315      84.060  81.940  69.910  1.00  0.00            
ATOM   4111  HA  PHE   315      84.400  80.930  69.730  1.00  0.00            
ATOM   4112  CB  PHE   315      82.660  81.840  70.560  1.00  0.00            
ATOM   4113  HB1 PHE   315      82.220  82.850  70.680  1.00  0.00            
ATOM   4114  HB2 PHE   315      82.750  81.380  71.570  1.00  0.00            
ATOM   4115  CG  PHE   315      81.720  80.980  69.750  1.00  0.00            
ATOM   4116  CD1 PHE   315      81.590  79.610  70.000  1.00  0.00            
ATOM   4117  HD1 PHE   315      82.180  79.150  70.780  1.00  0.00            
ATOM   4118  CE1 PHE   315      80.720  78.820  69.230  1.00  0.00            
ATOM   4119  HE1 PHE   315      80.640  77.760  69.420  1.00  0.00            
ATOM   4120  CZ  PHE   315      79.960  79.400  68.210  1.00  0.00            
ATOM   4121  HZ  PHE   315      79.300  78.790  67.620  1.00  0.00            
ATOM   4122  CD2 PHE   315      80.950  81.550  68.710  1.00  0.00            
ATOM   4123  HD2 PHE   315      81.040  82.610  68.500  1.00  0.00            
ATOM   4124  CE2 PHE   315      80.070  80.770  67.950  1.00  0.00            
ATOM   4125  HE2 PHE   315      79.490  81.220  67.160  1.00  0.00            
ATOM   4126  C   PHE   315      84.010  82.660  68.590  1.00  0.00            
ATOM   4127  O   PHE   315      83.830  82.030  67.560  1.00  0.00            
ATOM   4128  N   ASP   316      84.190  84.010  68.590  1.00  0.00            
ATOM   4129  HN  ASP   316      84.320  84.510  69.440  1.00  0.00            
ATOM   4130  CA  ASP   316      84.230  84.790  67.380  1.00  0.00            
ATOM   4131  HA  ASP   316      83.310  84.620  66.840  1.00  0.00            
ATOM   4132  CB  ASP   316      84.450  86.290  67.700  1.00  0.00            
ATOM   4133  HB1 ASP   316      85.450  86.490  68.130  1.00  0.00            
ATOM   4134  HB2 ASP   316      83.710  86.570  68.480  1.00  0.00            
ATOM   4135  CG  ASP   316      84.240  87.150  66.440  1.00  0.00            
ATOM   4136  OD1 ASP   316      83.180  86.950  65.780  1.00  0.00            
ATOM   4137  OD2 ASP   316      85.120  87.980  66.130  1.00  0.00            
ATOM   4138  C   ASP   316      85.410  84.420  66.540  1.00  0.00            
ATOM   4139  O   ASP   316      85.300  84.270  65.320  1.00  0.00            
ATOM   4140  N   GLN   317      86.560  84.280  67.210  1.00  0.00            
ATOM   4141  HN  GLN   317      86.590  84.370  68.210  1.00  0.00            
ATOM   4142  CA  GLN   317      87.830  84.120  66.580  1.00  0.00            
ATOM   4143  HA  GLN   317      87.900  84.830  65.770  1.00  0.00            
ATOM   4144  CB  GLN   317      88.980  84.400  67.570  1.00  0.00            
ATOM   4145  HB1 GLN   317      89.940  84.030  67.140  1.00  0.00            
ATOM   4146  HB2 GLN   317      88.780  83.830  68.510  1.00  0.00            
ATOM   4147  CG  GLN   317      89.170  85.880  67.950  1.00  0.00            
ATOM   4148  HG1 GLN   317      88.280  86.270  68.470  1.00  0.00            
ATOM   4149  HG2 GLN   317      89.340  86.480  67.030  1.00  0.00            
ATOM   4150  CD  GLN   317      90.410  86.010  68.860  1.00  0.00            
ATOM   4151  OE1 GLN   317      91.450  86.510  68.420  1.00  0.00            
ATOM   4152  NE2 GLN   317      90.280  85.550  70.140  1.00  0.00            
ATOM   4153 1HE2 GLN   317      89.410  85.180  70.450  1.00  0.00            
ATOM   4154 2HE2 GLN   317      91.050  85.610  70.770  1.00  0.00            
ATOM   4155  C   GLN   317      87.940  82.730  66.010  1.00  0.00            
ATOM   4156  O   GLN   317      88.780  82.530  65.140  1.00  0.00            
ATOM   4157  N   LYS   318      87.070  81.760  66.430  1.00  0.00            
ATOM   4158  HN  LYS   318      86.390  81.950  67.140  1.00  0.00            
ATOM   4159  CA  LYS   318      87.020  80.430  65.860  1.00  0.00            
ATOM   4160  HA  LYS   318      87.930  80.290  65.300  1.00  0.00            
ATOM   4161  CB  LYS   318      86.960  79.260  66.880  1.00  0.00            
ATOM   4162  HB1 LYS   318      87.890  79.280  67.490  1.00  0.00            
ATOM   4163  HB2 LYS   318      86.980  78.310  66.310  1.00  0.00            
ATOM   4164  CG  LYS   318      85.830  79.160  67.910  1.00  0.00            
ATOM   4165  HG1 LYS   318      84.850  79.210  67.410  1.00  0.00            
ATOM   4166  HG2 LYS   318      85.900  80.000  68.630  1.00  0.00            
ATOM   4167  CD  LYS   318      85.920  77.820  68.670  1.00  0.00            
ATOM   4168  HD1 LYS   318      86.750  77.870  69.400  1.00  0.00            
ATOM   4169  HD2 LYS   318      86.200  77.030  67.940  1.00  0.00            
ATOM   4170  CE  LYS   318      84.620  77.380  69.350  1.00  0.00            
ATOM   4171  HE1 LYS   318      84.280  78.130  70.090  1.00  0.00            
ATOM   4172  HE2 LYS   318      84.780  76.400  69.850  1.00  0.00            
ATOM   4173  NZ  LYS   318      83.560  77.200  68.340  1.00  0.00            
ATOM   4174  HZ1 LYS   318      83.150  78.130  68.090  1.00  0.00            
ATOM   4175  HZ2 LYS   318      83.960  76.760  67.490  1.00  0.00            
ATOM   4176  HZ3 LYS   318      82.810  76.590  68.730  1.00  0.00            
ATOM   4177  C   LYS   318      85.910  80.260  64.870  1.00  0.00            
ATOM   4178  O   LYS   318      86.170  79.950  63.710  1.00  0.00            
ATOM   4179  N   ALA   319      84.640  80.410  65.310  1.00  0.00            
ATOM   4180  HN  ALA   319      84.460  80.750  66.230  1.00  0.00            
ATOM   4181  CA  ALA   319      83.470  79.910  64.630  1.00  0.00            
ATOM   4182  HA  ALA   319      83.660  78.880  64.380  1.00  0.00            
ATOM   4183  CB  ALA   319      82.220  79.990  65.520  1.00  0.00            
ATOM   4184  HB1 ALA   319      81.340  79.550  65.010  1.00  0.00            
ATOM   4185  HB2 ALA   319      82.400  79.420  66.460  1.00  0.00            
ATOM   4186  HB3 ALA   319      82.000  81.040  65.790  1.00  0.00            
ATOM   4187  C   ALA   319      83.200  80.660  63.370  1.00  0.00            
ATOM   4188  O   ALA   319      82.850  80.070  62.350  1.00  0.00            
ATOM   4189  N   SER   320      83.380  82.000  63.420  1.00  0.00            
ATOM   4190  HN  SER   320      83.650  82.450  64.270  1.00  0.00            
ATOM   4191  CA  SER   320      83.210  82.880  62.290  1.00  0.00            
ATOM   4192  HA  SER   320      82.230  82.690  61.880  1.00  0.00            
ATOM   4193  CB  SER   320      83.290  84.370  62.720  1.00  0.00            
ATOM   4194  HB1 SER   320      84.330  84.640  63.020  1.00  0.00            
ATOM   4195  HB2 SER   320      82.630  84.540  63.590  1.00  0.00            
ATOM   4196  OG  SER   320      82.870  85.250  61.680  1.00  0.00            
ATOM   4197  HG1 SER   320      82.930  86.140  62.040  1.00  0.00            
ATOM   4198  C   SER   320      84.260  82.590  61.240  1.00  0.00            
ATOM   4199  O   SER   320      83.940  82.540  60.060  1.00  0.00            
ATOM   4200  N   THR   321      85.530  82.380  61.670  1.00  0.00            
ATOM   4201  HN  THR   321      85.750  82.360  62.640  1.00  0.00            
ATOM   4202  CA  THR   321      86.660  82.320  60.770  1.00  0.00            
ATOM   4203  HA  THR   321      86.480  83.030  59.970  1.00  0.00            
ATOM   4204  CB  THR   321      87.940  82.730  61.480  1.00  0.00            
ATOM   4205  HB  THR   321      88.790  82.710  60.760  1.00  0.00            
ATOM   4206  OG1 THR   321      88.260  81.840  62.540  1.00  0.00            
ATOM   4207  HG1 THR   321      87.530  81.900  63.160  1.00  0.00            
ATOM   4208  CG2 THR   321      87.830  84.160  62.050  1.00  0.00            
ATOM   4209 1HG2 THR   321      88.790  84.450  62.530  1.00  0.00            
ATOM   4210 2HG2 THR   321      87.610  84.880  61.230  1.00  0.00            
ATOM   4211 3HG2 THR   321      87.030  84.230  62.810  1.00  0.00            
ATOM   4212  C   THR   321      86.890  80.960  60.160  1.00  0.00            
ATOM   4213  O   THR   321      87.570  80.880  59.130  1.00  0.00            
ATOM   4214  N   TRP   322      86.380  79.850  60.770  1.00  0.00            
ATOM   4215  HN  TRP   322      85.800  79.940  61.570  1.00  0.00            
ATOM   4216  CA  TRP   322      86.740  78.490  60.410  1.00  0.00            
ATOM   4217  HA  TRP   322      87.810  78.390  60.480  1.00  0.00            
ATOM   4218  CB  TRP   322      86.020  77.410  61.280  1.00  0.00            
ATOM   4219  HB1 TRP   322      86.050  76.430  60.760  1.00  0.00            
ATOM   4220  HB2 TRP   322      84.950  77.690  61.390  1.00  0.00            
ATOM   4221  CG  TRP   322      86.600  77.110  62.640  1.00  0.00            
ATOM   4222  CD1 TRP   322      87.860  77.320  63.120  1.00  0.00            
ATOM   4223  HD1 TRP   322      88.650  77.820  62.590  1.00  0.00            
ATOM   4224  NE1 TRP   322      87.990  76.790  64.380  1.00  0.00            
ATOM   4225  HE1 TRP   322      88.800  76.820  64.920  1.00  0.00            
ATOM   4226  CE2 TRP   322      86.800  76.200  64.730  1.00  0.00            
ATOM   4227  CD2 TRP   322      85.900  76.390  63.670  1.00  0.00            
ATOM   4228  CE3 TRP   322      84.600  75.900  63.740  1.00  0.00            
ATOM   4229  HE3 TRP   322      83.890  76.030  62.930  1.00  0.00            
ATOM   4230  CZ3 TRP   322      84.210  75.230  64.910  1.00  0.00            
ATOM   4231  HZ3 TRP   322      83.200  74.840  65.000  1.00  0.00            
ATOM   4232  CZ2 TRP   322      86.430  75.520  65.880  1.00  0.00            
ATOM   4233  HZ2 TRP   322      87.110  75.380  66.700  1.00  0.00            
ATOM   4234  CH2 TRP   322      85.110  75.040  65.970  1.00  0.00            
ATOM   4235  HH2 TRP   322      84.790  74.520  66.860  1.00  0.00            
ATOM   4236  C   TRP   322      86.340  78.160  59.000  1.00  0.00            
ATOM   4237  O   TRP   322      87.130  77.640  58.220  1.00  0.00            
ATOM   4238  N   ILE   323      85.070  78.470  58.670  1.00  0.00            
ATOM   4239  HN  ILE   323      84.470  78.930  59.320  1.00  0.00            
ATOM   4240  CA  ILE   323      84.460  78.110  57.430  1.00  0.00            
ATOM   4241  HA  ILE   323      84.850  77.140  57.180  1.00  0.00            
ATOM   4242  CB  ILE   323      82.940  77.970  57.570  1.00  0.00            
ATOM   4243  HB  ILE   323      82.770  77.170  58.340  1.00  0.00            
ATOM   4244  CG2 ILE   323      82.300  79.260  58.130  1.00  0.00            
ATOM   4245 1HG2 ILE   323      81.220  79.100  58.310  1.00  0.00            
ATOM   4246 2HG2 ILE   323      82.770  79.560  59.090  1.00  0.00            
ATOM   4247 3HG2 ILE   323      82.410  80.090  57.400  1.00  0.00            
ATOM   4248  CG1 ILE   323      82.270  77.470  56.260  1.00  0.00            
ATOM   4249 1HG1 ILE   323      82.900  76.650  55.840  1.00  0.00            
ATOM   4250 2HG1 ILE   323      82.250  78.290  55.520  1.00  0.00            
ATOM   4251  CD  ILE   323      80.860  76.930  56.470  1.00  0.00            
ATOM   4252  HD1 ILE   323      80.450  76.530  55.520  1.00  0.00            
ATOM   4253  HD2 ILE   323      80.870  76.100  57.220  1.00  0.00            
ATOM   4254  HD3 ILE   323      80.180  77.730  56.840  1.00  0.00            
ATOM   4255  C   ILE   323      84.890  79.020  56.320  1.00  0.00            
ATOM   4256  O   ILE   323      85.060  78.570  55.190  1.00  0.00            
ATOM   4257  N   LEU   324      85.110  80.310  56.640  1.00  0.00            
ATOM   4258  HN  LEU   324      85.000  80.630  57.570  1.00  0.00            
ATOM   4259  CA  LEU   324      85.470  81.320  55.670  1.00  0.00            
ATOM   4260  HA  LEU   324      84.810  81.200  54.820  1.00  0.00            
ATOM   4261  CB  LEU   324      85.260  82.740  56.240  1.00  0.00            
ATOM   4262  HB1 LEU   324      85.420  83.490  55.430  1.00  0.00            
ATOM   4263  HB2 LEU   324      86.010  82.930  57.040  1.00  0.00            
ATOM   4264  CG  LEU   324      83.850  82.960  56.850  1.00  0.00            
ATOM   4265  HG  LEU   324      83.740  82.230  57.690  1.00  0.00            
ATOM   4266  CD1 LEU   324      83.730  84.370  57.460  1.00  0.00            
ATOM   4267 1HD1 LEU   324      82.750  84.470  57.990  1.00  0.00            
ATOM   4268 2HD1 LEU   324      84.540  84.540  58.200  1.00  0.00            
ATOM   4269 3HD1 LEU   324      83.790  85.140  56.670  1.00  0.00            
ATOM   4270  CD2 LEU   324      82.680  82.680  55.880  1.00  0.00            
ATOM   4271 1HD2 LEU   324      81.710  82.850  56.400  1.00  0.00            
ATOM   4272 2HD2 LEU   324      82.740  83.340  55.000  1.00  0.00            
ATOM   4273 3HD2 LEU   324      82.700  81.620  55.540  1.00  0.00            
ATOM   4274  C   LEU   324      86.890  81.170  55.180  1.00  0.00            
ATOM   4275  O   LEU   324      87.150  81.370  53.990  1.00  0.00            
ATOM   4276  N   GLN   325      87.840  80.810  56.080  1.00  0.00            
ATOM   4277  HN  GLN   325      87.610  80.650  57.040  1.00  0.00            
ATOM   4278  CA  GLN   325      89.230  80.600  55.730  1.00  0.00            
ATOM   4279  HA  GLN   325      89.550  81.450  55.150  1.00  0.00            
ATOM   4280  CB  GLN   325      90.160  80.460  56.960  1.00  0.00            
ATOM   4281  HB1 GLN   325      89.940  79.530  57.520  1.00  0.00            
ATOM   4282  HB2 GLN   325      89.920  81.310  57.630  1.00  0.00            
ATOM   4283  CG  GLN   325      91.680  80.580  56.640  1.00  0.00            
ATOM   4284  HG1 GLN   325      92.220  80.860  57.570  1.00  0.00            
ATOM   4285  HG2 GLN   325      91.820  81.400  55.910  1.00  0.00            
ATOM   4286  CD  GLN   325      92.350  79.310  56.090  1.00  0.00            
ATOM   4287  OE1 GLN   325      93.160  79.410  55.160  1.00  0.00            
ATOM   4288  NE2 GLN   325      92.030  78.120  56.670  1.00  0.00            
ATOM   4289 1HE2 GLN   325      91.370  78.090  57.430  1.00  0.00            
ATOM   4290 2HE2 GLN   325      92.450  77.270  56.350  1.00  0.00            
ATOM   4291  C   GLN   325      89.390  79.370  54.890  1.00  0.00            
ATOM   4292  O   GLN   325      90.130  79.380  53.910  1.00  0.00            
ATOM   4293  N   ALA   326      88.660  78.280  55.250  1.00  0.00            
ATOM   4294  HN  ALA   326      88.060  78.310  56.040  1.00  0.00            
ATOM   4295  CA  ALA   326      88.680  77.020  54.540  1.00  0.00            
ATOM   4296  HA  ALA   326      89.710  76.700  54.480  1.00  0.00            
ATOM   4297  CB  ALA   326      87.850  75.940  55.250  1.00  0.00            
ATOM   4298  HB1 ALA   326      87.890  74.980  54.680  1.00  0.00            
ATOM   4299  HB2 ALA   326      88.260  75.750  56.260  1.00  0.00            
ATOM   4300  HB3 ALA   326      86.790  76.250  55.360  1.00  0.00            
ATOM   4301  C   ALA   326      88.160  77.210  53.140  1.00  0.00            
ATOM   4302  O   ALA   326      88.730  76.670  52.200  1.00  0.00            
ATOM   4303  N   ASN   327      87.090  78.030  52.970  1.00  0.00            
ATOM   4304  HN  ASN   327      86.670  78.460  53.760  1.00  0.00            
ATOM   4305  CA  ASN   327      86.470  78.360  51.710  1.00  0.00            
ATOM   4306  HA  ASN   327      86.160  77.420  51.260  1.00  0.00            
ATOM   4307  CB  ASN   327      85.210  79.240  51.940  1.00  0.00            
ATOM   4308  HB1 ASN   327      85.510  80.240  52.340  1.00  0.00            
ATOM   4309  HB2 ASN   327      84.570  78.750  52.710  1.00  0.00            
ATOM   4310  CG  ASN   327      84.350  79.400  50.670  1.00  0.00            
ATOM   4311  OD1 ASN   327      83.620  78.470  50.300  1.00  0.00            
ATOM   4312  ND2 ASN   327      84.460  80.590  50.010  1.00  0.00            
ATOM   4313 1HD2 ASN   327      83.940  80.750  49.180  1.00  0.00            
ATOM   4314 2HD2 ASN   327      85.080  81.300  50.360  1.00  0.00            
ATOM   4315  C   ASN   327      87.420  79.050  50.760  1.00  0.00            
ATOM   4316  O   ASN   327      87.340  78.840  49.550  1.00  0.00            
ATOM   4317  N   ASP   328      88.340  79.890  51.280  1.00  0.00            
ATOM   4318  HN  ASP   328      88.380  80.070  52.270  1.00  0.00            
ATOM   4319  CA  ASP   328      89.360  80.550  50.500  1.00  0.00            
ATOM   4320  HA  ASP   328      88.880  80.910  49.590  1.00  0.00            
ATOM   4321  CB  ASP   328      89.960  81.760  51.270  1.00  0.00            
ATOM   4322  HB1 ASP   328      90.560  81.400  52.140  1.00  0.00            
ATOM   4323  HB2 ASP   328      89.130  82.380  51.670  1.00  0.00            
ATOM   4324  CG  ASP   328      90.820  82.640  50.370  1.00  0.00            
ATOM   4325  OD1 ASP   328      90.270  83.210  49.390  1.00  0.00            
ATOM   4326  OD2 ASP   328      92.050  82.770  50.650  1.00  0.00            
ATOM   4327  C   ASP   328      90.470  79.590  50.110  1.00  0.00            
ATOM   4328  O   ASP   328      90.900  79.570  48.960  1.00  0.00            
ATOM   4329  N   MET   329      90.960  78.780  51.090  1.00  0.00            
ATOM   4330  HN  MET   329      90.560  78.780  52.000  1.00  0.00            
ATOM   4331  CA  MET   329      92.130  77.940  50.950  1.00  0.00            
ATOM   4332  HA  MET   329      92.920  78.560  50.550  1.00  0.00            
ATOM   4333  CB  MET   329      92.600  77.400  52.320  1.00  0.00            
ATOM   4334  HB1 MET   329      91.810  76.760  52.780  1.00  0.00            
ATOM   4335  HB2 MET   329      92.710  78.290  52.980  1.00  0.00            
ATOM   4336  CG  MET   329      93.950  76.660  52.320  1.00  0.00            
ATOM   4337  HG1 MET   329      94.420  76.820  53.310  1.00  0.00            
ATOM   4338  HG2 MET   329      94.610  77.150  51.570  1.00  0.00            
ATOM   4339  SD  MET   329      93.840  74.870  52.020  1.00  0.00            
ATOM   4340  CE  MET   329      95.290  74.770  50.920  1.00  0.00            
ATOM   4341  HE1 MET   329      95.370  73.750  50.480  1.00  0.00            
ATOM   4342  HE2 MET   329      95.210  75.490  50.090  1.00  0.00            
ATOM   4343  HE3 MET   329      96.230  74.980  51.480  1.00  0.00            
ATOM   4344  C   MET   329      91.910  76.800  49.990  1.00  0.00            
ATOM   4345  O   MET   329      92.720  76.580  49.090  1.00  0.00            
ATOM   4346  N   VAL   330      90.770  76.080  50.140  1.00  0.00            
ATOM   4347  HN  VAL   330      90.140  76.270  50.890  1.00  0.00            
ATOM   4348  CA  VAL   330      90.340  75.080  49.200  1.00  0.00            
ATOM   4349  HA  VAL   330      91.190  74.740  48.630  1.00  0.00            
ATOM   4350  CB  VAL   330      89.670  73.830  49.790  1.00  0.00            
ATOM   4351  HB  VAL   330      89.430  73.130  48.960  1.00  0.00            
ATOM   4352  CG1 VAL   330      90.680  73.150  50.720  1.00  0.00            
ATOM   4353 1HG1 VAL   330      90.190  72.260  51.180  1.00  0.00            
ATOM   4354 2HG1 VAL   330      91.580  72.830  50.160  1.00  0.00            
ATOM   4355 3HG1 VAL   330      90.980  73.830  51.540  1.00  0.00            
ATOM   4356  CG2 VAL   330      88.350  74.110  50.550  1.00  0.00            
ATOM   4357 1HG2 VAL   330      87.760  73.170  50.630  1.00  0.00            
ATOM   4358 2HG2 VAL   330      88.560  74.440  51.580  1.00  0.00            
ATOM   4359 3HG2 VAL   330      87.710  74.860  50.040  1.00  0.00            
ATOM   4360  C   VAL   330      89.400  75.760  48.270  1.00  0.00            
ATOM   4361  O   VAL   330      88.980  76.890  48.510  1.00  0.00            
ATOM   4362  N   LYS   331      89.040  75.090  47.150  1.00  0.00            
ATOM   4363  HN  LYS   331      89.440  74.200  46.930  1.00  0.00            
ATOM   4364  CA  LYS   331      87.970  75.520  46.290  1.00  0.00            
ATOM   4365  HA  LYS   331      88.140  76.570  46.070  1.00  0.00            
ATOM   4366  CB  LYS   331      87.980  74.730  44.960  1.00  0.00            
ATOM   4367  HB1 LYS   331      87.650  73.680  45.140  1.00  0.00            
ATOM   4368  HB2 LYS   331      89.040  74.690  44.630  1.00  0.00            
ATOM   4369  CG  LYS   331      87.140  75.350  43.840  1.00  0.00            
ATOM   4370  HG1 LYS   331      87.420  76.420  43.740  1.00  0.00            
ATOM   4371  HG2 LYS   331      86.070  75.300  44.130  1.00  0.00            
ATOM   4372  CD  LYS   331      87.320  74.670  42.470  1.00  0.00            
ATOM   4373  HD1 LYS   331      86.590  75.130  41.770  1.00  0.00            
ATOM   4374  HD2 LYS   331      87.070  73.590  42.570  1.00  0.00            
ATOM   4375  CE  LYS   331      88.730  74.830  41.890  1.00  0.00            
ATOM   4376  HE1 LYS   331      89.490  74.330  42.540  1.00  0.00            
ATOM   4377  HE2 LYS   331      89.000  75.900  41.790  1.00  0.00            
ATOM   4378  NZ  LYS   331      88.830  74.210  40.550  1.00  0.00            
ATOM   4379  HZ1 LYS   331      89.800  74.310  40.200  1.00  0.00            
ATOM   4380  HZ2 LYS   331      88.580  73.200  40.610  1.00  0.00            
ATOM   4381  HZ3 LYS   331      88.180  74.690  39.900  1.00  0.00            
ATOM   4382  C   LYS   331      86.660  75.310  47.020  1.00  0.00            
ATOM   4383  O   LYS   331      86.590  74.340  47.770  1.00  0.00            
ATOM   4384  N   PRO   332      85.620  76.140  46.900  1.00  0.00            
ATOM   4385  CD  PRO   332      85.710  77.500  46.390  1.00  0.00            
ATOM   4386  HD1 PRO   332      86.610  78.020  46.810  1.00  0.00            
ATOM   4387  HD2 PRO   332      85.770  77.470  45.280  1.00  0.00            
ATOM   4388  CA  PRO   332      84.290  75.860  47.450  1.00  0.00            
ATOM   4389  HA  PRO   332      84.380  75.830  48.530  1.00  0.00            
ATOM   4390  CB  PRO   332      83.430  77.030  46.970  1.00  0.00            
ATOM   4391  HB1 PRO   332      82.610  77.260  47.670  1.00  0.00            
ATOM   4392  HB2 PRO   332      83.010  76.830  45.960  1.00  0.00            
ATOM   4393  CG  PRO   332      84.430  78.190  46.850  1.00  0.00            
ATOM   4394  HG1 PRO   332      84.590  78.650  47.850  1.00  0.00            
ATOM   4395  HG2 PRO   332      84.090  78.970  46.140  1.00  0.00            
ATOM   4396  C   PRO   332      83.750  74.530  46.980  1.00  0.00            
ATOM   4397  O   PRO   332      83.700  74.310  45.770  1.00  0.00            
ATOM   4398  N   GLN   333      83.390  73.630  47.920  1.00  0.00            
ATOM   4399  HN  GLN   333      83.390  73.860  48.890  1.00  0.00            
ATOM   4400  CA  GLN   333      83.120  72.240  47.610  1.00  0.00            
ATOM   4401  HA  GLN   333      82.640  72.170  46.640  1.00  0.00            
ATOM   4402  CB  GLN   333      84.370  71.330  47.700  1.00  0.00            
ATOM   4403  HB1 GLN   333      84.060  70.260  47.720  1.00  0.00            
ATOM   4404  HB2 GLN   333      84.900  71.550  48.650  1.00  0.00            
ATOM   4405  CG  GLN   333      85.360  71.460  46.520  1.00  0.00            
ATOM   4406  HG1 GLN   333      85.660  72.520  46.390  1.00  0.00            
ATOM   4407  HG2 GLN   333      84.880  71.120  45.580  1.00  0.00            
ATOM   4408  CD  GLN   333      86.600  70.600  46.800  1.00  0.00            
ATOM   4409  OE1 GLN   333      86.480  69.470  47.300  1.00  0.00            
ATOM   4410  NE2 GLN   333      87.810  71.150  46.470  1.00  0.00            
ATOM   4411 1HE2 GLN   333      87.850  72.060  46.070  1.00  0.00            
ATOM   4412 2HE2 GLN   333      88.650  70.630  46.630  1.00  0.00            
ATOM   4413  C   GLN   333      82.170  71.730  48.650  1.00  0.00            
ATOM   4414  O   GLN   333      81.980  72.340  49.710  1.00  0.00            
ATOM   4415  N   TRP   334      81.570  70.550  48.350  1.00  0.00            
ATOM   4416  HN  TRP   334      81.700  70.140  47.450  1.00  0.00            
ATOM   4417  CA  TRP   334      80.850  69.710  49.270  1.00  0.00            
ATOM   4418  HA  TRP   334      80.090  70.320  49.750  1.00  0.00            
ATOM   4419  CB  TRP   334      80.150  68.500  48.570  1.00  0.00            
ATOM   4420  HB1 TRP   334      80.930  67.840  48.130  1.00  0.00            
ATOM   4421  HB2 TRP   334      79.540  68.900  47.730  1.00  0.00            
ATOM   4422  CG  TRP   334      79.230  67.660  49.440  1.00  0.00            
ATOM   4423  CD1 TRP   334      79.440  66.410  49.980  1.00  0.00            
ATOM   4424  HD1 TRP   334      80.300  65.800  49.800  1.00  0.00            
ATOM   4425  NE1 TRP   334      78.390  66.050  50.790  1.00  0.00            
ATOM   4426  HE1 TRP   334      78.320  65.220  51.300  1.00  0.00            
ATOM   4427  CE2 TRP   334      77.450  67.060  50.760  1.00  0.00            
ATOM   4428  CD2 TRP   334      77.930  68.080  49.920  1.00  0.00            
ATOM   4429  CE3 TRP   334      77.190  69.230  49.680  1.00  0.00            
ATOM   4430  HE3 TRP   334      77.540  70.020  49.040  1.00  0.00            
ATOM   4431  CZ3 TRP   334      75.930  69.340  50.300  1.00  0.00            
ATOM   4432  HZ3 TRP   334      75.320  70.210  50.120  1.00  0.00            
ATOM   4433  CZ2 TRP   334      76.220  67.170  51.390  1.00  0.00            
ATOM   4434  HZ2 TRP   334      75.850  66.400  52.040  1.00  0.00            
ATOM   4435  CH2 TRP   334      75.450  68.320  51.140  1.00  0.00            
ATOM   4436  HH2 TRP   334      74.480  68.430  51.600  1.00  0.00            
ATOM   4437  C   TRP   334      81.800  69.200  50.330  1.00  0.00            
ATOM   4438  O   TRP   334      83.000  69.090  50.090  1.00  0.00            
ATOM   4439  N   PHE   335      81.240  68.920  51.530  1.00  0.00            
ATOM   4440  HN  PHE   335      80.280  69.110  51.670  1.00  0.00            
ATOM   4441  CA  PHE   335      81.850  68.260  52.660  1.00  0.00            
ATOM   4442  HA  PHE   335      81.020  68.220  53.350  1.00  0.00            
ATOM   4443  CB  PHE   335      82.270  66.750  52.490  1.00  0.00            
ATOM   4444  HB1 PHE   335      81.420  66.200  52.050  1.00  0.00            
ATOM   4445  HB2 PHE   335      82.460  66.320  53.500  1.00  0.00            
ATOM   4446  CG  PHE   335      83.490  66.500  51.650  1.00  0.00            
ATOM   4447  CD1 PHE   335      83.370  66.190  50.280  1.00  0.00            
ATOM   4448  HD1 PHE   335      82.390  66.150  49.830  1.00  0.00            
ATOM   4449  CE1 PHE   335      84.500  65.980  49.480  1.00  0.00            
ATOM   4450  HE1 PHE   335      84.380  65.770  48.430  1.00  0.00            
ATOM   4451  CZ  PHE   335      85.780  66.050  50.050  1.00  0.00            
ATOM   4452  HZ  PHE   335      86.650  65.890  49.440  1.00  0.00            
ATOM   4453  CD2 PHE   335      84.780  66.540  52.210  1.00  0.00            
ATOM   4454  HD2 PHE   335      84.910  66.740  53.260  1.00  0.00            
ATOM   4455  CE2 PHE   335      85.920  66.320  51.420  1.00  0.00            
ATOM   4456  HE2 PHE   335      86.900  66.360  51.860  1.00  0.00            
ATOM   4457  C   PHE   335      82.880  69.080  53.380  1.00  0.00            
ATOM   4458  O   PHE   335      83.470  68.610  54.360  1.00  0.00            
ATOM   4459  N   GLU   336      83.090  70.350  52.970  1.00  0.00            
ATOM   4460  HN  GLU   336      82.630  70.720  52.160  1.00  0.00            
ATOM   4461  CA  GLU   336      83.840  71.300  53.750  1.00  0.00            
ATOM   4462  HA  GLU   336      84.740  70.800  54.100  1.00  0.00            
ATOM   4463  CB  GLU   336      84.300  72.520  52.910  1.00  0.00            
ATOM   4464  HB1 GLU   336      83.410  73.080  52.560  1.00  0.00            
ATOM   4465  HB2 GLU   336      84.820  72.150  52.000  1.00  0.00            
ATOM   4466  CG  GLU   336      85.270  73.470  53.650  1.00  0.00            
ATOM   4467  HG1 GLU   336      86.310  73.110  53.550  1.00  0.00            
ATOM   4468  HG2 GLU   336      85.030  73.520  54.730  1.00  0.00            
ATOM   4469  CD  GLU   336      85.140  74.870  53.050  1.00  0.00            
ATOM   4470  OE1 GLU   336      85.450  75.030  51.840  1.00  0.00            
ATOM   4471  OE2 GLU   336      84.710  75.790  53.790  1.00  0.00            
ATOM   4472  C   GLU   336      83.010  71.680  54.960  1.00  0.00            
ATOM   4473  O   GLU   336      83.540  71.490  56.060  1.00  0.00            
ATOM   4474  N   PRO   337      81.730  72.100  54.910  1.00  0.00            
ATOM   4475  CD  PRO   337      81.090  72.720  53.740  1.00  0.00            
ATOM   4476  HD1 PRO   337      81.580  73.700  53.560  1.00  0.00            
ATOM   4477  HD2 PRO   337      81.180  72.080  52.830  1.00  0.00            
ATOM   4478  CA  PRO   337      80.940  72.370  56.100  1.00  0.00            
ATOM   4479  HA  PRO   337      81.550  72.910  56.820  1.00  0.00            
ATOM   4480  CB  PRO   337      79.740  73.200  55.640  1.00  0.00            
ATOM   4481  HB1 PRO   337      79.960  74.270  55.790  1.00  0.00            
ATOM   4482  HB2 PRO   337      78.790  72.960  56.160  1.00  0.00            
ATOM   4483  CG  PRO   337      79.630  72.930  54.130  1.00  0.00            
ATOM   4484  HG1 PRO   337      79.160  73.770  53.590  1.00  0.00            
ATOM   4485  HG2 PRO   337      79.060  71.990  53.960  1.00  0.00            
ATOM   4486  C   PRO   337      80.470  71.100  56.760  1.00  0.00            
ATOM   4487  O   PRO   337      79.930  71.210  57.850  1.00  0.00            
ATOM   4488  N   ALA   338      80.650  69.910  56.140  1.00  0.00            
ATOM   4489  HN  ALA   338      81.060  69.840  55.230  1.00  0.00            
ATOM   4490  CA  ALA   338      80.340  68.660  56.790  1.00  0.00            
ATOM   4491  HA  ALA   338      79.410  68.770  57.330  1.00  0.00            
ATOM   4492  CB  ALA   338      80.190  67.470  55.820  1.00  0.00            
ATOM   4493  HB1 ALA   338      79.870  66.560  56.360  1.00  0.00            
ATOM   4494  HB2 ALA   338      79.440  67.710  55.040  1.00  0.00            
ATOM   4495  HB3 ALA   338      81.160  67.250  55.320  1.00  0.00            
ATOM   4496  C   ALA   338      81.430  68.290  57.750  1.00  0.00            
ATOM   4497  O   ALA   338      81.180  67.510  58.670  1.00  0.00            
ATOM   4498  N   MET   339      82.650  68.840  57.570  1.00  0.00            
ATOM   4499  HN  MET   339      82.830  69.450  56.810  1.00  0.00            
ATOM   4500  CA  MET   339      83.780  68.590  58.440  1.00  0.00            
ATOM   4501  HA  MET   339      83.670  67.620  58.880  1.00  0.00            
ATOM   4502  CB  MET   339      85.140  68.660  57.700  1.00  0.00            
ATOM   4503  HB1 MET   339      85.970  68.760  58.430  1.00  0.00            
ATOM   4504  HB2 MET   339      85.150  69.550  57.040  1.00  0.00            
ATOM   4505  CG  MET   339      85.450  67.400  56.860  1.00  0.00            
ATOM   4506  HG1 MET   339      86.390  67.600  56.300  1.00  0.00            
ATOM   4507  HG2 MET   339      84.650  67.250  56.100  1.00  0.00            
ATOM   4508  SD  MET   339      85.670  65.890  57.860  1.00  0.00            
ATOM   4509  CE  MET   339      84.020  65.150  57.650  1.00  0.00            
ATOM   4510  HE1 MET   339      83.310  65.850  57.160  1.00  0.00            
ATOM   4511  HE2 MET   339      83.590  64.870  58.640  1.00  0.00            
ATOM   4512  HE3 MET   339      84.080  64.220  57.030  1.00  0.00            
ATOM   4513  C   MET   339      83.830  69.580  59.570  1.00  0.00            
ATOM   4514  O   MET   339      84.370  69.250  60.620  1.00  0.00            
ATOM   4515  N   MET   340      83.240  70.800  59.430  1.00  0.00            
ATOM   4516  HN  MET   340      82.830  71.080  58.570  1.00  0.00            
ATOM   4517  CA  MET   340      83.110  71.730  60.530  1.00  0.00            
ATOM   4518  HA  MET   340      84.000  71.670  61.150  1.00  0.00            
ATOM   4519  CB  MET   340      82.910  73.210  60.120  1.00  0.00            
ATOM   4520  HB1 MET   340      82.460  73.780  60.970  1.00  0.00            
ATOM   4521  HB2 MET   340      82.200  73.270  59.270  1.00  0.00            
ATOM   4522  CG  MET   340      84.220  73.950  59.790  1.00  0.00            
ATOM   4523  HG1 MET   340      84.910  73.830  60.660  1.00  0.00            
ATOM   4524  HG2 MET   340      84.000  75.040  59.720  1.00  0.00            
ATOM   4525  SD  MET   340      85.050  73.410  58.270  1.00  0.00            
ATOM   4526  CE  MET   340      83.960  74.380  57.200  1.00  0.00            
ATOM   4527  HE1 MET   340      83.720  73.860  56.260  1.00  0.00            
ATOM   4528  HE2 MET   340      82.990  74.630  57.680  1.00  0.00            
ATOM   4529  HE3 MET   340      84.460  75.320  56.910  1.00  0.00            
ATOM   4530  C   MET   340      81.930  71.330  61.370  1.00  0.00            
ATOM   4531  O   MET   340      81.930  71.530  62.580  1.00  0.00            
ATOM   4532  N   GLN   341      80.900  70.750  60.720  1.00  0.00            
ATOM   4533  HN  GLN   341      80.910  70.620  59.740  1.00  0.00            
ATOM   4534  CA  GLN   341      79.740  70.230  61.400  1.00  0.00            
ATOM   4535  HA  GLN   341      79.420  70.960  62.130  1.00  0.00            
ATOM   4536  CB  GLN   341      78.570  69.920  60.440  1.00  0.00            
ATOM   4537  HB1 GLN   341      78.840  69.050  59.800  1.00  0.00            
ATOM   4538  HB2 GLN   341      78.420  70.790  59.770  1.00  0.00            
ATOM   4539  CG  GLN   341      77.250  69.610  61.150  1.00  0.00            
ATOM   4540  HG1 GLN   341      77.390  68.870  61.960  1.00  0.00            
ATOM   4541  HG2 GLN   341      76.560  69.180  60.410  1.00  0.00            
ATOM   4542  CD  GLN   341      76.600  70.880  61.740  1.00  0.00            
ATOM   4543  OE1 GLN   341      76.580  71.080  62.950  1.00  0.00            
ATOM   4544  NE2 GLN   341      76.060  71.730  60.820  1.00  0.00            
ATOM   4545 1HE2 GLN   341      76.110  71.500  59.840  1.00  0.00            
ATOM   4546 2HE2 GLN   341      75.600  72.560  61.120  1.00  0.00            
ATOM   4547  C   GLN   341      80.080  68.950  62.110  1.00  0.00            
ATOM   4548  O   GLN   341      79.500  68.640  63.130  1.00  0.00            
ATOM   4549  N   ALA   342      81.060  68.170  61.560  1.00  0.00            
ATOM   4550  HN  ALA   342      81.500  68.430  60.710  1.00  0.00            
ATOM   4551  CA  ALA   342      81.580  66.990  62.200  1.00  0.00            
ATOM   4552  HA  ALA   342      80.750  66.400  62.550  1.00  0.00            
ATOM   4553  CB  ALA   342      82.460  66.120  61.270  1.00  0.00            
ATOM   4554  HB1 ALA   342      83.340  66.700  60.900  1.00  0.00            
ATOM   4555  HB2 ALA   342      81.860  65.790  60.390  1.00  0.00            
ATOM   4556  HB3 ALA   342      82.820  65.220  61.800  1.00  0.00            
ATOM   4557  C   ALA   342      82.410  67.350  63.380  1.00  0.00            
ATOM   4558  O   ALA   342      82.400  66.640  64.380  1.00  0.00            
ATOM   4559  N   LEU   343      83.160  68.470  63.300  1.00  0.00            
ATOM   4560  HN  LEU   343      83.120  69.060  62.500  1.00  0.00            
ATOM   4561  CA  LEU   343      84.160  68.840  64.270  1.00  0.00            
ATOM   4562  HA  LEU   343      84.890  68.040  64.300  1.00  0.00            
ATOM   4563  CB  LEU   343      84.810  70.180  63.860  1.00  0.00            
ATOM   4564  HB1 LEU   343      84.050  70.980  63.790  1.00  0.00            
ATOM   4565  HB2 LEU   343      85.220  70.030  62.840  1.00  0.00            
ATOM   4566  CG  LEU   343      85.970  70.680  64.750  1.00  0.00            
ATOM   4567  HG  LEU   343      86.550  71.400  64.120  1.00  0.00            
ATOM   4568  CD1 LEU   343      85.540  71.520  65.960  1.00  0.00            
ATOM   4569 1HD1 LEU   343      86.400  72.080  66.360  1.00  0.00            
ATOM   4570 2HD1 LEU   343      84.750  72.240  65.660  1.00  0.00            
ATOM   4571 3HD1 LEU   343      85.140  70.880  66.770  1.00  0.00            
ATOM   4572  CD2 LEU   343      86.920  69.520  65.100  1.00  0.00            
ATOM   4573 1HD2 LEU   343      87.830  69.930  65.570  1.00  0.00            
ATOM   4574 2HD2 LEU   343      86.460  68.820  65.820  1.00  0.00            
ATOM   4575 3HD2 LEU   343      87.220  68.960  64.190  1.00  0.00            
ATOM   4576  C   LEU   343      83.590  69.030  65.640  1.00  0.00            
ATOM   4577  O   LEU   343      84.120  68.500  66.620  1.00  0.00            
ATOM   4578  N   ASN   344      82.480  69.800  65.720  1.00  0.00            
ATOM   4579  HN  ASN   344      82.070  70.180  64.890  1.00  0.00            
ATOM   4580  CA  ASN   344      81.840  70.180  66.950  1.00  0.00            
ATOM   4581  HA  ASN   344      82.610  70.670  67.520  1.00  0.00            
ATOM   4582  CB  ASN   344      80.720  71.250  66.650  1.00  0.00            
ATOM   4583  HB1 ASN   344      80.030  70.860  65.880  1.00  0.00            
ATOM   4584  HB2 ASN   344      81.230  72.120  66.190  1.00  0.00            
ATOM   4585  CG  ASN   344      79.870  71.720  67.840  1.00  0.00            
ATOM   4586  OD1 ASN   344      79.230  70.920  68.530  1.00  0.00            
ATOM   4587  ND2 ASN   344      79.870  73.070  68.070  1.00  0.00            
ATOM   4588 1HD2 ASN   344      79.360  73.440  68.850  1.00  0.00            
ATOM   4589 2HD2 ASN   344      80.390  73.680  67.480  1.00  0.00            
ATOM   4590  C   ASN   344      81.420  68.940  67.750  1.00  0.00            
ATOM   4591  O   ASN   344      81.880  68.800  68.880  1.00  0.00            
ATOM   4592  N   PRO   345      80.670  67.980  67.230  1.00  0.00            
ATOM   4593  CD  PRO   345      79.800  68.240  66.110  1.00  0.00            
ATOM   4594  HD1 PRO   345      78.960  68.860  66.480  1.00  0.00            
ATOM   4595  HD2 PRO   345      80.320  68.740  65.280  1.00  0.00            
ATOM   4596  CA  PRO   345      80.220  66.790  67.940  1.00  0.00            
ATOM   4597  HA  PRO   345      79.830  67.070  68.900  1.00  0.00            
ATOM   4598  CB  PRO   345      79.120  66.200  67.050  1.00  0.00            
ATOM   4599  HB1 PRO   345      78.130  66.510  67.440  1.00  0.00            
ATOM   4600  HB2 PRO   345      79.140  65.090  66.960  1.00  0.00            
ATOM   4601  CG  PRO   345      79.340  66.870  65.700  1.00  0.00            
ATOM   4602  HG1 PRO   345      78.440  66.940  65.080  1.00  0.00            
ATOM   4603  HG2 PRO   345      80.140  66.350  65.140  1.00  0.00            
ATOM   4604  C   PRO   345      81.310  65.770  68.120  1.00  0.00            
ATOM   4605  O   PRO   345      81.230  65.050  69.120  1.00  0.00            
ATOM   4606  N   LEU   346      82.290  65.670  67.190  1.00  0.00            
ATOM   4607  HN  LEU   346      82.320  66.270  66.400  1.00  0.00            
ATOM   4608  CA  LEU   346      83.340  64.660  67.230  1.00  0.00            
ATOM   4609  HA  LEU   346      82.850  63.700  67.290  1.00  0.00            
ATOM   4610  CB  LEU   346      84.350  64.670  66.050  1.00  0.00            
ATOM   4611  HB1 LEU   346      85.310  64.200  66.370  1.00  0.00            
ATOM   4612  HB2 LEU   346      84.580  65.730  65.790  1.00  0.00            
ATOM   4613  CG  LEU   346      83.920  63.910  64.770  1.00  0.00            
ATOM   4614  HG  LEU   346      82.990  64.360  64.380  1.00  0.00            
ATOM   4615  CD1 LEU   346      85.000  64.060  63.680  1.00  0.00            
ATOM   4616 1HD1 LEU   346      84.680  63.580  62.740  1.00  0.00            
ATOM   4617 2HD1 LEU   346      85.190  65.140  63.470  1.00  0.00            
ATOM   4618 3HD1 LEU   346      85.950  63.590  64.010  1.00  0.00            
ATOM   4619  CD2 LEU   346      83.620  62.420  65.020  1.00  0.00            
ATOM   4620 1HD2 LEU   346      83.390  61.910  64.060  1.00  0.00            
ATOM   4621 2HD2 LEU   346      84.490  61.910  65.480  1.00  0.00            
ATOM   4622 3HD2 LEU   346      82.740  62.300  65.690  1.00  0.00            
ATOM   4623  C   LEU   346      84.150  64.810  68.480  1.00  0.00            
ATOM   4624  O   LEU   346      84.560  63.800  69.040  1.00  0.00            
ATOM   4625  N   LEU   347      84.400  66.060  68.940  1.00  0.00            
ATOM   4626  HN  LEU   347      84.070  66.880  68.480  1.00  0.00            
ATOM   4627  CA  LEU   347      85.190  66.250  70.120  1.00  0.00            
ATOM   4628  HA  LEU   347      85.810  65.380  70.260  1.00  0.00            
ATOM   4629  CB  LEU   347      86.120  67.470  70.030  1.00  0.00            
ATOM   4630  HB1 LEU   347      85.550  68.420  70.110  1.00  0.00            
ATOM   4631  HB2 LEU   347      86.500  67.430  68.990  1.00  0.00            
ATOM   4632  CG  LEU   347      87.330  67.490  71.010  1.00  0.00            
ATOM   4633  HG  LEU   347      88.100  68.140  70.530  1.00  0.00            
ATOM   4634  CD1 LEU   347      87.020  68.190  72.350  1.00  0.00            
ATOM   4635 1HD1 LEU   347      87.920  68.210  72.990  1.00  0.00            
ATOM   4636 2HD1 LEU   347      86.690  69.240  72.180  1.00  0.00            
ATOM   4637 3HD1 LEU   347      86.210  67.680  72.900  1.00  0.00            
ATOM   4638  CD2 LEU   347      88.040  66.140  71.210  1.00  0.00            
ATOM   4639 1HD2 LEU   347      88.980  66.290  71.790  1.00  0.00            
ATOM   4640 2HD2 LEU   347      87.400  65.430  71.770  1.00  0.00            
ATOM   4641 3HD2 LEU   347      88.300  65.700  70.230  1.00  0.00            
ATOM   4642  C   LEU   347      84.370  66.420  71.340  1.00  0.00            
ATOM   4643  O   LEU   347      84.740  65.880  72.370  1.00  0.00            
ATOM   4644  N   VAL   348      83.250  67.190  71.310  1.00  0.00            
ATOM   4645  HN  VAL   348      82.920  67.620  70.470  1.00  0.00            
ATOM   4646  CA  VAL   348      82.580  67.560  72.540  1.00  0.00            
ATOM   4647  HA  VAL   348      83.340  68.000  73.180  1.00  0.00            
ATOM   4648  CB  VAL   348      81.530  68.640  72.350  1.00  0.00            
ATOM   4649  HB  VAL   348      82.000  69.480  71.780  1.00  0.00            
ATOM   4650  CG1 VAL   348      80.330  68.160  71.520  1.00  0.00            
ATOM   4651 1HG1 VAL   348      79.680  69.010  71.240  1.00  0.00            
ATOM   4652 2HG1 VAL   348      80.680  67.650  70.610  1.00  0.00            
ATOM   4653 3HG1 VAL   348      79.730  67.430  72.110  1.00  0.00            
ATOM   4654  CG2 VAL   348      81.090  69.190  73.710  1.00  0.00            
ATOM   4655 1HG2 VAL   348      80.130  69.730  73.580  1.00  0.00            
ATOM   4656 2HG2 VAL   348      80.910  68.380  74.440  1.00  0.00            
ATOM   4657 3HG2 VAL   348      81.850  69.870  74.140  1.00  0.00            
ATOM   4658  C   VAL   348      82.020  66.360  73.270  1.00  0.00            
ATOM   4659  O   VAL   348      82.170  66.240  74.490  1.00  0.00            
ATOM   4660  N   MET   349      81.420  65.400  72.520  1.00  0.00            
ATOM   4661  HN  MET   349      81.290  65.520  71.540  1.00  0.00            
ATOM   4662  CA  MET   349      80.980  64.140  73.060  1.00  0.00            
ATOM   4663  HA  MET   349      80.420  64.330  73.960  1.00  0.00            
ATOM   4664  CB  MET   349      80.090  63.360  72.080  1.00  0.00            
ATOM   4665  HB1 MET   349      80.660  63.150  71.150  1.00  0.00            
ATOM   4666  HB2 MET   349      79.260  64.040  71.790  1.00  0.00            
ATOM   4667  CG  MET   349      79.480  62.060  72.670  1.00  0.00            
ATOM   4668  HG1 MET   349      78.580  62.340  73.260  1.00  0.00            
ATOM   4669  HG2 MET   349      80.190  61.610  73.380  1.00  0.00            
ATOM   4670  SD  MET   349      79.050  60.760  71.470  1.00  0.00            
ATOM   4671  CE  MET   349      80.740  60.340  70.920  1.00  0.00            
ATOM   4672  HE1 MET   349      80.710  59.790  69.960  1.00  0.00            
ATOM   4673  HE2 MET   349      81.370  61.240  70.780  1.00  0.00            
ATOM   4674  HE3 MET   349      81.250  59.690  71.670  1.00  0.00            
ATOM   4675  C   MET   349      82.150  63.270  73.390  1.00  0.00            
ATOM   4676  O   MET   349      82.160  62.600  74.420  1.00  0.00            
ATOM   4677  N   LEU   350      83.190  63.220  72.540  1.00  0.00            
ATOM   4678  HN  LEU   350      83.230  63.760  71.710  1.00  0.00            
ATOM   4679  CA  LEU   350      84.290  62.320  72.800  1.00  0.00            
ATOM   4680  HA  LEU   350      83.850  61.350  72.970  1.00  0.00            
ATOM   4681  CB  LEU   350      85.260  62.190  71.610  1.00  0.00            
ATOM   4682  HB1 LEU   350      85.890  63.100  71.540  1.00  0.00            
ATOM   4683  HB2 LEU   350      84.640  62.140  70.690  1.00  0.00            
ATOM   4684  CG  LEU   350      86.130  60.920  71.620  1.00  0.00            
ATOM   4685  HG  LEU   350      86.590  60.820  72.630  1.00  0.00            
ATOM   4686  CD1 LEU   350      85.290  59.650  71.360  1.00  0.00            
ATOM   4687 1HD1 LEU   350      85.930  58.750  71.370  1.00  0.00            
ATOM   4688 2HD1 LEU   350      84.500  59.530  72.130  1.00  0.00            
ATOM   4689 3HD1 LEU   350      84.800  59.730  70.360  1.00  0.00            
ATOM   4690  CD2 LEU   350      87.280  61.040  70.610  1.00  0.00            
ATOM   4691 1HD2 LEU   350      87.920  60.130  70.660  1.00  0.00            
ATOM   4692 2HD2 LEU   350      86.880  61.140  69.580  1.00  0.00            
ATOM   4693 3HD2 LEU   350      87.910  61.930  70.840  1.00  0.00            
ATOM   4694  C   LEU   350      85.050  62.700  74.050  1.00  0.00            
ATOM   4695  O   LEU   350      85.440  61.830  74.820  1.00  0.00            
ATOM   4696  N   LEU   351      85.250  64.010  74.300  1.00  0.00            
ATOM   4697  HN  LEU   351      84.920  64.710  73.670  1.00  0.00            
ATOM   4698  CA  LEU   351      85.940  64.500  75.450  1.00  0.00            
ATOM   4699  HA  LEU   351      86.830  63.900  75.560  1.00  0.00            
ATOM   4700  CB  LEU   351      86.380  65.980  75.280  1.00  0.00            
ATOM   4701  HB1 LEU   351      85.540  66.660  75.500  1.00  0.00            
ATOM   4702  HB2 LEU   351      86.620  66.110  74.200  1.00  0.00            
ATOM   4703  CG  LEU   351      87.660  66.450  76.040  1.00  0.00            
ATOM   4704  HG  LEU   351      87.730  67.540  75.860  1.00  0.00            
ATOM   4705  CD1 LEU   351      87.600  66.270  77.570  1.00  0.00            
ATOM   4706 1HD1 LEU   351      88.360  66.920  78.060  1.00  0.00            
ATOM   4707 2HD1 LEU   351      86.600  66.540  77.960  1.00  0.00            
ATOM   4708 3HD1 LEU   351      87.810  65.220  77.850  1.00  0.00            
ATOM   4709  CD2 LEU   351      88.950  65.830  75.480  1.00  0.00            
ATOM   4710 1HD2 LEU   351      89.840  66.260  75.990  1.00  0.00            
ATOM   4711 2HD2 LEU   351      88.960  64.730  75.630  1.00  0.00            
ATOM   4712 3HD2 LEU   351      89.040  66.040  74.390  1.00  0.00            
ATOM   4713  C   LEU   351      85.110  64.340  76.700  1.00  0.00            
ATOM   4714  O   LEU   351      85.650  63.850  77.680  1.00  0.00            
ATOM   4715  N   ILE   352      83.790  64.710  76.730  1.00  0.00            
ATOM   4716  HN  ILE   352      83.310  65.080  75.940  1.00  0.00            
ATOM   4717  CA  ILE   352      83.060  64.680  78.000  1.00  0.00            
ATOM   4718  HA  ILE   352      83.750  65.050  78.740  1.00  0.00            
ATOM   4719  CB  ILE   352      81.870  65.640  78.090  1.00  0.00            
ATOM   4720  HB  ILE   352      81.250  65.550  77.170  1.00  0.00            
ATOM   4721  CG2 ILE   352      81.000  65.310  79.330  1.00  0.00            
ATOM   4722 1HG2 ILE   352      80.340  66.160  79.580  1.00  0.00            
ATOM   4723 2HG2 ILE   352      80.340  64.430  79.140  1.00  0.00            
ATOM   4724 3HG2 ILE   352      81.630  65.100  80.210  1.00  0.00            
ATOM   4725  CG1 ILE   352      82.350  67.100  78.210  1.00  0.00            
ATOM   4726 1HG1 ILE   352      81.510  67.780  77.940  1.00  0.00            
ATOM   4727 2HG1 ILE   352      83.170  67.280  77.480  1.00  0.00            
ATOM   4728  CD  ILE   352      82.820  67.470  79.630  1.00  0.00            
ATOM   4729  HD1 ILE   352      83.310  68.460  79.640  1.00  0.00            
ATOM   4730  HD2 ILE   352      81.970  67.520  80.340  1.00  0.00            
ATOM   4731  HD3 ILE   352      83.550  66.730  80.010  1.00  0.00            
ATOM   4732  C   ILE   352      82.730  63.270  78.450  1.00  0.00            
ATOM   4733  O   ILE   352      83.140  62.990  79.580  1.00  0.00            
ATOM   4734  N   PRO   353      82.140  62.320  77.740  1.00  0.00            
ATOM   4735  CD  PRO   353      80.860  62.590  77.070  1.00  0.00            
ATOM   4736  HD1 PRO   353      80.130  62.970  77.820  1.00  0.00            
ATOM   4737  HD2 PRO   353      80.970  63.350  76.270  1.00  0.00            
ATOM   4738  CA  PRO   353      82.110  60.930  78.160  1.00  0.00            
ATOM   4739  HA  PRO   353      81.520  60.910  79.060  1.00  0.00            
ATOM   4740  CB  PRO   353      81.410  60.230  77.000  1.00  0.00            
ATOM   4741  HB1 PRO   353      80.980  59.250  77.290  1.00  0.00            
ATOM   4742  HB2 PRO   353      82.130  60.080  76.160  1.00  0.00            
ATOM   4743  CG  PRO   353      80.340  61.230  76.570  1.00  0.00            
ATOM   4744  HG1 PRO   353      79.370  61.000  77.070  1.00  0.00            
ATOM   4745  HG2 PRO   353      80.200  61.220  75.470  1.00  0.00            
ATOM   4746  C   PRO   353      83.430  60.260  78.510  1.00  0.00            
ATOM   4747  O   PRO   353      83.390  59.370  79.350  1.00  0.00            
ATOM   4748  N   PHE   354      84.570  60.630  77.880  1.00  0.00            
ATOM   4749  HN  PHE   354      84.580  61.330  77.170  1.00  0.00            
ATOM   4750  CA  PHE   354      85.860  60.100  78.270  1.00  0.00            
ATOM   4751  HA  PHE   354      85.740  59.040  78.460  1.00  0.00            
ATOM   4752  CB  PHE   354      86.990  60.280  77.210  1.00  0.00            
ATOM   4753  HB1 PHE   354      87.990  60.320  77.690  1.00  0.00            
ATOM   4754  HB2 PHE   354      86.850  61.230  76.650  1.00  0.00            
ATOM   4755  CG  PHE   354      87.000  59.110  76.250  1.00  0.00            
ATOM   4756  CD1 PHE   354      85.940  58.870  75.350  1.00  0.00            
ATOM   4757  HD1 PHE   354      85.080  59.510  75.330  1.00  0.00            
ATOM   4758  CE1 PHE   354      85.980  57.770  74.480  1.00  0.00            
ATOM   4759  HE1 PHE   354      85.170  57.610  73.780  1.00  0.00            
ATOM   4760  CZ  PHE   354      87.070  56.890  74.510  1.00  0.00            
ATOM   4761  HZ  PHE   354      87.100  56.050  73.840  1.00  0.00            
ATOM   4762  CD2 PHE   354      88.080  58.210  76.280  1.00  0.00            
ATOM   4763  HD2 PHE   354      88.890  58.360  76.980  1.00  0.00            
ATOM   4764  CE2 PHE   354      88.110  57.110  75.420  1.00  0.00            
ATOM   4765  HE2 PHE   354      88.950  56.420  75.460  1.00  0.00            
ATOM   4766  C   PHE   354      86.340  60.710  79.550  1.00  0.00            
ATOM   4767  O   PHE   354      86.880  60.010  80.390  1.00  0.00            
ATOM   4768  N   ASN   355      86.140  62.040  79.740  1.00  0.00            
ATOM   4769  HN  ASN   355      85.690  62.590  79.050  1.00  0.00            
ATOM   4770  CA  ASN   355      86.570  62.780  80.920  1.00  0.00            
ATOM   4771  HA  ASN   355      87.610  62.540  81.080  1.00  0.00            
ATOM   4772  CB  ASN   355      86.420  64.310  80.740  1.00  0.00            
ATOM   4773  HB1 ASN   355      85.350  64.610  80.760  1.00  0.00            
ATOM   4774  HB2 ASN   355      86.830  64.600  79.760  1.00  0.00            
ATOM   4775  CG  ASN   355      87.190  65.070  81.840  1.00  0.00            
ATOM   4776  OD1 ASN   355      86.840  64.960  83.020  1.00  0.00            
ATOM   4777  ND2 ASN   355      88.240  65.850  81.430  1.00  0.00            
ATOM   4778 1HD2 ASN   355      88.470  65.900  80.460  1.00  0.00            
ATOM   4779 2HD2 ASN   355      88.770  66.360  82.110  1.00  0.00            
ATOM   4780  C   ASN   355      85.780  62.320  82.110  1.00  0.00            
ATOM   4781  O   ASN   355      86.360  62.090  83.170  1.00  0.00            
ATOM   4782  N   ASN   356      84.450  62.130  81.940  1.00  0.00            
ATOM   4783  HN  ASN   356      84.020  62.320  81.060  1.00  0.00            
ATOM   4784  CA  ASN   356      83.530  61.640  82.950  1.00  0.00            
ATOM   4785  HA  ASN   356      83.580  62.300  83.810  1.00  0.00            
ATOM   4786  CB  ASN   356      82.070  61.490  82.450  1.00  0.00            
ATOM   4787  HB1 ASN   356      81.450  60.990  83.230  1.00  0.00            
ATOM   4788  HB2 ASN   356      82.050  60.860  81.530  1.00  0.00            
ATOM   4789  CG  ASN   356      81.440  62.850  82.150  1.00  0.00            
ATOM   4790  OD1 ASN   356      81.890  63.910  82.620  1.00  0.00            
ATOM   4791  ND2 ASN   356      80.350  62.800  81.330  1.00  0.00            
ATOM   4792 1HD2 ASN   356      79.870  63.640  81.080  1.00  0.00            
ATOM   4793 2HD2 ASN   356      80.020  61.920  80.980  1.00  0.00            
ATOM   4794  C   ASN   356      83.950  60.270  83.370  1.00  0.00            
ATOM   4795  O   ASN   356      83.980  59.980  84.560  1.00  0.00            
ATOM   4796  N   PHE   357      84.350  59.420  82.390  1.00  0.00            
ATOM   4797  HN  PHE   357      84.320  59.700  81.430  1.00  0.00            
ATOM   4798  CA  PHE   357      84.830  58.080  82.620  1.00  0.00            
ATOM   4799  HA  PHE   357      84.060  57.580  83.200  1.00  0.00            
ATOM   4800  CB  PHE   357      85.060  57.250  81.320  1.00  0.00            
ATOM   4801  HB1 PHE   357      85.880  57.690  80.720  1.00  0.00            
ATOM   4802  HB2 PHE   357      84.130  57.250  80.710  1.00  0.00            
ATOM   4803  CG  PHE   357      85.400  55.820  81.660  1.00  0.00            
ATOM   4804  CD1 PHE   357      84.390  54.940  82.070  1.00  0.00            
ATOM   4805  HD1 PHE   357      83.360  55.260  82.040  1.00  0.00            
ATOM   4806  CE1 PHE   357      84.710  53.670  82.570  1.00  0.00            
ATOM   4807  HE1 PHE   357      83.930  53.000  82.900  1.00  0.00            
ATOM   4808  CZ  PHE   357      86.050  53.270  82.650  1.00  0.00            
ATOM   4809  HZ  PHE   357      86.300  52.300  83.050  1.00  0.00            
ATOM   4810  CD2 PHE   357      86.740  55.400  81.730  1.00  0.00            
ATOM   4811  HD2 PHE   357      87.530  56.090  81.460  1.00  0.00            
ATOM   4812  CE2 PHE   357      87.070  54.140  82.230  1.00  0.00            
ATOM   4813  HE2 PHE   357      88.100  53.840  82.310  1.00  0.00            
ATOM   4814  C   PHE   357      86.080  58.090  83.460  1.00  0.00            
ATOM   4815  O   PHE   357      86.210  57.260  84.350  1.00  0.00            
ATOM   4816  N   VAL   358      87.050  59.010  83.220  1.00  0.00            
ATOM   4817  HN  VAL   358      86.970  59.690  82.500  1.00  0.00            
ATOM   4818  CA  VAL   358      88.250  59.060  84.030  1.00  0.00            
ATOM   4819  HA  VAL   358      88.640  58.050  84.080  1.00  0.00            
ATOM   4820  CB  VAL   358      89.350  59.920  83.430  1.00  0.00            
ATOM   4821  HB  VAL   358      88.990  60.960  83.260  1.00  0.00            
ATOM   4822  CG1 VAL   358      90.590  59.960  84.360  1.00  0.00            
ATOM   4823 1HG1 VAL   358      90.890  58.930  84.640  1.00  0.00            
ATOM   4824 2HG1 VAL   358      90.380  60.540  85.280  1.00  0.00            
ATOM   4825 3HG1 VAL   358      91.440  60.440  83.840  1.00  0.00            
ATOM   4826  CG2 VAL   358      89.750  59.300  82.070  1.00  0.00            
ATOM   4827 1HG2 VAL   358      90.570  59.890  81.610  1.00  0.00            
ATOM   4828 2HG2 VAL   358      90.100  58.260  82.210  1.00  0.00            
ATOM   4829 3HG2 VAL   358      88.900  59.290  81.360  1.00  0.00            
ATOM   4830  C   VAL   358      87.910  59.470  85.450  1.00  0.00            
ATOM   4831  O   VAL   358      88.480  58.930  86.400  1.00  0.00            
ATOM   4832  N   LEU   359      86.940  60.410  85.630  1.00  0.00            
ATOM   4833  HN  LEU   359      86.470  60.830  84.860  1.00  0.00            
ATOM   4834  CA  LEU   359      86.550  60.880  86.940  1.00  0.00            
ATOM   4835  HA  LEU   359      87.460  61.160  87.450  1.00  0.00            
ATOM   4836  CB  LEU   359      85.630  62.130  86.940  1.00  0.00            
ATOM   4837  HB1 LEU   359      85.360  62.380  87.990  1.00  0.00            
ATOM   4838  HB2 LEU   359      84.690  61.890  86.390  1.00  0.00            
ATOM   4839  CG  LEU   359      86.240  63.410  86.320  1.00  0.00            
ATOM   4840  HG  LEU   359      86.370  63.230  85.230  1.00  0.00            
ATOM   4841  CD1 LEU   359      85.250  64.580  86.460  1.00  0.00            
ATOM   4842 1HD1 LEU   359      85.630  65.470  85.920  1.00  0.00            
ATOM   4843 2HD1 LEU   359      84.260  64.320  86.030  1.00  0.00            
ATOM   4844 3HD1 LEU   359      85.110  64.850  87.530  1.00  0.00            
ATOM   4845  CD2 LEU   359      87.620  63.780  86.880  1.00  0.00            
ATOM   4846 1HD2 LEU   359      87.980  64.730  86.430  1.00  0.00            
ATOM   4847 2HD2 LEU   359      87.570  63.910  87.980  1.00  0.00            
ATOM   4848 3HD2 LEU   359      88.370  63.000  86.640  1.00  0.00            
ATOM   4849  C   LEU   359      85.890  59.840  87.820  1.00  0.00            
ATOM   4850  O   LEU   359      86.260  59.770  88.980  1.00  0.00            
ATOM   4851  N   TYR   360      84.910  59.010  87.340  1.00  0.00            
ATOM   4852  HN  TYR   360      84.590  59.030  86.400  1.00  0.00            
ATOM   4853  CA  TYR   360      84.230  58.090  88.260  1.00  0.00            
ATOM   4854  HA  TYR   360      84.100  58.680  89.160  1.00  0.00            
ATOM   4855  CB  TYR   360      82.720  57.760  88.010  1.00  0.00            
ATOM   4856  HB1 TYR   360      82.170  58.720  87.960  1.00  0.00            
ATOM   4857  HB2 TYR   360      82.330  57.200  88.880  1.00  0.00            
ATOM   4858  CG  TYR   360      82.350  56.990  86.760  1.00  0.00            
ATOM   4859  CD1 TYR   360      82.120  57.660  85.550  1.00  0.00            
ATOM   4860  HD1 TYR   360      82.200  58.730  85.520  1.00  0.00            
ATOM   4861  CE1 TYR   360      81.720  56.960  84.410  1.00  0.00            
ATOM   4862  HE1 TYR   360      81.550  57.490  83.490  1.00  0.00            
ATOM   4863  CZ  TYR   360      81.510  55.570  84.470  1.00  0.00            
ATOM   4864  OH  TYR   360      81.070  54.870  83.330  1.00  0.00            
ATOM   4865  HH  TYR   360      80.980  53.940  83.570  1.00  0.00            
ATOM   4866  CD2 TYR   360      82.110  55.600  86.820  1.00  0.00            
ATOM   4867  HD2 TYR   360      82.250  55.080  87.760  1.00  0.00            
ATOM   4868  CE2 TYR   360      81.710  54.890  85.680  1.00  0.00            
ATOM   4869  HE2 TYR   360      81.540  53.830  85.750  1.00  0.00            
ATOM   4870  C   TYR   360      85.120  56.940  88.730  1.00  0.00            
ATOM   4871  O   TYR   360      85.130  56.710  89.940  1.00  0.00            
ATOM   4872  N   PRO   361      85.920  56.250  87.910  1.00  0.00            
ATOM   4873  CD  PRO   361      85.370  55.600  86.730  1.00  0.00            
ATOM   4874  HD1 PRO   361      84.580  54.890  87.060  1.00  0.00            
ATOM   4875  HD2 PRO   361      84.950  56.340  86.030  1.00  0.00            
ATOM   4876  CA  PRO   361      87.100  55.520  88.310  1.00  0.00            
ATOM   4877  HA  PRO   361      86.740  54.640  88.820  1.00  0.00            
ATOM   4878  CB  PRO   361      87.740  55.120  86.980  1.00  0.00            
ATOM   4879  HB1 PRO   361      88.440  54.270  87.080  1.00  0.00            
ATOM   4880  HB2 PRO   361      88.260  55.990  86.530  1.00  0.00            
ATOM   4881  CG  PRO   361      86.520  54.760  86.130  1.00  0.00            
ATOM   4882  HG1 PRO   361      86.280  53.680  86.250  1.00  0.00            
ATOM   4883  HG2 PRO   361      86.690  54.970  85.060  1.00  0.00            
ATOM   4884  C   PRO   361      88.080  56.170  89.260  1.00  0.00            
ATOM   4885  O   PRO   361      88.610  55.460  90.110  1.00  0.00            
ATOM   4886  N   ALA   362      88.360  57.490  89.130  1.00  0.00            
ATOM   4887  HN  ALA   362      87.940  58.040  88.410  1.00  0.00            
ATOM   4888  CA  ALA   362      89.250  58.190  90.030  1.00  0.00            
ATOM   4889  HA  ALA   362      90.170  57.620  90.100  1.00  0.00            
ATOM   4890  CB  ALA   362      89.610  59.610  89.540  1.00  0.00            
ATOM   4891  HB1 ALA   362      88.700  60.250  89.440  1.00  0.00            
ATOM   4892  HB2 ALA   362      90.090  59.550  88.540  1.00  0.00            
ATOM   4893  HB3 ALA   362      90.320  60.110  90.230  1.00  0.00            
ATOM   4894  C   ALA   362      88.650  58.310  91.410  1.00  0.00            
ATOM   4895  O   ALA   362      89.330  58.070  92.410  1.00  0.00            
ATOM   4896  N   ILE   363      87.340  58.650  91.490  1.00  0.00            
ATOM   4897  HN  ILE   363      86.820  58.820  90.650  1.00  0.00            
ATOM   4898  CA  ILE   363      86.580  58.830  92.710  1.00  0.00            
ATOM   4899  HA  ILE   363      87.150  59.510  93.330  1.00  0.00            
ATOM   4900  CB  ILE   363      85.210  59.460  92.450  1.00  0.00            
ATOM   4901  HB  ILE   363      84.670  58.830  91.710  1.00  0.00            
ATOM   4902  CG2 ILE   363      84.360  59.510  93.750  1.00  0.00            
ATOM   4903 1HG2 ILE   363      83.400  60.030  93.570  1.00  0.00            
ATOM   4904 2HG2 ILE   363      84.120  58.490  94.120  1.00  0.00            
ATOM   4905 3HG2 ILE   363      84.910  60.060  94.540  1.00  0.00            
ATOM   4906  CG1 ILE   363      85.350  60.880  91.870  1.00  0.00            
ATOM   4907 1HG1 ILE   363      86.170  60.910  91.120  1.00  0.00            
ATOM   4908 2HG1 ILE   363      85.640  61.580  92.690  1.00  0.00            
ATOM   4909  CD  ILE   363      84.080  61.400  91.190  1.00  0.00            
ATOM   4910  HD1 ILE   363      84.260  62.410  90.750  1.00  0.00            
ATOM   4911  HD2 ILE   363      83.770  60.710  90.370  1.00  0.00            
ATOM   4912  HD3 ILE   363      83.250  61.490  91.920  1.00  0.00            
ATOM   4913  C   ILE   363      86.450  57.530  93.450  1.00  0.00            
ATOM   4914  O   ILE   363      86.600  57.500  94.670  1.00  0.00            
ATOM   4915  N   GLU   364      86.160  56.400  92.770  1.00  0.00            
ATOM   4916  HN  GLU   364      86.060  56.390  91.770  1.00  0.00            
ATOM   4917  CA  GLU   364      85.900  55.130  93.440  1.00  0.00            
ATOM   4918  HA  GLU   364      85.220  55.360  94.250  1.00  0.00            
ATOM   4919  CB  GLU   364      85.170  54.090  92.560  1.00  0.00            
ATOM   4920  HB1 GLU   364      84.220  54.550  92.220  1.00  0.00            
ATOM   4921  HB2 GLU   364      84.900  53.210  93.190  1.00  0.00            
ATOM   4922  CG  GLU   364      85.960  53.600  91.330  1.00  0.00            
ATOM   4923  HG1 GLU   364      86.860  53.040  91.650  1.00  0.00            
ATOM   4924  HG2 GLU   364      86.280  54.500  90.770  1.00  0.00            
ATOM   4925  CD  GLU   364      85.100  52.720  90.420  1.00  0.00            
ATOM   4926  OE1 GLU   364      83.930  52.430  90.760  1.00  0.00            
ATOM   4927  OE2 GLU   364      85.630  52.320  89.340  1.00  0.00            
ATOM   4928  C   GLU   364      87.140  54.540  94.060  1.00  0.00            
ATOM   4929  O   GLU   364      87.050  53.900  95.110  1.00  0.00            
ATOM   4930  N   ARG   365      88.340  54.750  93.450  1.00  0.00            
ATOM   4931  HN  ARG   365      88.400  55.260  92.590  1.00  0.00            
ATOM   4932  CA  ARG   365      89.600  54.280  93.990  1.00  0.00            
ATOM   4933  HA  ARG   365      89.490  53.230  94.210  1.00  0.00            
ATOM   4934  CB  ARG   365      90.780  54.450  93.000  1.00  0.00            
ATOM   4935  HB1 ARG   365      90.900  55.520  92.710  1.00  0.00            
ATOM   4936  HB2 ARG   365      90.550  53.880  92.080  1.00  0.00            
ATOM   4937  CG  ARG   365      92.120  53.930  93.570  1.00  0.00            
ATOM   4938  HG1 ARG   365      91.920  52.920  94.000  1.00  0.00            
ATOM   4939  HG2 ARG   365      92.440  54.600  94.400  1.00  0.00            
ATOM   4940  CD  ARG   365      93.260  53.820  92.550  1.00  0.00            
ATOM   4941  HD1 ARG   365      93.550  54.820  92.180  1.00  0.00            
ATOM   4942  HD2 ARG   365      92.990  53.170  91.700  1.00  0.00            
ATOM   4943  NE  ARG   365      94.460  53.240  93.260  1.00  0.00            
ATOM   4944  HE  ARG   365      95.140  53.870  93.630  1.00  0.00            
ATOM   4945  CZ  ARG   365      94.580  51.910  93.560  1.00  0.00            
ATOM   4946  NH1 ARG   365      93.690  50.990  93.090  1.00  0.00            
ATOM   4947 1HH1 ARG   365      92.930  51.280  92.510  1.00  0.00            
ATOM   4948 2HH1 ARG   365      93.800  50.030  93.330  1.00  0.00            
ATOM   4949  NH2 ARG   365      95.610  51.490  94.350  1.00  0.00            
ATOM   4950 1HH2 ARG   365      96.260  52.160  94.720  1.00  0.00            
ATOM   4951 2HH2 ARG   365      95.700  50.530  94.600  1.00  0.00            
ATOM   4952  C   ARG   365      89.950  55.010  95.260  1.00  0.00            
ATOM   4953  O   ARG   365      90.370  54.400  96.250  1.00  0.00            
ATOM   4954  N   MET   366      89.790  56.350  95.260  1.00  0.00            
ATOM   4955  HN  MET   366      89.380  56.820  94.480  1.00  0.00            
ATOM   4956  CA  MET   366      90.340  57.210  96.280  1.00  0.00            
ATOM   4957  HA  MET   366      91.260  56.800  96.660  1.00  0.00            
ATOM   4958  CB  MET   366      90.600  58.610  95.660  1.00  0.00            
ATOM   4959  HB1 MET   366      90.870  59.340  96.460  1.00  0.00            
ATOM   4960  HB2 MET   366      89.660  58.960  95.180  1.00  0.00            
ATOM   4961  CG  MET   366      91.720  58.610  94.620  1.00  0.00            
ATOM   4962  HG1 MET   366      91.620  57.700  93.990  1.00  0.00            
ATOM   4963  HG2 MET   366      92.700  58.540  95.150  1.00  0.00            
ATOM   4964  SD  MET   366      91.710  60.060  93.530  1.00  0.00            
ATOM   4965  CE  MET   366      93.050  59.440  92.490  1.00  0.00            
ATOM   4966  HE1 MET   366      93.230  60.100  91.620  1.00  0.00            
ATOM   4967  HE2 MET   366      94.000  59.370  93.070  1.00  0.00            
ATOM   4968  HE3 MET   366      92.810  58.420  92.100  1.00  0.00            
ATOM   4969  C   MET   366      89.380  57.450  97.410  1.00  0.00            
ATOM   4970  O   MET   366      89.790  57.880  98.480  1.00  0.00            
ATOM   4971  N   GLY   367      88.070  57.200  97.180  1.00  0.00            
ATOM   4972  HN  GLY   367      87.770  56.770  96.330  1.00  0.00            
ATOM   4973  CA  GLY   367      87.020  57.790  97.970  1.00  0.00            
ATOM   4974  HA1 GLY   367      87.290  57.750  99.020  1.00  0.00            
ATOM   4975  HA2 GLY   367      86.110  57.260  97.730  1.00  0.00            
ATOM   4976  C   GLY   367      86.880  59.220  97.530  1.00  0.00            
ATOM   4977  O   GLY   367      87.260  59.580  96.410  1.00  0.00            
ATOM   4978  N   VAL   368      86.320  60.100  98.390  1.00  0.00            
ATOM   4979  HN  VAL   368      86.000  59.820  99.290  1.00  0.00            
ATOM   4980  CA  VAL   368      86.170  61.510  98.080  1.00  0.00            
ATOM   4981  HA  VAL   368      85.750  61.570  97.090  1.00  0.00            
ATOM   4982  CB  VAL   368      85.220  62.250  99.010  1.00  0.00            
ATOM   4983  HB  VAL   368      85.160  63.320  98.710  1.00  0.00            
ATOM   4984  CG1 VAL   368      83.810  61.640  98.830  1.00  0.00            
ATOM   4985 1HG1 VAL   368      83.070  62.200  99.440  1.00  0.00            
ATOM   4986 2HG1 VAL   368      83.500  61.680  97.770  1.00  0.00            
ATOM   4987 3HG1 VAL   368      83.790  60.580  99.170  1.00  0.00            
ATOM   4988  CG2 VAL   368      85.660  62.190 100.490  1.00  0.00            
ATOM   4989 1HG2 VAL   368      84.890  62.660 101.140  1.00  0.00            
ATOM   4990 2HG2 VAL   368      85.800  61.130 100.820  1.00  0.00            
ATOM   4991 3HG2 VAL   368      86.610  62.740 100.650  1.00  0.00            
ATOM   4992  C   VAL   368      87.540  62.160  98.030  1.00  0.00            
ATOM   4993  O   VAL   368      88.310  62.110  98.990  1.00  0.00            
ATOM   4994  N   LYS   369      87.900  62.750  96.860  1.00  0.00            
ATOM   4995  HN  LYS   369      87.290  62.780  96.080  1.00  0.00            
ATOM   4996  CA  LYS   369      89.210  63.320  96.670  1.00  0.00            
ATOM   4997  HA  LYS   369      89.410  63.970  97.520  1.00  0.00            
ATOM   4998  CB  LYS   369      90.350  62.270  96.560  1.00  0.00            
ATOM   4999  HB1 LYS   369      90.210  61.640  95.660  1.00  0.00            
ATOM   5000  HB2 LYS   369      90.270  61.590  97.430  1.00  0.00            
ATOM   5001  CG  LYS   369      91.760  62.870  96.590  1.00  0.00            
ATOM   5002  HG1 LYS   369      91.820  63.560  97.460  1.00  0.00            
ATOM   5003  HG2 LYS   369      91.940  63.480  95.670  1.00  0.00            
ATOM   5004  CD  LYS   369      92.860  61.810  96.720  1.00  0.00            
ATOM   5005  HD1 LYS   369      93.430  61.740  95.770  1.00  0.00            
ATOM   5006  HD2 LYS   369      92.380  60.820  96.890  1.00  0.00            
ATOM   5007  CE  LYS   369      93.810  62.050  97.900  1.00  0.00            
ATOM   5008  HE1 LYS   369      94.520  61.200  98.010  1.00  0.00            
ATOM   5009  HE2 LYS   369      93.240  62.180  98.840  1.00  0.00            
ATOM   5010  NZ  LYS   369      94.620  63.280  97.690  1.00  0.00            
ATOM   5011  HZ1 LYS   369      95.200  63.450  98.540  1.00  0.00            
ATOM   5012  HZ2 LYS   369      95.250  63.140  96.870  1.00  0.00            
ATOM   5013  HZ3 LYS   369      93.990  64.080  97.520  1.00  0.00            
ATOM   5014  C   LYS   369      89.140  64.190  95.450  1.00  0.00            
ATOM   5015  O   LYS   369      88.750  65.350  95.540  1.00  0.00            
ATOM   5016  N   LEU   370      89.530  63.650  94.260  1.00  0.00            
ATOM   5017  HN  LEU   370      89.830  62.700  94.200  1.00  0.00            
ATOM   5018  CA  LEU   370      89.570  64.380  93.020  1.00  0.00            
ATOM   5019  HA  LEU   370      89.880  65.400  93.230  1.00  0.00            
ATOM   5020  CB  LEU   370      90.520  63.770  91.960  1.00  0.00            
ATOM   5021  HB1 LEU   370      90.490  64.400  91.050  1.00  0.00            
ATOM   5022  HB2 LEU   370      90.150  62.750  91.690  1.00  0.00            
ATOM   5023  CG  LEU   370      91.990  63.640  92.420  1.00  0.00            
ATOM   5024  HG  LEU   370      91.990  63.000  93.340  1.00  0.00            
ATOM   5025  CD1 LEU   370      92.840  62.900  91.380  1.00  0.00            
ATOM   5026 1HD1 LEU   370      93.810  62.580  91.820  1.00  0.00            
ATOM   5027 2HD1 LEU   370      92.310  62.000  91.000  1.00  0.00            
ATOM   5028 3HD1 LEU   370      93.070  63.560  90.520  1.00  0.00            
ATOM   5029  CD2 LEU   370      92.640  64.980  92.790  1.00  0.00            
ATOM   5030 1HD2 LEU   370      93.700  64.830  93.080  1.00  0.00            
ATOM   5031 2HD2 LEU   370      92.610  65.670  91.920  1.00  0.00            
ATOM   5032 3HD2 LEU   370      92.110  65.460  93.640  1.00  0.00            
ATOM   5033  C   LEU   370      88.180  64.410  92.460  1.00  0.00            
ATOM   5034  O   LEU   370      87.440  63.430  92.560  1.00  0.00            
ATOM   5035  N   THR   371      87.780  65.580  91.910  1.00  0.00            
ATOM   5036  HN  THR   371      88.420  66.340  91.800  1.00  0.00            
ATOM   5037  CA  THR   371      86.420  65.880  91.580  1.00  0.00            
ATOM   5038  HA  THR   371      85.870  64.960  91.410  1.00  0.00            
ATOM   5039  CB  THR   371      85.700  66.710  92.650  1.00  0.00            
ATOM   5040  HB  THR   371      84.700  67.050  92.290  1.00  0.00            
ATOM   5041  OG1 THR   371      86.460  67.850  93.050  1.00  0.00            
ATOM   5042  HG1 THR   371      85.850  68.410  93.540  1.00  0.00            
ATOM   5043  CG2 THR   371      85.440  65.820  93.890  1.00  0.00            
ATOM   5044 1HG2 THR   371      84.850  66.370  94.640  1.00  0.00            
ATOM   5045 2HG2 THR   371      84.880  64.910  93.600  1.00  0.00            
ATOM   5046 3HG2 THR   371      86.400  65.510  94.360  1.00  0.00            
ATOM   5047  C   THR   371      86.470  66.590  90.250  1.00  0.00            
ATOM   5048  O   THR   371      87.180  66.160  89.340  1.00  0.00            
ATOM   5049  N   ALA   372      85.720  67.700  90.110  1.00  0.00            
ATOM   5050  HN  ALA   372      85.150  68.030  90.870  1.00  0.00            
ATOM   5051  CA  ALA   372      85.610  68.460  88.900  1.00  0.00            
ATOM   5052  HA  ALA   372      85.730  67.810  88.050  1.00  0.00            
ATOM   5053  CB  ALA   372      84.270  69.190  88.830  1.00  0.00            
ATOM   5054  HB1 ALA   372      84.180  69.800  87.910  1.00  0.00            
ATOM   5055  HB2 ALA   372      83.430  68.460  88.850  1.00  0.00            
ATOM   5056  HB3 ALA   372      84.160  69.870  89.710  1.00  0.00            
ATOM   5057  C   ALA   372      86.660  69.530  88.880  1.00  0.00            
ATOM   5058  O   ALA   372      86.810  70.210  87.880  1.00  0.00            
ATOM   5059  N   LEU   373      87.460  69.690  89.960  1.00  0.00            
ATOM   5060  HN  LEU   373      87.330  69.140  90.790  1.00  0.00            
ATOM   5061  CA  LEU   373      88.570  70.610  90.000  1.00  0.00
[truncated: 171,047 more chars]
