# Supplementary material for: Gating Topology of the Proton-Coupled Oligopeptide Symporters
Source: Structure. 2015 Feb 3;23(2):290–301. doi: 10.1016/j.str.2014.12.012 (PMC4321885; doi:10.1016/j.str.2014.12.012)
Supplement: Document S3. peptst-outward-rsm.pdb [file mmc3.zip › peptst-outward-rsm.pdb]

TITLE     REPEAT SWAPPED MODEL OF PEPTST (4APS) IN OUTWARD-FACING CONFORMATION
ATOM      1  N   GLN    11      -4.474  21.920 -30.059  1.00106.17              
ATOM      2  HT1 GLN    11      -5.476  22.160 -29.915  1.00  0.00              
ATOM      3  HT2 GLN    11      -4.139  22.348 -30.945  1.00  0.00              
ATOM      4  HT3 GLN    11      -3.913  22.283 -29.263  1.00  0.00              
ATOM      5  CA  GLN    11      -4.325  20.446 -30.136  1.00106.17              
ATOM      6  HA  GLN    11      -4.911  20.116 -30.978  1.00106.17              
ATOM      7  CB  GLN    11      -2.837  20.074 -30.386  1.00106.17              
ATOM      8  HB1 GLN    11      -2.212  20.458 -29.550  1.00  0.00              
ATOM      9  HB2 GLN    11      -2.492  20.591 -31.309  1.00  0.00              
ATOM     10  CG  GLN    11      -2.551  18.565 -30.544  1.00106.17              
ATOM     11  HG1 GLN    11      -2.842  18.023 -29.621  1.00  0.00              
ATOM     12  HG2 GLN    11      -1.460  18.418 -30.700  1.00  0.00              
ATOM     13  CD  GLN    11      -3.296  18.004 -31.762  1.00106.17              
ATOM     14  OE1 GLN    11      -3.144  18.512 -32.881  1.00106.17              
ATOM     15  NE2 GLN    11      -4.108  16.928 -31.534  1.00106.17              
ATOM     16 HE21 GLN    11      -4.613  16.513 -32.291  1.00  0.00              
ATOM     17 HE22 GLN    11      -4.194  16.554 -30.610  1.00  0.00              
ATOM     18  C   GLN    11      -4.808  19.828 -28.848  1.00106.17              
ATOM     19  O   GLN    11      -4.056  19.834 -27.873  1.00106.17              
ATOM     20  N   PRO    12      -6.026  19.288 -28.750  1.00 89.33              
ATOM     21  CD  PRO    12      -7.086  19.422 -29.753  1.00 89.33              
ATOM     22  HD1 PRO    12      -6.736  19.084 -30.752  1.00  0.00              
ATOM     23  HD2 PRO    12      -7.407  20.485 -29.790  1.00  0.00              
ATOM     24  CA  PRO    12      -6.467  18.543 -27.582  1.00 89.33              
ATOM     25  HA  PRO    12      -6.151  19.036 -26.672  1.00 89.33              
ATOM     26  CB  PRO    12      -7.994  18.488 -27.740  1.00 89.33              
ATOM     27  HB1 PRO    12      -8.431  19.405 -27.288  1.00  0.00              
ATOM     28  HB2 PRO    12      -8.455  17.600 -27.265  1.00  0.00              
ATOM     29  CG  PRO    12      -8.225  18.530 -29.255  1.00 89.33              
ATOM     30  HG1 PRO    12      -8.109  17.507 -29.676  1.00  0.00              
ATOM     31  HG2 PRO    12      -9.224  18.930 -29.519  1.00  0.00              
ATOM     32  C   PRO    12      -5.876  17.157 -27.639  1.00 89.33              
ATOM     33  O   PRO    12      -5.382  16.759 -28.692  1.00 89.33              
ATOM     34  N   LEU    13      -5.908  16.415 -26.511  1.00270.11              
ATOM     35  HN  LEU    13      -6.319  16.747 -25.666  1.00  0.00              
ATOM     36  CA  LEU    13      -5.329  15.100 -26.462  1.00270.11              
ATOM     37  HA  LEU    13      -5.569  14.582 -27.382  1.00270.11              
ATOM     38  CB  LEU    13      -3.792  15.126 -26.228  1.00270.11              
ATOM     39  HB1 LEU    13      -3.509  14.652 -25.265  1.00  0.00              
ATOM     40  HB2 LEU    13      -3.482  16.193 -26.155  1.00  0.00              
ATOM     41  CG  LEU    13      -2.962  14.474 -27.361  1.00270.11              
ATOM     42  HG  LEU    13      -3.305  14.919 -28.325  1.00270.11              
ATOM     43  CD1 LEU    13      -1.466  14.816 -27.216  1.00270.11              
ATOM     44 HD11 LEU    13      -1.066  14.404 -26.266  1.00  0.00              
ATOM     45 HD12 LEU    13      -1.324  15.918 -27.212  1.00  0.00              
ATOM     46 HD13 LEU    13      -0.889  14.387 -28.061  1.00  0.00              
ATOM     47  CD2 LEU    13      -3.167  12.949 -27.458  1.00270.11              
ATOM     48 HD21 LEU    13      -4.230  12.706 -27.670  1.00  0.00              
ATOM     49 HD22 LEU    13      -2.874  12.459 -26.505  1.00  0.00              
ATOM     50 HD23 LEU    13      -2.544  12.531 -28.276  1.00  0.00              
ATOM     51  C   LEU    13      -6.005  14.373 -25.341  1.00270.11              
ATOM     52  O   LEU    13      -6.680  14.971 -24.504  1.00270.11              
ATOM     53  N   GLY    14      -5.809  13.034 -25.311  1.00 95.79              
ATOM     54  HN  GLY    14      -5.277  12.582 -26.021  1.00  0.00              
ATOM     55  CA  GLY    14      -6.265  12.169 -24.253  1.00 95.79              
ATOM     56  HA1 GLY    14      -6.402  11.188 -24.683  1.00  0.00              
ATOM     57  HA2 GLY    14      -7.163  12.578 -23.809  1.00  0.00              
ATOM     58  C   GLY    14      -5.193  12.083 -23.209  1.00 95.79              
ATOM     59  O   GLY    14      -5.473  11.769 -22.058  1.00 95.79              
ATOM     60  N   LEU    15      -3.928  12.385 -23.596  1.00138.79              
ATOM     61  HN  LEU    15      -3.743  12.639 -24.542  1.00  0.00              
ATOM     62  CA  LEU    15      -2.762  12.393 -22.742  1.00138.79              
ATOM     63  HA  LEU    15      -2.779  11.480 -22.163  1.00138.79              
ATOM     64  CB  LEU    15      -1.475  12.453 -23.613  1.00138.79              
ATOM     65  HB1 LEU    15      -1.452  13.409 -24.177  1.00  0.00              
ATOM     66  HB2 LEU    15      -1.575  11.639 -24.368  1.00  0.00              
ATOM     67  CG  LEU    15      -0.097  12.239 -22.922  1.00138.79              
ATOM     68  HG  LEU    15       0.604  11.973 -23.752  1.00138.79              
ATOM     69  CD1 LEU    15       0.497  13.516 -22.291  1.00138.79              
ATOM     70 HD11 LEU    15      -0.079  13.832 -21.398  1.00  0.00              
ATOM     71 HD12 LEU    15       0.493  14.346 -23.029  1.00  0.00              
ATOM     72 HD13 LEU    15       1.545  13.331 -21.976  1.00  0.00              
ATOM     73  CD2 LEU    15      -0.080  11.044 -21.949  1.00138.79              
ATOM     74 HD21 LEU    15      -0.464  10.132 -22.452  1.00  0.00              
ATOM     75 HD22 LEU    15      -0.709  11.254 -21.057  1.00  0.00              
ATOM     76 HD23 LEU    15       0.957  10.846 -21.604  1.00  0.00              
ATOM     77  C   LEU    15      -2.838  13.574 -21.803  1.00138.79              
ATOM     78  O   LEU    15      -2.418  13.484 -20.652  1.00138.79              
ATOM     79  N   LEU    16      -3.429  14.697 -22.285  1.00121.18              
ATOM     80  HN  LEU    16      -3.772  14.710 -23.221  1.00  0.00              
ATOM     81  CA  LEU    16      -3.633  15.937 -21.569  1.00121.18              
ATOM     82  HA  LEU    16      -2.664  16.269 -21.221  1.00121.18              
ATOM     83  CB  LEU    16      -4.247  16.998 -22.526  1.00121.18              
ATOM     84  HB1 LEU    16      -5.228  16.635 -22.902  1.00  0.00              
ATOM     85  HB2 LEU    16      -3.570  17.054 -23.409  1.00  0.00              
ATOM     86  CG  LEU    16      -4.424  18.456 -22.009  1.00121.18              
ATOM     87  HG  LEU    16      -4.569  19.073 -22.930  1.00121.18              
ATOM     88  CD1 LEU    16      -5.700  18.684 -21.169  1.00121.18              
ATOM     89 HD11 LEU    16      -5.620  18.194 -20.177  1.00  0.00              
ATOM     90 HD12 LEU    16      -6.586  18.277 -21.699  1.00  0.00              
ATOM     91 HD13 LEU    16      -5.857  19.771 -21.005  1.00  0.00              
ATOM     92  CD2 LEU    16      -3.166  19.013 -21.313  1.00121.18              
ATOM     93 HD21 LEU    16      -2.278  18.891 -21.967  1.00  0.00              
ATOM     94 HD22 LEU    16      -2.981  18.486 -20.353  1.00  0.00              
ATOM     95 HD23 LEU    16      -3.299  20.095 -21.096  1.00  0.00              
ATOM     96  C   LEU    16      -4.532  15.722 -20.378  1.00121.18              
ATOM     97  O   LEU    16      -4.214  16.147 -19.268  1.00121.18              
ATOM     98  N   THR    17      -5.677  15.032 -20.594  1.00104.46              
ATOM     99  HN  THR    17      -5.896  14.670 -21.496  1.00  0.00              
ATOM    100  CA  THR    17      -6.685  14.805 -19.582  1.00104.46              
ATOM    101  HA  THR    17      -6.789  15.721 -19.016  1.00104.46              
ATOM    102  CB  THR    17      -8.050  14.470 -20.171  1.00104.46              
ATOM    103  HB  THR    17      -8.775  14.245 -19.356  1.00104.46              
ATOM    104  OG1 THR    17      -7.994  13.347 -21.046  1.00104.46              
ATOM    105  HG1 THR    17      -7.850  12.581 -20.486  1.00104.46              
ATOM    106  CG2 THR    17      -8.563  15.702 -20.946  1.00104.46              
ATOM    107 HG21 THR    17      -7.904  15.933 -21.810  1.00  0.00              
ATOM    108 HG22 THR    17      -8.593  16.590 -20.279  1.00  0.00              
ATOM    109 HG23 THR    17      -9.590  15.518 -21.326  1.00  0.00              
ATOM    110  C   THR    17      -6.265  13.725 -18.612  1.00104.46              
ATOM    111  O   THR    17      -6.734  13.708 -17.476  1.00104.46              
ATOM    112  N   LEU    18      -5.362  12.808 -19.041  1.00 76.12              
ATOM    113  HN  LEU    18      -4.989  12.852 -19.965  1.00  0.00              
ATOM    114  CA  LEU    18      -4.875  11.713 -18.233  1.00 76.12              
ATOM    115  HA  LEU    18      -5.606  11.495 -17.472  1.00 76.12              
ATOM    116  CB  LEU    18      -4.634  10.429 -19.063  1.00 76.12              
ATOM    117  HB1 LEU    18      -4.116   9.661 -18.449  1.00  0.00              
ATOM    118  HB2 LEU    18      -3.973  10.683 -19.920  1.00  0.00              
ATOM    119  CG  LEU    18      -5.933   9.783 -19.606  1.00 76.12              
ATOM    120  HG  LEU    18      -6.527  10.576 -20.115  1.00 76.12              
ATOM    121  CD1 LEU    18      -5.602   8.717 -20.666  1.00 76.12              
ATOM    122 HD11 LEU    18      -5.008   7.897 -20.212  1.00  0.00              
ATOM    123 HD12 LEU    18      -5.012   9.163 -21.494  1.00  0.00              
ATOM    124 HD13 LEU    18      -6.537   8.290 -21.090  1.00  0.00              
ATOM    125  CD2 LEU    18      -6.822   9.197 -18.491  1.00 76.12              
ATOM    126 HD21 LEU    18      -7.149   9.989 -17.786  1.00  0.00              
ATOM    127 HD22 LEU    18      -6.266   8.421 -17.923  1.00  0.00              
ATOM    128 HD23 LEU    18      -7.729   8.731 -18.931  1.00  0.00              
ATOM    129  C   LEU    18      -3.590  12.090 -17.535  1.00 76.12              
ATOM    130  O   LEU    18      -2.959  11.247 -16.900  1.00 76.12              
ATOM    131  N   PHE    19      -3.193  13.382 -17.600  1.00 66.00              
ATOM    132  HN  PHE    19      -3.697  14.047 -18.146  1.00  0.00              
ATOM    133  CA  PHE    19      -2.115  13.930 -16.812  1.00 66.00              
ATOM    134  HA  PHE    19      -1.525  13.126 -16.393  1.00 66.00              
ATOM    135  CB  PHE    19      -1.207  14.882 -17.639  1.00 66.00              
ATOM    136  HB1 PHE    19      -1.754  15.804 -17.932  1.00  0.00              
ATOM    137  HB2 PHE    19      -0.878  14.362 -18.565  1.00  0.00              
ATOM    138  CG  PHE    19       0.035  15.253 -16.866  1.00 66.00              
ATOM    139  CD1 PHE    19       1.047  14.298 -16.656  1.00 66.00              
ATOM    140  HD1 PHE    19       0.941  13.305 -17.066  1.00 66.00              
ATOM    141  CE1 PHE    19       2.185  14.620 -15.908  1.00 66.00              
ATOM    142  HE1 PHE    19       2.954  13.878 -15.749  1.00 66.00              
ATOM    143  CZ  PHE    19       2.326  15.903 -15.364  1.00 66.00              
ATOM    144  HZ  PHE    19       3.204  16.151 -14.787  1.00 66.00              
ATOM    145  CD2 PHE    19       0.187  16.538 -16.315  1.00 66.00              
ATOM    146  HD2 PHE    19      -0.586  17.278 -16.460  1.00 66.00              
ATOM    147  CE2 PHE    19       1.326  16.862 -15.568  1.00 66.00              
ATOM    148  HE2 PHE    19       1.432  17.851 -15.145  1.00 66.00              
ATOM    149  C   PHE    19      -2.777  14.690 -15.691  1.00 66.00              
ATOM    150  O   PHE    19      -2.300  14.692 -14.557  1.00 66.00              
ATOM    151  N   MET    20      -3.922  15.342 -16.008  1.00100.79              
ATOM    152  HN  MET    20      -4.281  15.303 -16.937  1.00  0.00              
ATOM    153  CA  MET    20      -4.696  16.152 -15.102  1.00100.79              
ATOM    154  HA  MET    20      -4.007  16.747 -14.518  1.00100.79              
ATOM    155  CB  MET    20      -5.634  17.103 -15.887  1.00100.79              
ATOM    156  HB1 MET    20      -6.395  16.511 -16.438  1.00  0.00              
ATOM    157  HB2 MET    20      -5.011  17.623 -16.647  1.00  0.00              
ATOM    158  CG  MET    20      -6.335  18.165 -15.016  1.00100.79              
ATOM    159  HG1 MET    20      -5.585  18.574 -14.306  1.00  0.00              
ATOM    160  HG2 MET    20      -7.115  17.654 -14.410  1.00  0.00              
ATOM    161  SD  MET    20      -7.092  19.547 -15.929  1.00100.79              
ATOM    162  CE  MET    20      -5.563  20.404 -16.410  1.00100.79              
ATOM    163  HE1 MET    20      -4.954  19.789 -17.109  1.00  0.00              
ATOM    164  HE2 MET    20      -4.939  20.635 -15.522  1.00  0.00              
ATOM    165  HE3 MET    20      -5.793  21.364 -16.922  1.00  0.00              
ATOM    166  C   MET    20      -5.500  15.282 -14.165  1.00100.79              
ATOM    167  O   MET    20      -5.880  15.720 -13.081  1.00100.79              
ATOM    168  N   THR    21      -5.745  14.000 -14.541  1.00114.99              
ATOM    169  HN  THR    21      -5.431  13.651 -15.421  1.00  0.00              
ATOM    170  CA  THR    21      -6.456  13.047 -13.715  1.00114.99              
ATOM    171  HA  THR    21      -7.327  13.566 -13.336  1.00114.99              
ATOM    172  CB  THR    21      -6.943  11.822 -14.500  1.00114.99              
ATOM    173  HB  THR    21      -7.391  12.176 -15.454  1.00114.99              
ATOM    174  OG1 THR    21      -7.965  11.125 -13.802  1.00114.99              
ATOM    175  HG1 THR    21      -8.737  11.697 -13.824  1.00114.99              
ATOM    176  CG2 THR    21      -5.811  10.826 -14.826  1.00114.99              
ATOM    177 HG21 THR    21      -5.468  10.295 -13.913  1.00  0.00              
ATOM    178 HG22 THR    21      -4.946  11.361 -15.265  1.00  0.00              
ATOM    179 HG23 THR    21      -6.167  10.065 -15.553  1.00  0.00              
ATOM    180  C   THR    21      -5.596  12.650 -12.534  1.00114.99              
ATOM    181  O   THR    21      -6.119  12.411 -11.450  1.00114.99              
ATOM    182  N   GLU    22      -4.251  12.601 -12.723  1.00 83.01              
ATOM    183  HN  GLU    22      -3.852  12.837 -13.606  1.00  0.00              
ATOM    184  CA  GLU    22      -3.300  12.170 -11.726  1.00 83.01              
ATOM    185  HA  GLU    22      -3.749  11.363 -11.165  1.00 83.01              
ATOM    186  CB  GLU    22      -1.989  11.651 -12.365  1.00 83.01              
ATOM    187  HB1 GLU    22      -1.439  12.493 -12.837  1.00  0.00              
ATOM    188  HB2 GLU    22      -2.271  10.940 -13.176  1.00  0.00              
ATOM    189  CG  GLU    22      -1.074  10.903 -11.375  1.00 83.01              
ATOM    190  HG1 GLU    22      -1.649  10.075 -10.906  1.00  0.00              
ATOM    191  HG2 GLU    22      -0.727  11.586 -10.572  1.00  0.00              
ATOM    192  CD  GLU    22       0.142  10.335 -12.102  1.00 83.01              
ATOM    193  OE1 GLU    22       0.978  11.145 -12.584  1.00 83.01              
ATOM    194  OE2 GLU    22       0.254   9.081 -12.177  1.00 83.01              
ATOM    195  C   GLU    22      -2.989  13.307 -10.787  1.00 83.01              
ATOM    196  O   GLU    22      -2.640  13.088  -9.629  1.00 83.01              
ATOM    197  N   MET    23      -3.145  14.567 -11.260  1.00 74.22              
ATOM    198  HN  MET    23      -3.439  14.729 -12.198  1.00  0.00              
ATOM    199  CA  MET    23      -2.928  15.755 -10.468  1.00 74.22              
ATOM    200  HA  MET    23      -1.983  15.649  -9.954  1.00 74.22              
ATOM    201  CB  MET    23      -2.882  17.022 -11.355  1.00 74.22              
ATOM    202  HB1 MET    23      -3.857  17.149 -11.872  1.00  0.00              
ATOM    203  HB2 MET    23      -2.109  16.861 -12.139  1.00  0.00              
ATOM    204  CG  MET    23      -2.523  18.309 -10.587  1.00 74.22              
ATOM    205  HG1 MET    23      -1.588  18.107 -10.019  1.00  0.00              
ATOM    206  HG2 MET    23      -3.319  18.522  -9.842  1.00  0.00              
ATOM    207  SD  MET    23      -2.274  19.771 -11.646  1.00 74.22              
ATOM    208  CE  MET    23      -4.015  20.056 -12.079  1.00 74.22              
ATOM    209  HE1 MET    23      -4.628  20.227 -11.168  1.00  0.00              
ATOM    210  HE2 MET    23      -4.441  19.187 -12.619  1.00  0.00              
ATOM    211  HE3 MET    23      -4.118  20.947 -12.733  1.00  0.00              
ATOM    212  C   MET    23      -4.029  15.894  -9.447  1.00 74.22              
ATOM    213  O   MET    23      -3.777  16.230  -8.291  1.00 74.22              
ATOM    214  N   TRP    24      -5.282  15.595  -9.862  1.00112.60              
ATOM    215  HN  TRP    24      -5.454  15.313 -10.803  1.00  0.00              
ATOM    216  CA  TRP    24      -6.454  15.655  -9.021  1.00112.60              
ATOM    217  HA  TRP    24      -6.355  16.495  -8.348  1.00112.60              
ATOM    218  CB  TRP    24      -7.766  15.809  -9.838  1.00112.60              
ATOM    219  HB1 TRP    24      -8.638  15.640  -9.170  1.00  0.00              
ATOM    220  HB2 TRP    24      -7.791  15.026 -10.627  1.00  0.00              
ATOM    221  CG  TRP    24      -7.967  17.163 -10.509  1.00112.60              
ATOM    222  CD1 TRP    24      -7.074  17.948 -11.190  1.00112.60              
ATOM    223  HD1 TRP    24      -6.035  17.714 -11.354  1.00112.60              
ATOM    224  NE1 TRP    24      -7.683  19.093 -11.643  1.00112.60              
ATOM    225  HE1 TRP    24      -7.250  19.803 -12.155  1.00112.60              
ATOM    226  CE2 TRP    24      -9.001  19.076 -11.244  1.00112.60              
ATOM    227  CD2 TRP    24      -9.218  17.879 -10.527  1.00112.60              
ATOM    228  CE3 TRP    24     -10.469  17.583  -9.986  1.00112.60              
ATOM    229  HE3 TRP    24     -10.660  16.677  -9.433  1.00112.60              
ATOM    230  CZ3 TRP    24     -11.500  18.516 -10.169  1.00112.60              
ATOM    231  HZ3 TRP    24     -12.477  18.323  -9.749  1.00112.60              
ATOM    232  CZ2 TRP    24     -10.029  19.994 -11.434  1.00112.60              
ATOM    233  HZ2 TRP    24      -9.879  20.913 -11.978  1.00112.60              
ATOM    234  CH2 TRP    24     -11.285  19.703 -10.884  1.00112.60              
ATOM    235  HH2 TRP    24     -12.098  20.404 -11.010  1.00112.60              
ATOM    236  C   TRP    24      -6.567  14.396  -8.193  1.00112.60              
ATOM    237  O   TRP    24      -7.346  14.358  -7.240  1.00112.60              
ATOM    238  N   GLU    25      -5.778  13.340  -8.523  1.00 83.86              
ATOM    239  HN  GLU    25      -5.147  13.395  -9.292  1.00  0.00              
ATOM    240  CA  GLU    25      -5.766  12.084  -7.807  1.00 83.86              
ATOM    241  HA  GLU    25      -6.788  11.823  -7.577  1.00 83.86              
ATOM    242  CB  GLU    25      -5.135  10.919  -8.605  1.00 83.86              
ATOM    243  HB1 GLU    25      -4.061  11.137  -8.792  1.00  0.00              
ATOM    244  HB2 GLU    25      -5.646  10.854  -9.589  1.00  0.00              
ATOM    245  CG  GLU    25      -5.263   9.541  -7.922  1.00 83.86              
ATOM    246  HG1 GLU    25      -6.335   9.283  -7.790  1.00  0.00              
ATOM    247  HG2 GLU    25      -4.781   9.570  -6.920  1.00  0.00              
ATOM    248  CD  GLU    25      -4.576   8.448  -8.740  1.00 83.86              
ATOM    249  OE1 GLU    25      -4.143   8.725  -9.890  1.00 83.86              
ATOM    250  OE2 GLU    25      -4.464   7.313  -8.202  1.00 83.86              
ATOM    251  C   GLU    25      -5.004  12.245  -6.523  1.00 83.86              
ATOM    252  O   GLU    25      -5.350  11.625  -5.527  1.00 83.86              
ATOM    253  N   ARG    26      -3.963  13.109  -6.507  1.00 98.72              
ATOM    254  HN  ARG    26      -3.698  13.607  -7.329  1.00  0.00              
ATOM    255  CA  ARG    26      -3.173  13.403  -5.330  1.00 98.72              
ATOM    256  HA  ARG    26      -2.982  12.487  -4.792  1.00 98.72              
ATOM    257  CB  ARG    26      -1.833  14.078  -5.709  1.00 98.72              
ATOM    258  HB1 ARG    26      -1.522  14.802  -4.921  1.00  0.00              
ATOM    259  HB2 ARG    26      -1.984  14.660  -6.646  1.00  0.00              
ATOM    260  CG  ARG    26      -0.635  13.124  -5.895  1.00 98.72              
ATOM    261  HG1 ARG    26      -0.288  12.782  -4.896  1.00  0.00              
ATOM    262  HG2 ARG    26       0.185  13.743  -6.328  1.00  0.00              
ATOM    263  CD  ARG    26      -0.823  11.906  -6.818  1.00 98.72              
ATOM    264  HD1 ARG    26       0.170  11.567  -7.186  1.00  0.00              
ATOM    265  HD2 ARG    26      -1.470  12.153  -7.682  1.00  0.00              
ATOM    266  NE  ARG    26      -1.430  10.771  -6.045  1.00 98.72              
ATOM    267  HE  ARG    26      -1.612  10.900  -5.070  1.00 98.72              
ATOM    268  CZ  ARG    26      -1.716   9.561  -6.613  1.00 98.72              
ATOM    269  NH1 ARG    26      -1.494   9.339  -7.940  1.00 98.72              
ATOM    270 HH11 ARG    26      -1.726   8.452  -8.343  1.00  0.00              
ATOM    271 HH12 ARG    26      -1.126  10.068  -8.517  1.00  0.00              
ATOM    272  NH2 ARG    26      -2.230   8.562  -5.841  1.00 98.72              
ATOM    273 HH21 ARG    26      -2.453   7.678  -6.249  1.00  0.00              
ATOM    274 HH22 ARG    26      -2.402   8.721  -4.866  1.00  0.00              
ATOM    275  C   ARG    26      -3.937  14.315  -4.405  1.00 98.72              
ATOM    276  O   ARG    26      -3.727  14.291  -3.193  1.00 98.72              
ATOM    277  N   PHE    27      -4.865  15.123  -4.967  1.00126.10              
ATOM    278  HN  PHE    27      -5.035  15.107  -5.948  1.00  0.00              
ATOM    279  CA  PHE    27      -5.673  16.060  -4.225  1.00126.10              
ATOM    280  HA  PHE    27      -5.090  16.445  -3.400  1.00126.10              
ATOM    281  CB  PHE    27      -6.168  17.246  -5.098  1.00126.10              
ATOM    282  HB1 PHE    27      -7.079  17.698  -4.646  1.00  0.00              
ATOM    283  HB2 PHE    27      -6.426  16.895  -6.119  1.00  0.00              
ATOM    284  CG  PHE    27      -5.132  18.349  -5.216  1.00126.10              
ATOM    285  CD1 PHE    27      -3.788  18.106  -5.570  1.00126.10              
ATOM    286  HD1 PHE    27      -3.443  17.109  -5.784  1.00126.10              
ATOM    287  CE1 PHE    27      -2.864  19.156  -5.652  1.00126.10              
ATOM    288  HE1 PHE    27      -1.838  18.951  -5.921  1.00126.10              
ATOM    289  CZ  PHE    27      -3.269  20.469  -5.387  1.00126.10              
ATOM    290  HZ  PHE    27      -2.557  21.278  -5.451  1.00126.10              
ATOM    291  CD2 PHE    27      -5.521  19.679  -4.966  1.00126.10              
ATOM    292  HD2 PHE    27      -6.544  19.894  -4.694  1.00126.10              
ATOM    293  CE2 PHE    27      -4.600  20.731  -5.046  1.00126.10              
ATOM    294  HE2 PHE    27      -4.918  21.743  -4.845  1.00126.10              
ATOM    295  C   PHE    27      -6.864  15.347  -3.632  1.00126.10              
ATOM    296  O   PHE    27      -7.507  15.873  -2.726  1.00126.10              
ATOM    297  N   SER    28      -7.167  14.114  -4.106  1.00 56.65              
ATOM    298  HN  SER    28      -6.656  13.705  -4.858  1.00  0.00              
ATOM    299  CA  SER    28      -8.167  13.268  -3.501  1.00 56.65              
ATOM    300  HA  SER    28      -8.884  13.890  -2.985  1.00 56.65              
ATOM    301  CB  SER    28      -8.978  12.418  -4.519  1.00 56.65              
ATOM    302  HB1 SER    28      -9.545  13.101  -5.182  1.00  0.00              
ATOM    303  HB2 SER    28      -9.704  11.770  -3.984  1.00  0.00              
ATOM    304  OG  SER    28      -8.178  11.585  -5.341  1.00 56.65              
ATOM    305  HG1 SER    28      -8.790  11.100  -5.900  1.00  0.00              
ATOM    306  C   SER    28      -7.505  12.390  -2.467  1.00 56.65              
ATOM    307  O   SER    28      -8.115  12.094  -1.446  1.00 56.65              
ATOM    308  N   TYR    29      -6.234  11.969  -2.706  1.00161.54              
ATOM    309  HN  TYR    29      -5.745  12.298  -3.511  1.00  0.00              
ATOM    310  CA  TYR    29      -5.527  10.945  -1.960  1.00161.54              
ATOM    311  HA  TYR    29      -6.172  10.078  -1.949  1.00161.54              
ATOM    312  CB  TYR    29      -4.164  10.599  -2.625  1.00161.54              
ATOM    313  HB1 TYR    29      -3.341  11.251  -2.258  1.00  0.00              
ATOM    314  HB2 TYR    29      -4.236  10.757  -3.716  1.00  0.00              
ATOM    315  CG  TYR    29      -3.785   9.152  -2.465  1.00161.54              
ATOM    316  CD1 TYR    29      -4.451   8.162  -3.209  1.00161.54              
ATOM    317  HD1 TYR    29      -5.271   8.436  -3.858  1.00161.54              
ATOM    318  CE1 TYR    29      -4.030   6.827  -3.155  1.00161.54              
ATOM    319  HE1 TYR    29      -4.538   6.081  -3.750  1.00161.54              
ATOM    320  CZ  TYR    29      -2.934   6.471  -2.356  1.00161.54              
ATOM    321  OH  TYR    29      -2.478   5.134  -2.339  1.00161.54              
ATOM    322  HH  TYR    29      -3.040   4.623  -2.927  1.00161.54              
ATOM    323  CD2 TYR    29      -2.711   8.779  -1.640  1.00161.54              
ATOM    324  HD2 TYR    29      -2.195   9.534  -1.068  1.00161.54              
ATOM    325  CE2 TYR    29      -2.284   7.447  -1.586  1.00161.54              
ATOM    326  HE2 TYR    29      -1.441   7.183  -0.965  1.00161.54              
ATOM    327  C   TYR    29      -5.248  11.351  -0.537  1.00161.54              
ATOM    328  O   TYR    29      -5.216  10.506   0.358  1.00161.54              
ATOM    329  N   TYR    30      -5.047  12.671  -0.308  1.00211.76              
ATOM    330  HN  TYR    30      -5.101  13.336  -1.049  1.00  0.00              
ATOM    331  CA  TYR    30      -4.695  13.212   0.981  1.00211.76              
ATOM    332  HA  TYR    30      -4.036  12.500   1.456  1.00211.76              
ATOM    333  CB  TYR    30      -3.875  14.532   0.872  1.00211.76              
ATOM    334  HB1 TYR    30      -2.927  14.265   0.356  1.00  0.00              
ATOM    335  HB2 TYR    30      -3.597  14.879   1.884  1.00  0.00              
ATOM    336  CG  TYR    30      -4.468  15.726   0.134  1.00211.76              
ATOM    337  CD1 TYR    30      -5.803  16.171   0.261  1.00211.76              
ATOM    338  HD1 TYR    30      -6.525  15.631   0.844  1.00211.76              
ATOM    339  CE1 TYR    30      -6.226  17.368  -0.334  1.00211.76              
ATOM    340  HE1 TYR    30      -7.249  17.685  -0.221  1.00211.76              
ATOM    341  CZ  TYR    30      -5.321  18.145  -1.069  1.00211.76              
ATOM    342  OH  TYR    30      -5.743  19.356  -1.659  1.00211.76              
ATOM    343  HH  TYR    30      -4.988  19.745  -2.108  1.00211.76              
ATOM    344  CD2 TYR    30      -3.581  16.526  -0.610  1.00211.76              
ATOM    345  HD2 TYR    30      -2.548  16.232  -0.692  1.00211.76              
ATOM    346  CE2 TYR    30      -3.996  17.721  -1.205  1.00211.76              
ATOM    347  HE2 TYR    30      -3.286  18.315  -1.763  1.00211.76              
ATOM    348  C   TYR    30      -5.882  13.375   1.900  1.00211.76              
ATOM    349  O   TYR    30      -5.740  13.859   3.021  1.00211.76              
ATOM    350  N   GLY    31      -7.082  12.965   1.432  1.00122.11              
ATOM    351  HN  GLY    31      -7.169  12.567   0.522  1.00  0.00              
ATOM    352  CA  GLY    31      -8.310  13.062   2.172  1.00122.11              
ATOM    353  HA1 GLY    31      -8.937  13.766   1.647  1.00  0.00              
ATOM    354  HA2 GLY    31      -8.111  13.337   3.199  1.00  0.00              
ATOM    355  C   GLY    31      -8.985  11.725   2.166  1.00122.11              
ATOM    356  O   GLY    31      -9.896  11.498   2.957  1.00122.11              
ATOM    357  N   MET    32      -8.559  10.792   1.278  1.00126.11              
ATOM    358  HN  MET    32      -7.821  10.984   0.635  1.00  0.00              
ATOM    359  CA  MET    32      -9.104   9.455   1.212  1.00126.11              
ATOM    360  HA  MET    32     -10.139   9.477   1.522  1.00126.11              
ATOM    361  CB  MET    32      -9.044   8.820  -0.199  1.00126.11              
ATOM    362  HB1 MET    32      -9.270   7.733  -0.130  1.00  0.00              
ATOM    363  HB2 MET    32      -8.017   8.945  -0.606  1.00  0.00              
ATOM    364  CG  MET    32     -10.070   9.444  -1.165  1.00126.11              
ATOM    365  HG1 MET    32      -9.878  10.532  -1.225  1.00  0.00              
ATOM    366  HG2 MET    32     -11.076   9.333  -0.700  1.00  0.00              
ATOM    367  SD  MET    32     -10.121   8.740  -2.849  1.00126.11              
ATOM    368  CE  MET    32      -8.366   8.689  -3.309  1.00126.11              
ATOM    369  HE1 MET    32      -7.798   7.981  -2.670  1.00  0.00              
ATOM    370  HE2 MET    32      -7.904   9.691  -3.217  1.00  0.00              
ATOM    371  HE3 MET    32      -8.247   8.360  -4.364  1.00  0.00              
ATOM    372  C   MET    32      -8.344   8.619   2.200  1.00126.11              
ATOM    373  O   MET    32      -8.744   8.533   3.356  1.00126.11              
ATOM    374  N   ARG    33      -7.218   7.992   1.779  1.00116.25              
ATOM    375  HN  ARG    33      -6.873   8.117   0.854  1.00  0.00              
ATOM    376  CA  ARG    33      -6.511   7.015   2.581  1.00116.25              
ATOM    377  HA  ARG    33      -7.239   6.296   2.931  1.00116.25              
ATOM    378  CB  ARG    33      -5.423   6.256   1.792  1.00116.25              
ATOM    379  HB1 ARG    33      -4.942   5.524   2.479  1.00  0.00              
ATOM    380  HB2 ARG    33      -4.635   6.960   1.443  1.00  0.00              
ATOM    381  CG  ARG    33      -5.959   5.479   0.580  1.00116.25              
ATOM    382  HG1 ARG    33      -6.185   6.204  -0.233  1.00  0.00              
ATOM    383  HG2 ARG    33      -6.911   4.973   0.855  1.00  0.00              
ATOM    384  CD  ARG    33      -4.965   4.430   0.049  1.00116.25              
ATOM    385  HD1 ARG    33      -3.961   4.880  -0.098  1.00  0.00              
ATOM    386  HD2 ARG    33      -5.324   4.024  -0.920  1.00  0.00              
ATOM    387  NE  ARG    33      -4.900   3.276   1.017  1.00116.25              
ATOM    388  HE  ARG    33      -5.706   2.690   1.090  1.00116.25              
ATOM    389  CZ  ARG    33      -3.834   3.005   1.834  1.00116.25              
ATOM    390  NH1 ARG    33      -2.699   3.758   1.800  1.00116.25              
ATOM    391 HH11 ARG    33      -2.630   4.528   1.166  1.00  0.00              
ATOM    392 HH12 ARG    33      -1.937   3.542   2.411  1.00  0.00              
ATOM    393  NH2 ARG    33      -3.920   1.959   2.709  1.00116.25              
ATOM    394 HH21 ARG    33      -4.751   1.405   2.746  1.00  0.00              
ATOM    395 HH22 ARG    33      -3.152   1.752   3.317  1.00  0.00              
ATOM    396  C   ARG    33      -5.819   7.606   3.783  1.00116.25              
ATOM    397  O   ARG    33      -5.488   6.879   4.717  1.00116.25              
ATOM    398  N   ALA    34      -5.584   8.938   3.789  1.00 49.15              
ATOM    399  HN  ALA    34      -5.894   9.516   3.037  1.00  0.00              
ATOM    400  CA  ALA    34      -4.840   9.622   4.817  1.00 49.15              
ATOM    401  HA  ALA    34      -3.890   9.118   4.925  1.00 49.15              
ATOM    402  CB  ALA    34      -4.588  11.090   4.429  1.00 49.15              
ATOM    403  HB1 ALA    34      -5.544  11.646   4.340  1.00  0.00              
ATOM    404  HB2 ALA    34      -4.075  11.134   3.446  1.00  0.00              
ATOM    405  HB3 ALA    34      -3.946  11.598   5.176  1.00  0.00              
ATOM    406  C   ALA    34      -5.559   9.594   6.142  1.00 49.15              
ATOM    407  O   ALA    34      -5.008   9.135   7.141  1.00 49.15              
ATOM    408  N   ILE    35      -6.819  10.091   6.167  1.00139.07              
ATOM    409  HN  ILE    35      -7.263  10.407   5.332  1.00  0.00              
ATOM    410  CA  ILE    35      -7.573  10.306   7.380  1.00139.07              
ATOM    411  HA  ILE    35      -6.862  10.413   8.185  1.00139.07              
ATOM    412  CB  ILE    35      -8.387  11.599   7.286  1.00139.07              
ATOM    413  HB  ILE    35      -7.715  12.364   6.826  1.00139.07              
ATOM    414  CG2 ILE    35      -9.588  11.427   6.329  1.00139.07              
ATOM    415 HG21 ILE    35     -10.368  10.783   6.785  1.00  0.00              
ATOM    416 HG22 ILE    35      -9.266  10.974   5.369  1.00  0.00              
ATOM    417 HG23 ILE    35     -10.041  12.418   6.116  1.00  0.00              
ATOM    418  CG1 ILE    35      -8.819  12.185   8.657  1.00139.07              
ATOM    419 HG11 ILE    35      -9.488  11.472   9.181  1.00  0.00              
ATOM    420 HG12 ILE    35      -9.413  13.105   8.454  1.00  0.00              
ATOM    421  CD  ILE    35      -7.655  12.571   9.576  1.00139.07              
ATOM    422  HD1 ILE    35      -8.035  13.130  10.459  1.00  0.00              
ATOM    423  HD2 ILE    35      -6.933  13.218   9.034  1.00  0.00              
ATOM    424  HD3 ILE    35      -7.122  11.670   9.941  1.00  0.00              
ATOM    425  C   ILE    35      -8.441   9.105   7.698  1.00139.07              
ATOM    426  O   ILE    35      -8.985   9.018   8.796  1.00139.07              
ATOM    427  N   LEU    36      -8.578   8.134   6.755  1.00106.75              
ATOM    428  HN  LEU    36      -8.110   8.203   5.877  1.00  0.00              
ATOM    429  CA  LEU    36      -9.407   6.950   6.916  1.00106.75              
ATOM    430  HA  LEU    36     -10.316   7.238   7.421  1.00106.75              
ATOM    431  CB  LEU    36      -9.782   6.291   5.562  1.00106.75              
ATOM    432  HB1 LEU    36      -9.723   5.181   5.632  1.00  0.00              
ATOM    433  HB2 LEU    36      -9.034   6.595   4.801  1.00  0.00              
ATOM    434  CG  LEU    36     -11.213   6.614   5.051  1.00106.75              
ATOM    435  HG  LEU    36     -11.922   6.123   5.759  1.00106.75              
ATOM    436  CD1 LEU    36     -11.586   8.114   5.035  1.00106.75              
ATOM    437 HD11 LEU    36     -10.939   8.680   4.337  1.00  0.00              
ATOM    438 HD12 LEU    36     -11.496   8.562   6.046  1.00  0.00              
ATOM    439 HD13 LEU    36     -12.639   8.233   4.700  1.00  0.00              
ATOM    440  CD2 LEU    36     -11.439   5.979   3.664  1.00106.75              
ATOM    441 HD21 LEU    36     -11.288   4.879   3.714  1.00  0.00              
ATOM    442 HD22 LEU    36     -10.724   6.402   2.927  1.00  0.00              
ATOM    443 HD23 LEU    36     -12.471   6.181   3.311  1.00  0.00              
ATOM    444  C   LEU    36      -8.722   5.922   7.782  1.00106.75              
ATOM    445  O   LEU    36      -9.390   5.123   8.436  1.00106.75              
ATOM    446  N   LEU    37      -7.368   5.932   7.824  1.00 52.67              
ATOM    447  HN  LEU    37      -6.838   6.580   7.283  1.00  0.00              
ATOM    448  CA  LEU    37      -6.594   5.054   8.675  1.00 52.67              
ATOM    449  HA  LEU    37      -7.043   4.070   8.660  1.00 52.67              
ATOM    450  CB  LEU    37      -5.115   4.957   8.228  1.00 52.67              
ATOM    451  HB1 LEU    37      -4.538   4.357   8.967  1.00  0.00              
ATOM    452  HB2 LEU    37      -4.680   5.980   8.205  1.00  0.00              
ATOM    453  CG  LEU    37      -4.916   4.313   6.832  1.00 52.67              
ATOM    454  HG  LEU    37      -5.568   4.858   6.112  1.00 52.67              
ATOM    455  CD1 LEU    37      -3.464   4.484   6.344  1.00 52.67              
ATOM    456 HD11 LEU    37      -2.764   3.954   7.024  1.00  0.00              
ATOM    457 HD12 LEU    37      -3.190   5.560   6.320  1.00  0.00              
ATOM    458 HD13 LEU    37      -3.350   4.068   5.321  1.00  0.00              
ATOM    459  CD2 LEU    37      -5.340   2.832   6.789  1.00 52.67              
ATOM    460 HD21 LEU    37      -6.416   2.722   7.031  1.00  0.00              
ATOM    461 HD22 LEU    37      -4.747   2.241   7.519  1.00  0.00              
ATOM    462 HD23 LEU    37      -5.169   2.414   5.774  1.00  0.00              
ATOM    463  C   LEU    37      -6.629   5.570  10.091  1.00 52.67              
ATOM    464  O   LEU    37      -6.581   4.790  11.040  1.00 52.67              
ATOM    465  N   TYR    38      -6.747   6.911  10.247  1.00 99.18              
ATOM    466  HN  TYR    38      -6.797   7.510   9.451  1.00  0.00              
ATOM    467  CA  TYR    38      -6.818   7.595  11.517  1.00 99.18              
ATOM    468  HA  TYR    38      -6.166   7.074  12.205  1.00 99.18              
ATOM    469  CB  TYR    38      -6.380   9.079  11.360  1.00 99.18              
ATOM    470  HB1 TYR    38      -7.244   9.777  11.342  1.00  0.00              
ATOM    471  HB2 TYR    38      -5.842   9.194  10.394  1.00  0.00              
ATOM    472  CG  TYR    38      -5.438   9.511  12.459  1.00 99.18              
ATOM    473  CD1 TYR    38      -5.898   9.746  13.766  1.00 99.18              
ATOM    474  HD1 TYR    38      -6.941   9.611  14.007  1.00 99.18              
ATOM    475  CE1 TYR    38      -5.022  10.171  14.772  1.00 99.18              
ATOM    476  HE1 TYR    38      -5.400  10.351  15.769  1.00 99.18              
ATOM    477  CZ  TYR    38      -3.666  10.366  14.481  1.00 99.18              
ATOM    478  OH  TYR    38      -2.780  10.798  15.494  1.00 99.18              
ATOM    479  HH  TYR    38      -3.288  10.914  16.300  1.00 99.18              
ATOM    480  CD2 TYR    38      -4.073   9.702  12.184  1.00 99.18              
ATOM    481  HD2 TYR    38      -3.697   9.523  11.187  1.00 99.18              
ATOM    482  CE2 TYR    38      -3.191  10.130  13.184  1.00 99.18              
ATOM    483  HE2 TYR    38      -2.147  10.279  12.948  1.00 99.18              
ATOM    484  C   TYR    38      -8.235   7.548  12.053  1.00 99.18              
ATOM    485  O   TYR    38      -8.463   7.801  13.233  1.00 99.18              
ATOM    486  N   TYR    39      -9.225   7.204  11.187  1.00105.68              
ATOM    487  HN  TYR    39      -9.009   6.963  10.244  1.00  0.00              
ATOM    488  CA  TYR    39     -10.640   7.222  11.491  1.00105.68              
ATOM    489  HA  TYR    39     -10.843   8.167  11.969  1.00105.68              
ATOM    490  CB  TYR    39     -11.504   7.094  10.205  1.00105.68              
ATOM    491  HB1 TYR    39     -11.535   6.046   9.840  1.00  0.00              
ATOM    492  HB2 TYR    39     -11.053   7.719   9.408  1.00  0.00              
ATOM    493  CG  TYR    39     -12.909   7.606  10.398  1.00105.68              
ATOM    494  CD1 TYR    39     -13.993   6.718  10.519  1.00105.68              
ATOM    495  HD1 TYR    39     -13.820   5.654  10.488  1.00105.68              
ATOM    496  CE1 TYR    39     -15.298   7.203  10.680  1.00105.68              
ATOM    497  HE1 TYR    39     -16.117   6.506  10.777  1.00105.68              
ATOM    498  CZ  TYR    39     -15.534   8.585  10.713  1.00105.68              
ATOM    499  OH  TYR    39     -16.849   9.075  10.870  1.00105.68              
ATOM    500  HH  TYR    39     -17.440   8.321  10.936  1.00105.68              
ATOM    501  CD2 TYR    39     -13.157   8.991  10.435  1.00105.68              
ATOM    502  HD2 TYR    39     -12.336   9.686  10.335  1.00105.68              
ATOM    503  CE2 TYR    39     -14.460   9.479  10.589  1.00105.68              
ATOM    504  HE2 TYR    39     -14.632  10.547  10.610  1.00105.68              
ATOM    505  C   TYR    39     -11.000   6.116  12.450  1.00105.68              
ATOM    506  O   TYR    39     -11.981   6.225  13.179  1.00105.68              
ATOM    507  N   MET    40     -10.180   5.039  12.488  1.00 90.61              
ATOM    508  HN  MET    40      -9.386   4.984  11.888  1.00  0.00              
ATOM    509  CA  MET    40     -10.350   3.908  13.369  1.00 90.61              
ATOM    510  HA  MET    40     -11.365   3.551  13.261  1.00 90.61              
ATOM    511  CB  MET    40      -9.357   2.776  13.019  1.00 90.61              
ATOM    512  HB1 MET    40      -8.319   3.117  13.221  1.00  0.00              
ATOM    513  HB2 MET    40      -9.428   2.576  11.926  1.00  0.00              
ATOM    514  CG  MET    40      -9.639   1.451  13.754  1.00 90.61              
ATOM    515  HG1 MET    40     -10.650   1.104  13.443  1.00  0.00              
ATOM    516  HG2 MET    40      -9.680   1.641  14.848  1.00  0.00              
ATOM    517  SD  MET    40      -8.418   0.144  13.426  1.00 90.61              
ATOM    518  CE  MET    40      -7.081   0.838  14.444  1.00 90.61              
ATOM    519  HE1 MET    40      -7.429   1.025  15.482  1.00  0.00              
ATOM    520  HE2 MET    40      -6.713   1.798  14.025  1.00  0.00              
ATOM    521  HE3 MET    40      -6.218   0.141  14.496  1.00  0.00              
ATOM    522  C   MET    40     -10.121   4.325  14.797  1.00 90.61              
ATOM    523  O   MET    40     -10.875   3.948  15.690  1.00 90.61              
ATOM    524  N   TRP    41      -9.072   5.150  15.024  1.00112.96              
ATOM    525  HN  TRP    41      -8.502   5.459  14.266  1.00  0.00              
ATOM    526  CA  TRP    41      -8.641   5.614  16.322  1.00112.96              
ATOM    527  HA  TRP    41      -8.635   4.768  16.995  1.00112.96              
ATOM    528  CB  TRP    41      -7.224   6.234  16.264  1.00112.96              
ATOM    529  HB1 TRP    41      -6.938   6.603  17.273  1.00  0.00              
ATOM    530  HB2 TRP    41      -7.232   7.100  15.567  1.00  0.00              
ATOM    531  CG  TRP    41      -6.161   5.258  15.793  1.00112.96              
ATOM    532  CD1 TRP    41      -5.837   4.895  14.514  1.00112.96              
ATOM    533  HD1 TRP    41      -6.320   5.275  13.628  1.00112.96              
ATOM    534  NE1 TRP    41      -4.831   3.958  14.523  1.00112.96              
ATOM    535  HE1 TRP    41      -4.435   3.539  13.734  1.00112.96              
ATOM    536  CE2 TRP    41      -4.485   3.697  15.832  1.00112.96              
ATOM    537  CD2 TRP    41      -5.302   4.497  16.661  1.00112.96              
ATOM    538  CE3 TRP    41      -5.186   4.453  18.048  1.00112.96              
ATOM    539  HE3 TRP    41      -5.801   5.057  18.697  1.00112.96              
ATOM    540  CZ3 TRP    41      -4.226   3.591  18.599  1.00112.96              
ATOM    541  HZ3 TRP    41      -4.111   3.540  19.672  1.00112.96              
ATOM    542  CZ2 TRP    41      -3.536   2.839  16.381  1.00112.96              
ATOM    543  HZ2 TRP    41      -2.902   2.221  15.764  1.00112.96              
ATOM    544  CH2 TRP    41      -3.413   2.795  17.778  1.00112.96              
ATOM    545  HH2 TRP    41      -2.681   2.141  18.228  1.00112.96              
ATOM    546  C   TRP    41      -9.578   6.656  16.879  1.00112.96              
ATOM    547  O   TRP    41      -9.649   6.831  18.094  1.00112.96              
ATOM    548  N   PHE    42     -10.332   7.358  15.997  1.00154.10              
ATOM    549  HN  PHE    42     -10.263   7.197  15.017  1.00  0.00              
ATOM    550  CA  PHE    42     -11.288   8.371  16.390  1.00154.10              
ATOM    551  HA  PHE    42     -10.873   8.924  17.218  1.00154.10              
ATOM    552  CB  PHE    42     -11.651   9.344  15.234  1.00154.10              
ATOM    553  HB1 PHE    42     -12.486  10.008  15.539  1.00  0.00              
ATOM    554  HB2 PHE    42     -11.969   8.761  14.342  1.00  0.00              
ATOM    555  CG  PHE    42     -10.502  10.249  14.846  1.00154.10              
ATOM    556  CD1 PHE    42      -9.676  10.874  15.804  1.00154.10              
ATOM    557  HD1 PHE    42      -9.830  10.711  16.858  1.00154.10              
ATOM    558  CE1 PHE    42      -8.650  11.743  15.412  1.00154.10              
ATOM    559  HE1 PHE    42      -8.027  12.215  16.158  1.00154.10              
ATOM    560  CZ  PHE    42      -8.433  12.004  14.055  1.00154.10              
ATOM    561  HZ  PHE    42      -7.638  12.669  13.750  1.00154.10              
ATOM    562  CD2 PHE    42     -10.280  10.540  13.487  1.00154.10              
ATOM    563  HD2 PHE    42     -10.923  10.111  12.735  1.00154.10              
ATOM    564  CE2 PHE    42      -9.243  11.393  13.092  1.00154.10              
ATOM    565  HE2 PHE    42      -9.079  11.590  12.044  1.00154.10              
ATOM    566  C   PHE    42     -12.566   7.738  16.881  1.00154.10              
ATOM    567  O   PHE    42     -13.265   8.324  17.703  1.00154.10              
ATOM    568  N   LEU    43     -12.887   6.512  16.406  1.00 68.42              
ATOM    569  HN  LEU    43     -12.305   6.050  15.742  1.00  0.00              
ATOM    570  CA  LEU    43     -14.063   5.772  16.811  1.00 68.42              
ATOM    571  HA  LEU    43     -14.887   6.461  16.924  1.00 68.42              
ATOM    572  CB  LEU    43     -14.430   4.679  15.784  1.00 68.42              
ATOM    573  HB1 LEU    43     -15.236   4.025  16.188  1.00  0.00              
ATOM    574  HB2 LEU    43     -13.535   4.043  15.610  1.00  0.00              
ATOM    575  CG  LEU    43     -14.910   5.236  14.424  1.00 68.42              
ATOM    576  HG  LEU    43     -14.221   6.056  14.121  1.00 68.42              
ATOM    577  CD1 LEU    43     -14.820   4.151  13.335  1.00 68.42              
ATOM    578 HD11 LEU    43     -15.445   3.278  13.615  1.00  0.00              
ATOM    579 HD12 LEU    43     -13.769   3.809  13.218  1.00  0.00              
ATOM    580 HD13 LEU    43     -15.171   4.549  12.360  1.00  0.00              
ATOM    581  CD2 LEU    43     -16.322   5.847  14.505  1.00 68.42              
ATOM    582 HD21 LEU    43     -16.341   6.700  15.215  1.00  0.00              
ATOM    583 HD22 LEU    43     -17.053   5.084  14.847  1.00  0.00              
ATOM    584 HD23 LEU    43     -16.638   6.217  13.506  1.00  0.00              
ATOM    585  C   LEU    43     -13.827   5.095  18.136  1.00 68.42              
ATOM    586  O   LEU    43     -14.770   4.855  18.887  1.00 68.42              
ATOM    587  N   ILE    44     -12.547   4.780  18.453  1.00 78.21              
ATOM    588  HN  ILE    44     -11.804   4.993  17.823  1.00  0.00              
ATOM    589  CA  ILE    44     -12.134   4.126  19.675  1.00 78.21              
ATOM    590  HA  ILE    44     -12.866   3.370  19.924  1.00 78.21              
ATOM    591  CB  ILE    44     -10.770   3.455  19.503  1.00 78.21              
ATOM    592  HB  ILE    44     -10.068   4.190  19.048  1.00 78.21              
ATOM    593  CG2 ILE    44     -10.181   3.004  20.862  1.00 78.21              
ATOM    594 HG21 ILE    44     -10.894   2.331  21.382  1.00  0.00              
ATOM    595 HG22 ILE    44      -9.963   3.872  21.516  1.00  0.00              
ATOM    596 HG23 ILE    44      -9.228   2.457  20.709  1.00  0.00              
ATOM    597  CG1 ILE    44     -10.907   2.253  18.531  1.00 78.21              
ATOM    598 HG11 ILE    44     -11.511   2.554  17.650  1.00  0.00              
ATOM    599 HG12 ILE    44     -11.463   1.440  19.046  1.00  0.00              
ATOM    600  CD  ILE    44      -9.569   1.706  18.020  1.00 78.21              
ATOM    601  HD1 ILE    44      -8.948   1.327  18.856  1.00  0.00              
ATOM    602  HD2 ILE    44      -9.004   2.501  17.487  1.00  0.00              
ATOM    603  HD3 ILE    44      -9.746   0.868  17.311  1.00  0.00              
ATOM    604  C   ILE    44     -12.120   5.150  20.787  1.00 78.21              
ATOM    605  O   ILE    44     -12.501   4.845  21.917  1.00 78.21              
ATOM    606  N   SER    45     -11.694   6.401  20.487  1.00 36.53              
ATOM    607  HN  SER    45     -11.416   6.644  19.560  1.00  0.00              
ATOM    608  CA  SER    45     -11.562   7.454  21.471  1.00 36.53              
ATOM    609  HA  SER    45     -11.113   7.016  22.351  1.00 36.53              
ATOM    610  CB  SER    45     -10.625   8.601  21.007  1.00 36.53              
ATOM    611  HB1 SER    45      -9.607   8.191  20.835  1.00  0.00              
ATOM    612  HB2 SER    45     -10.555   9.379  21.797  1.00  0.00              
ATOM    613  OG  SER    45     -11.059   9.216  19.799  1.00 36.53              
ATOM    614  HG1 SER    45     -10.847   8.597  19.097  1.00  0.00              
ATOM    615  C   SER    45     -12.907   8.012  21.877  1.00 36.53              
ATOM    616  O   SER    45     -13.094   8.387  23.033  1.00 36.53              
ATOM    617  N   THR    46     -13.880   8.066  20.931  1.00 37.79              
ATOM    618  HN  THR    46     -13.713   7.743  20.002  1.00  0.00              
ATOM    619  CA  THR    46     -15.203   8.598  21.174  1.00 37.79              
ATOM    620  HA  THR    46     -15.115   9.430  21.859  1.00 37.79              
ATOM    621  CB  THR    46     -15.886   9.086  19.903  1.00 37.79              
ATOM    622  HB  THR    46     -16.006   8.257  19.173  1.00 37.79              
ATOM    623  OG1 THR    46     -15.085  10.085  19.286  1.00 37.79              
ATOM    624  HG1 THR    46     -14.319   9.628  18.930  1.00 37.79              
ATOM    625  CG2 THR    46     -17.268   9.697  20.223  1.00 37.79              
ATOM    626 HG21 THR    46     -17.168  10.513  20.971  1.00  0.00              
ATOM    627 HG22 THR    46     -17.961   8.930  20.626  1.00  0.00              
ATOM    628 HG23 THR    46     -17.725  10.118  19.301  1.00  0.00              
ATOM    629  C   THR    46     -16.029   7.525  21.837  1.00 37.79              
ATOM    630  O   THR    46     -16.430   7.673  22.991  1.00 37.79              
ATOM    631  N   GLY    47     -16.293   6.411  21.112  1.00 65.32              
ATOM    632  HN  GLY    47     -15.938   6.299  20.188  1.00  0.00              
ATOM    633  CA  GLY    47     -17.120   5.330  21.590  1.00 65.32              
ATOM    634  HA1 GLY    47     -17.489   4.810  20.718  1.00  0.00              
ATOM    635  HA2 GLY    47     -17.906   5.728  22.218  1.00  0.00              
ATOM    636  C   GLY    47     -16.272   4.381  22.377  1.00 65.32              
ATOM    637  O   GLY    47     -15.277   3.862  21.875  1.00 65.32              
ATOM    638  N   ASP    48     -16.667   4.136  23.650  1.00191.54              
ATOM    639  HN  ASP    48     -17.494   4.552  24.021  1.00  0.00              
ATOM    640  CA  ASP    48     -15.927   3.318  24.578  1.00191.54              
ATOM    641  HA  ASP    48     -14.872   3.502  24.415  1.00191.54              
ATOM    642  CB  ASP    48     -16.289   3.657  26.053  1.00191.54              
ATOM    643  HB1 ASP    48     -17.339   3.363  26.263  1.00  0.00              
ATOM    644  HB2 ASP    48     -16.212   4.758  26.191  1.00  0.00              
ATOM    645  CG  ASP    48     -15.343   2.988  27.056  1.00191.54              
ATOM    646  OD1 ASP    48     -14.120   3.282  27.003  1.00191.54              
ATOM    647  OD2 ASP    48     -15.835   2.174  27.883  1.00191.54              
ATOM    648  C   ASP    48     -16.231   1.868  24.290  1.00191.54              
ATOM    649  O   ASP    48     -17.352   1.518  23.922  1.00191.54              
ATOM    650  N   LEU    49     -15.201   1.006  24.441  1.00267.02              
ATOM    651  HN  LEU    49     -14.304   1.325  24.741  1.00  0.00              
ATOM    652  CA  LEU    49     -15.296  -0.410  24.202  1.00267.02              
ATOM    653  HA  LEU    49     -16.336  -0.701  24.222  1.00267.02              
ATOM    654  CB  LEU    49     -14.635  -0.791  22.847  1.00267.02              
ATOM    655  HB1 LEU    49     -13.534  -0.661  22.925  1.00  0.00              
ATOM    656  HB2 LEU    49     -14.995  -0.054  22.092  1.00  0.00              
ATOM    657  CG  LEU    49     -14.943  -2.199  22.276  1.00267.02              
ATOM    658  HG  LEU    49     -14.518  -2.956  22.973  1.00267.02              
ATOM    659  CD1 LEU    49     -16.453  -2.483  22.148  1.00267.02              
ATOM    660 HD11 LEU    49     -16.935  -1.719  21.503  1.00  0.00              
ATOM    661 HD12 LEU    49     -16.944  -2.474  23.144  1.00  0.00              
ATOM    662 HD13 LEU    49     -16.615  -3.483  21.694  1.00  0.00              
ATOM    663  CD2 LEU    49     -14.235  -2.396  20.921  1.00267.02              
ATOM    664 HD21 LEU    49     -13.143  -2.236  21.029  1.00  0.00              
ATOM    665 HD22 LEU    49     -14.627  -1.673  20.173  1.00  0.00              
ATOM    666 HD23 LEU    49     -14.407  -3.426  20.544  1.00  0.00              
ATOM    667  C   LEU    49     -14.603  -1.056  25.373  1.00267.02              
ATOM    668  O   LEU    49     -13.969  -0.375  26.179  1.00267.02              
ATOM    669  N   HSE    50     -14.736  -2.399  25.512  1.00 87.33              
ATOM    670  HN  HSE    50     -15.248  -2.931  24.843  1.00  0.00              
ATOM    671  CA  HSE    50     -14.204  -3.161  26.618  1.00 87.33              
ATOM    672  HA  HSE    50     -14.365  -2.590  27.521  1.00 87.33              
ATOM    673  CB  HSE    50     -14.925  -4.524  26.769  1.00 87.33              
ATOM    674  HB1 HSE    50     -14.740  -5.173  25.886  1.00  0.00              
ATOM    675  HB2 HSE    50     -16.020  -4.321  26.794  1.00  0.00              
ATOM    676  ND1 HSE    50     -13.562  -6.172  28.089  1.00 87.33              
ATOM    677  CG  HSE    50     -14.604  -5.262  28.042  1.00 87.33              
ATOM    678  CE1 HSE    50     -13.552  -6.609  29.334  1.00 87.33              
ATOM    679  HE1 HSE    50     -12.854  -7.342  29.732  1.00 87.33              
ATOM    680  NE2 HSE    50     -14.524  -6.035  30.086  1.00 87.33              
ATOM    681  HE2 HSE    50     -14.715  -6.196  31.057  1.00 87.33              
ATOM    682  CD2 HSE    50     -15.203  -5.169  29.261  1.00 87.33              
ATOM    683  HD2 HSE    50     -16.037  -4.562  29.584  1.00 87.33              
ATOM    684  C   HSE    50     -12.719  -3.333  26.413  1.00 87.33              
ATOM    685  O   HSE    50     -11.924  -2.687  27.096  1.00 87.33              
ATOM    686  N   ILE    51     -12.320  -4.186  25.440  1.00168.48              
ATOM    687  HN  ILE    51     -12.982  -4.726  24.926  1.00  0.00              
ATOM    688  CA  ILE    51     -10.954  -4.300  24.982  1.00168.48              
ATOM    689  HA  ILE    51     -10.328  -3.629  25.554  1.00168.48              
ATOM    690  CB  ILE    51     -10.317  -5.693  25.053  1.00168.48              
ATOM    691  HB  ILE    51      -9.269  -5.593  24.675  1.00168.48              
ATOM    692  CG2 ILE    51     -10.187  -6.096  26.537  1.00168.48              
ATOM    693 HG21 ILE    51     -11.184  -6.217  27.003  1.00  0.00              
ATOM    694 HG22 ILE    51      -9.628  -5.320  27.099  1.00  0.00              
ATOM    695 HG23 ILE    51      -9.641  -7.058  26.624  1.00  0.00              
ATOM    696  CG1 ILE    51     -10.971  -6.800  24.172  1.00168.48              
ATOM    697 HG11 ILE    51     -10.308  -7.694  24.226  1.00  0.00              
ATOM    698 HG12 ILE    51     -10.976  -6.472  23.111  1.00  0.00              
ATOM    699  CD  ILE    51     -12.384  -7.254  24.560  1.00168.48              
ATOM    700  HD1 ILE    51     -13.121  -6.439  24.404  1.00  0.00              
ATOM    701  HD2 ILE    51     -12.422  -7.576  25.621  1.00  0.00              
ATOM    702  HD3 ILE    51     -12.691  -8.113  23.926  1.00  0.00              
ATOM    703  C   ILE    51     -10.948  -3.817  23.565  1.00168.48              
ATOM    704  O   ILE    51     -11.953  -3.904  22.861  1.00168.48              
ATOM    705  N   THR    52      -9.789  -3.284  23.121  1.00286.20              
ATOM    706  HN  THR    52      -8.996  -3.189  23.718  1.00  0.00              
ATOM    707  CA  THR    52      -9.585  -2.881  21.757  1.00286.20              
ATOM    708  HA  THR    52     -10.184  -3.519  21.117  1.00286.20              
ATOM    709  CB  THR    52      -9.951  -1.420  21.482  1.00286.20              
ATOM    710  HB  THR    52     -11.026  -1.286  21.737  1.00286.20              
ATOM    711  OG1 THR    52      -9.812  -1.096  20.103  1.00286.20              
ATOM    712  HG1 THR    52     -10.263  -0.257  19.981  1.00286.20              
ATOM    713  CG2 THR    52      -9.132  -0.438  22.349  1.00286.20              
ATOM    714 HG21 THR    52      -8.058  -0.457  22.070  1.00  0.00              
ATOM    715 HG22 THR    52      -9.226  -0.691  23.425  1.00  0.00              
ATOM    716 HG23 THR    52      -9.507   0.595  22.208  1.00  0.00              
ATOM    717  C   THR    52      -8.140  -3.203  21.490  1.00286.20              
ATOM    718  O   THR    52      -7.262  -2.900  22.297  1.00286.20              
ATOM    719  N   ARG    53      -7.883  -3.882  20.349  1.00338.02              
ATOM    720  HN  ARG    53      -8.615  -4.115  19.713  1.00  0.00              
ATOM    721  CA  ARG    53      -6.572  -4.332  19.958  1.00338.02              
ATOM    722  HA  ARG    53      -5.813  -3.790  20.504  1.00338.02              
ATOM    723  CB  ARG    53      -6.395  -5.868  20.131  1.00338.02              
ATOM    724  HB1 ARG    53      -5.409  -6.202  19.741  1.00  0.00              
ATOM    725  HB2 ARG    53      -7.188  -6.374  19.535  1.00  0.00              
ATOM    726  CG  ARG    53      -6.500  -6.399  21.579  1.00338.02              
ATOM    727  HG1 ARG    53      -6.728  -7.488  21.504  1.00  0.00              
ATOM    728  HG2 ARG    53      -7.353  -5.926  22.108  1.00  0.00              
ATOM    729  CD  ARG    53      -5.212  -6.284  22.415  1.00338.02              
ATOM    730  HD1 ARG    53      -4.355  -6.713  21.852  1.00  0.00              
ATOM    731  HD2 ARG    53      -5.333  -6.825  23.378  1.00  0.00              
ATOM    732  NE  ARG    53      -4.925  -4.847  22.733  1.00338.02              
ATOM    733  HE  ARG    53      -5.642  -4.172  22.562  1.00338.02              
ATOM    734  CZ  ARG    53      -3.719  -4.415  23.211  1.00338.02              
ATOM    735  NH1 ARG    53      -2.705  -5.292  23.463  1.00338.02              
ATOM    736 HH11 ARG    53      -2.840  -6.269  23.300  1.00  0.00              
ATOM    737 HH12 ARG    53      -1.828  -4.958  23.809  1.00  0.00              
ATOM    738  NH2 ARG    53      -3.527  -3.082  23.435  1.00338.02              
ATOM    739 HH21 ARG    53      -4.266  -2.433  23.249  1.00  0.00              
ATOM    740 HH22 ARG    53      -2.649  -2.753  23.779  1.00  0.00              
ATOM    741  C   ARG    53      -6.439  -3.959  18.507  1.00338.02              
ATOM    742  O   ARG    53      -7.164  -3.098  18.007  1.00338.02              
ATOM    743  N   ALA    54      -5.492  -4.616  17.795  1.00 65.42              
ATOM    744  HN  ALA    54      -4.909  -5.296  18.232  1.00  0.00              
ATOM    745  CA  ALA    54      -5.260  -4.445  16.381  1.00 65.42              
ATOM    746  HA  ALA    54      -5.650  -3.488  16.062  1.00 65.42              
ATOM    747  CB  ALA    54      -3.757  -4.520  16.042  1.00 65.42              
ATOM    748  HB1 ALA    54      -3.337  -5.508  16.329  1.00  0.00              
ATOM    749  HB2 ALA    54      -3.208  -3.734  16.603  1.00  0.00              
ATOM    750  HB3 ALA    54      -3.582  -4.353  14.958  1.00  0.00              
ATOM    751  C   ALA    54      -5.983  -5.539  15.633  1.00 65.42              
ATOM    752  O   ALA    54      -5.552  -5.961  14.562  1.00 65.42              
ATOM    753  N   THR    55      -7.130  -6.000  16.188  1.00101.18              
ATOM    754  HN  THR    55      -7.443  -5.641  17.064  1.00  0.00              
ATOM    755  CA  THR    55      -8.008  -6.980  15.595  1.00101.18              
ATOM    756  HA  THR    55      -7.406  -7.642  14.988  1.00101.18              
ATOM    757  CB  THR    55      -8.719  -7.820  16.660  1.00101.18              
ATOM    758  HB  THR    55      -7.940  -8.288  17.303  1.00101.18              
ATOM    759  OG1 THR    55      -9.466  -8.885  16.080  1.00101.18              
ATOM    760  HG1 THR    55      -9.679  -9.482  16.802  1.00101.18              
ATOM    761  CG2 THR    55      -9.633  -6.962  17.565  1.00101.18              
ATOM    762 HG21 THR    55     -10.470  -6.521  16.984  1.00  0.00              
ATOM    763 HG22 THR    55      -9.058  -6.140  18.041  1.00  0.00              
ATOM    764 HG23 THR    55     -10.066  -7.589  18.372  1.00  0.00              
ATOM    765  C   THR    55      -8.975  -6.249  14.687  1.00101.18              
ATOM    766  O   THR    55      -9.487  -6.821  13.727  1.00101.18              
ATOM    767  N   ALA    56      -9.207  -4.940  14.960  1.00 28.74              
ATOM    768  HN  ALA    56      -8.784  -4.505  15.751  1.00  0.00              
ATOM    769  CA  ALA    56     -10.003  -4.060  14.140  1.00 28.74              
ATOM    770  HA  ALA    56     -10.868  -4.600  13.780  1.00 28.74              
ATOM    771  CB  ALA    56     -10.458  -2.812  14.920  1.00 28.74              
ATOM    772  HB1 ALA    56      -9.586  -2.241  15.304  1.00  0.00              
ATOM    773  HB2 ALA    56     -11.079  -3.119  15.789  1.00  0.00              
ATOM    774  HB3 ALA    56     -11.069  -2.142  14.277  1.00  0.00              
ATOM    775  C   ALA    56      -9.176  -3.606  12.967  1.00 28.74              
ATOM    776  O   ALA    56      -9.700  -3.398  11.874  1.00 28.74              
ATOM    777  N   ALA    57      -7.842  -3.475  13.178  1.00 33.17              
ATOM    778  HN  ALA    57      -7.451  -3.664  14.075  1.00  0.00              
ATOM    779  CA  ALA    57      -6.886  -3.076  12.174  1.00 33.17              
ATOM    780  HA  ALA    57      -7.308  -2.257  11.608  1.00 33.17              
ATOM    781  CB  ALA    57      -5.557  -2.621  12.805  1.00 33.17              
ATOM    782  HB1 ALA    57      -5.079  -3.452  13.366  1.00  0.00              
ATOM    783  HB2 ALA    57      -5.744  -1.789  13.517  1.00  0.00              
ATOM    784  HB3 ALA    57      -4.850  -2.260  12.029  1.00  0.00              
ATOM    785  C   ALA    57      -6.574  -4.213  11.238  1.00 33.17              
ATOM    786  O   ALA    57      -6.081  -3.991  10.133  1.00 33.17              
ATOM    787  N   SER    58      -6.875  -5.465  11.662  1.00 73.32              
ATOM    788  HN  SER    58      -7.284  -5.613  12.559  1.00  0.00              
ATOM    789  CA  SER    58      -6.639  -6.665  10.896  1.00 73.32              
ATOM    790  HA  SER    58      -5.658  -6.586  10.450  1.00 73.32              
ATOM    791  CB  SER    58      -6.700  -7.935  11.785  1.00 73.32              
ATOM    792  HB1 SER    58      -7.726  -8.098  12.176  1.00  0.00              
ATOM    793  HB2 SER    58      -6.019  -7.797  12.650  1.00  0.00              
ATOM    794  OG  SER    58      -6.275  -9.099  11.084  1.00 73.32              
ATOM    795  HG1 SER    58      -6.998  -9.333  10.496  1.00  0.00              
ATOM    796  C   SER    58      -7.671  -6.760   9.801  1.00 73.32              
ATOM    797  O   SER    58      -7.325  -7.016   8.653  1.00 73.32              
ATOM    798  N   ILE    59      -8.963  -6.527  10.142  1.00 34.28              
ATOM    799  HN  ILE    59      -9.204  -6.296  11.081  1.00  0.00              
ATOM    800  CA  ILE    59     -10.092  -6.623   9.237  1.00 34.28              
ATOM    801  HA  ILE    59      -9.993  -7.546   8.684  1.00 34.28              
ATOM    802  CB  ILE    59     -11.422  -6.638   9.992  1.00 34.28              
ATOM    803  HB  ILE    59     -11.515  -5.693  10.572  1.00 34.28              
ATOM    804  CG2 ILE    59     -12.608  -6.726   8.999  1.00 34.28              
ATOM    805 HG21 ILE    59     -12.505  -7.628   8.359  1.00  0.00              
ATOM    806 HG22 ILE    59     -12.656  -5.831   8.348  1.00  0.00              
ATOM    807 HG23 ILE    59     -13.572  -6.789   9.543  1.00  0.00              
ATOM    808  CG1 ILE    59     -11.452  -7.816  11.003  1.00 34.28              
ATOM    809 HG11 ILE    59     -10.528  -7.807  11.619  1.00  0.00              
ATOM    810 HG12 ILE    59     -11.467  -8.774  10.441  1.00  0.00              
ATOM    811  CD  ILE    59     -12.643  -7.774  11.967  1.00 34.28              
ATOM    812  HD1 ILE    59     -13.604  -7.881  11.420  1.00  0.00              
ATOM    813  HD2 ILE    59     -12.655  -6.812  12.523  1.00  0.00              
ATOM    814  HD3 ILE    59     -12.567  -8.603  12.702  1.00  0.00              
ATOM    815  C   ILE    59     -10.046  -5.472   8.255  1.00 34.28              
ATOM    816  O   ILE    59     -10.409  -5.623   7.091  1.00 34.28              
ATOM    817  N   MET    60      -9.544  -4.297   8.705  1.00109.72              
ATOM    818  HN  MET    60      -9.248  -4.210   9.653  1.00  0.00              
ATOM    819  CA  MET    60      -9.364  -3.103   7.910  1.00109.72              
ATOM    820  HA  MET    60     -10.317  -2.852   7.468  1.00109.72              
ATOM    821  CB  MET    60      -8.904  -1.941   8.829  1.00109.72              
ATOM    822  HB1 MET    60      -8.000  -2.256   9.389  1.00  0.00              
ATOM    823  HB2 MET    60      -9.708  -1.783   9.585  1.00  0.00              
ATOM    824  CG  MET    60      -8.650  -0.581   8.149  1.00109.72              
ATOM    825  HG1 MET    60      -8.888   0.212   8.891  1.00  0.00              
ATOM    826  HG2 MET    60      -9.378  -0.465   7.315  1.00  0.00              
ATOM    827  SD  MET    60      -6.944  -0.318   7.556  1.00109.72              
ATOM    828  CE  MET    60      -6.138  -0.130   9.176  1.00109.72              
ATOM    829  HE1 MET    60      -6.180  -1.072   9.762  1.00  0.00              
ATOM    830  HE2 MET    60      -6.623   0.672   9.774  1.00  0.00              
ATOM    831  HE3 MET    60      -5.067   0.141   9.050  1.00  0.00              
ATOM    832  C   MET    60      -8.366  -3.336   6.797  1.00109.72              
ATOM    833  O   MET    60      -8.566  -2.882   5.671  1.00109.72              
ATOM    834  N   ALA    61      -7.280  -4.089   7.095  1.00 32.22              
ATOM    835  HN  ALA    61      -7.160  -4.466   8.009  1.00  0.00              
ATOM    836  CA  ALA    61      -6.210  -4.389   6.171  1.00 32.22              
ATOM    837  HA  ALA    61      -5.965  -3.483   5.634  1.00 32.22              
ATOM    838  CB  ALA    61      -4.955  -4.887   6.914  1.00 32.22              
ATOM    839  HB1 ALA    61      -5.173  -5.819   7.477  1.00  0.00              
ATOM    840  HB2 ALA    61      -4.616  -4.116   7.637  1.00  0.00              
ATOM    841  HB3 ALA    61      -4.124  -5.084   6.203  1.00  0.00              
ATOM    842  C   ALA    61      -6.605  -5.453   5.175  1.00 32.22              
ATOM    843  O   ALA    61      -6.135  -5.438   4.038  1.00 32.22              
ATOM    844  N   ILE    62      -7.487  -6.399   5.583  1.00 35.85              
ATOM    845  HN  ILE    62      -7.863  -6.375   6.507  1.00  0.00              
ATOM    846  CA  ILE    62      -7.937  -7.517   4.777  1.00 35.85              
ATOM    847  HA  ILE    62      -7.071  -7.950   4.295  1.00 35.85              
ATOM    848  CB  ILE    62      -8.603  -8.599   5.634  1.00 35.85              
ATOM    849  HB  ILE    62      -9.289  -8.102   6.356  1.00 35.85              
ATOM    850  CG2 ILE    62      -9.443  -9.595   4.793  1.00 35.85              
ATOM    851 HG21 ILE    62      -8.814 -10.058   4.003  1.00  0.00              
ATOM    852 HG22 ILE    62     -10.308  -9.090   4.318  1.00  0.00              
ATOM    853 HG23 ILE    62      -9.848 -10.401   5.437  1.00  0.00              
ATOM    854  CG1 ILE    62      -7.510  -9.349   6.437  1.00 35.85              
ATOM    855 HG11 ILE    62      -6.794  -8.614   6.862  1.00  0.00              
ATOM    856 HG12 ILE    62      -6.935  -9.996   5.739  1.00  0.00              
ATOM    857  CD  ILE    62      -8.058 -10.202   7.585  1.00 35.85              
ATOM    858  HD1 ILE    62      -8.709 -11.015   7.202  1.00  0.00              
ATOM    859  HD2 ILE    62      -8.651  -9.571   8.283  1.00  0.00              
ATOM    860  HD3 ILE    62      -7.221 -10.662   8.152  1.00  0.00              
ATOM    861  C   ILE    62      -8.860  -7.024   3.691  1.00 35.85              
ATOM    862  O   ILE    62      -8.800  -7.524   2.572  1.00 35.85              
ATOM    863  N   TYR    63      -9.717  -6.018   3.988  1.00103.00              
ATOM    864  HN  TYR    63      -9.722  -5.601   4.894  1.00  0.00              
ATOM    865  CA  TYR    63     -10.713  -5.501   3.070  1.00103.00              
ATOM    866  HA  TYR    63     -11.151  -6.336   2.541  1.00103.00              
ATOM    867  CB  TYR    63     -11.836  -4.712   3.801  1.00103.00              
ATOM    868  HB1 TYR    63     -12.289  -3.955   3.123  1.00  0.00              
ATOM    869  HB2 TYR    63     -11.421  -4.179   4.684  1.00  0.00              
ATOM    870  CG  TYR    63     -12.952  -5.624   4.270  1.00103.00              
ATOM    871  CD1 TYR    63     -12.722  -6.742   5.094  1.00103.00              
ATOM    872  HD1 TYR    63     -11.725  -6.993   5.417  1.00103.00              
ATOM    873  CE1 TYR    63     -13.780  -7.556   5.517  1.00103.00              
ATOM    874  HE1 TYR    63     -13.579  -8.406   6.152  1.00103.00              
ATOM    875  CZ  TYR    63     -15.092  -7.265   5.120  1.00103.00              
ATOM    876  OH  TYR    63     -16.160  -8.082   5.551  1.00103.00              
ATOM    877  HH  TYR    63     -15.794  -8.789   6.088  1.00103.00              
ATOM    878  CD2 TYR    63     -14.276  -5.353   3.876  1.00103.00              
ATOM    879  HD2 TYR    63     -14.483  -4.507   3.240  1.00103.00              
ATOM    880  CE2 TYR    63     -15.337  -6.162   4.294  1.00103.00              
ATOM    881  HE2 TYR    63     -16.343  -5.929   3.978  1.00103.00              
ATOM    882  C   TYR    63     -10.080  -4.605   2.025  1.00103.00              
ATOM    883  O   TYR    63     -10.682  -4.354   0.982  1.00103.00              
ATOM    884  N   ALA    64      -8.832  -4.134   2.269  1.00 33.17              
ATOM    885  HN  ALA    64      -8.363  -4.342   3.123  1.00  0.00              
ATOM    886  CA  ALA    64      -8.063  -3.369   1.315  1.00 33.17              
ATOM    887  HA  ALA    64      -8.728  -2.695   0.792  1.00 33.17              
ATOM    888  CB  ALA    64      -6.956  -2.545   2.002  1.00 33.17              
ATOM    889  HB1 ALA    64      -6.244  -3.204   2.540  1.00  0.00              
ATOM    890  HB2 ALA    64      -7.410  -1.849   2.739  1.00  0.00              
ATOM    891  HB3 ALA    64      -6.392  -1.943   1.256  1.00  0.00              
ATOM    892  C   ALA    64      -7.416  -4.299   0.315  1.00 33.17              
ATOM    893  O   ALA    64      -7.333  -3.980  -0.871  1.00 33.17              
ATOM    894  N   SER    65      -6.962  -5.490   0.783  1.00 34.69              
ATOM    895  HN  SER    65      -7.063  -5.724   1.747  1.00  0.00              
ATOM    896  CA  SER    65      -6.298  -6.500  -0.017  1.00 34.69              
ATOM    897  HA  SER    65      -5.612  -6.008  -0.689  1.00 34.69              
ATOM    898  CB  SER    65      -5.528  -7.518   0.858  1.00 34.69              
ATOM    899  HB1 SER    65      -5.041  -8.290   0.223  1.00  0.00              
ATOM    900  HB2 SER    65      -6.220  -8.022   1.565  1.00  0.00              
ATOM    901  OG  SER    65      -4.514  -6.866   1.611  1.00 34.69              
ATOM    902  HG1 SER    65      -4.083  -7.553   2.126  1.00  0.00              
ATOM    903  C   SER    65      -7.291  -7.292  -0.831  1.00 34.69              
ATOM    904  O   SER    65      -6.938  -7.897  -1.843  1.00 34.69              
ATOM    905  N   MET    66      -8.569  -7.290  -0.390  1.00106.39              
ATOM    906  HN  MET    66      -8.815  -6.757   0.416  1.00  0.00              
ATOM    907  CA  MET    66      -9.661  -8.052  -0.942  1.00106.39              
ATOM    908  HA  MET    66      -9.338  -9.077  -1.063  1.00106.39              
ATOM    909  CB  MET    66     -10.876  -7.985   0.016  1.00106.39              
ATOM    910  HB1 MET    66     -11.141  -6.918   0.189  1.00  0.00              
ATOM    911  HB2 MET    66     -10.558  -8.411   0.993  1.00  0.00              
ATOM    912  CG  MET    66     -12.144  -8.734  -0.428  1.00106.39              
ATOM    913  HG1 MET    66     -11.872  -9.788  -0.658  1.00  0.00              
ATOM    914  HG2 MET    66     -12.523  -8.274  -1.366  1.00  0.00              
ATOM    915  SD  MET    66     -13.453  -8.690   0.837  1.00106.39              
ATOM    916  CE  MET    66     -14.733  -9.444  -0.208  1.00106.39              
ATOM    917  HE1 MET    66     -14.423 -10.455  -0.550  1.00  0.00              
ATOM    918  HE2 MET    66     -14.929  -8.821  -1.106  1.00  0.00              
ATOM    919  HE3 MET    66     -15.687  -9.548   0.351  1.00  0.00              
ATOM    920  C   MET    66     -10.075  -7.505  -2.278  1.00106.39              
ATOM    921  O   MET    66     -10.473  -8.258  -3.162  1.00106.39              
ATOM    922  N   VAL    67     -10.004  -6.166  -2.443  1.00120.44              
ATOM    923  HN  VAL    67      -9.624  -5.576  -1.733  1.00  0.00              
ATOM    924  CA  VAL    67     -10.589  -5.480  -3.567  1.00120.44              
ATOM    925  HA  VAL    67     -11.294  -6.148  -4.041  1.00120.44              
ATOM    926  CB  VAL    67     -11.372  -4.283  -3.074  1.00120.44              
ATOM    927  HB  VAL    67     -11.923  -4.620  -2.167  1.00120.44              
ATOM    928  CG1 VAL    67     -10.429  -3.144  -2.634  1.00120.44              
ATOM    929 HG11 VAL    67      -9.887  -2.717  -3.502  1.00  0.00              
ATOM    930 HG12 VAL    67      -9.687  -3.516  -1.898  1.00  0.00              
ATOM    931 HG13 VAL    67     -11.006  -2.332  -2.151  1.00  0.00              
ATOM    932  CG2 VAL    67     -12.445  -3.900  -4.112  1.00120.44              
ATOM    933 HG21 VAL    67     -13.037  -4.793  -4.407  1.00  0.00              
ATOM    934 HG22 VAL    67     -11.973  -3.476  -5.019  1.00  0.00              
ATOM    935 HG23 VAL    67     -13.146  -3.152  -3.695  1.00  0.00              
ATOM    936  C   VAL    67      -9.544  -5.124  -4.602  1.00120.44              
ATOM    937  O   VAL    67      -9.857  -4.568  -5.654  1.00120.44              
ATOM    938  N   TYR    68      -8.266  -5.500  -4.357  1.00119.64              
ATOM    939  HN  TYR    68      -8.005  -5.916  -3.490  1.00  0.00              
ATOM    940  CA  TYR    68      -7.240  -5.498  -5.377  1.00119.64              
ATOM    941  HA  TYR    68      -7.391  -4.662  -6.045  1.00119.64              
ATOM    942  CB  TYR    68      -5.803  -5.487  -4.796  1.00119.64              
ATOM    943  HB1 TYR    68      -5.056  -5.684  -5.596  1.00  0.00              
ATOM    944  HB2 TYR    68      -5.716  -6.275  -4.019  1.00  0.00              
ATOM    945  CG  TYR    68      -5.430  -4.160  -4.180  1.00119.64              
ATOM    946  CD1 TYR    68      -5.613  -2.954  -4.880  1.00119.64              
ATOM    947  HD1 TYR    68      -6.056  -2.962  -5.861  1.00119.64              
ATOM    948  CE1 TYR    68      -5.188  -1.735  -4.338  1.00119.64              
ATOM    949  HE1 TYR    68      -5.333  -0.825  -4.901  1.00119.64              
ATOM    950  CZ  TYR    68      -4.577  -1.703  -3.078  1.00119.64              
ATOM    951  OH  TYR    68      -4.149  -0.471  -2.534  1.00119.64              
ATOM    952  HH  TYR    68      -4.362   0.221  -3.165  1.00119.64              
ATOM    953  CD2 TYR    68      -4.811  -4.113  -2.918  1.00119.64              
ATOM    954  HD2 TYR    68      -4.641  -5.027  -2.372  1.00119.64              
ATOM    955  CE2 TYR    68      -4.392  -2.896  -2.366  1.00119.64              
ATOM    956  HE2 TYR    68      -3.921  -2.885  -1.394  1.00119.64              
ATOM    957  C   TYR    68      -7.403  -6.768  -6.175  1.00119.64              
ATOM    958  O   TYR    68      -7.081  -6.815  -7.362  1.00119.64              
ATOM    959  N   LEU    69      -7.955  -7.818  -5.518  1.00 98.75              
ATOM    960  HN  LEU    69      -8.202  -7.734  -4.556  1.00  0.00              
ATOM    961  CA  LEU    69      -8.273  -9.094  -6.101  1.00 98.75              
ATOM    962  HA  LEU    69      -7.446  -9.383  -6.726  1.00 98.75              
ATOM    963  CB  LEU    69      -8.482 -10.161  -4.992  1.00 98.75              
ATOM    964  HB1 LEU    69      -9.477 -10.044  -4.519  1.00  0.00              
ATOM    965  HB2 LEU    69      -7.727  -9.947  -4.200  1.00  0.00              
ATOM    966  CG  LEU    69      -8.287 -11.647  -5.386  1.00 98.75              
ATOM    967  HG  LEU    69      -7.268 -11.741  -5.829  1.00 98.75              
ATOM    968  CD1 LEU    69      -8.317 -12.524  -4.119  1.00 98.75              
ATOM    969 HD11 LEU    69      -9.327 -12.495  -3.657  1.00  0.00              
ATOM    970 HD12 LEU    69      -7.582 -12.150  -3.376  1.00  0.00              
ATOM    971 HD13 LEU    69      -8.068 -13.575  -4.371  1.00  0.00              
ATOM    972  CD2 LEU    69      -9.297 -12.178  -6.423  1.00 98.75              
ATOM    973 HD21 LEU    69      -9.176 -11.663  -7.397  1.00  0.00              
ATOM    974 HD22 LEU    69     -10.336 -12.027  -6.063  1.00  0.00              
ATOM    975 HD23 LEU    69      -9.134 -13.264  -6.589  1.00  0.00              
ATOM    976  C   LEU    69      -9.521  -8.935  -6.938  1.00 98.75              
ATOM    977  O   LEU    69      -9.526  -9.246  -8.128  1.00 98.75              
ATOM    978  N   SER    70     -10.605  -8.420  -6.310  1.00 94.10              
ATOM    979  HN  SER    70     -10.537  -8.114  -5.364  1.00  0.00              
ATOM    980  CA  SER    70     -11.942  -8.370  -6.857  1.00 94.10              
ATOM    981  HA  SER    70     -12.138  -9.330  -7.313  1.00 94.10              
ATOM    982  CB  SER    70     -12.978  -8.127  -5.726  1.00 94.10              
ATOM    983  HB1 SER    70     -12.885  -7.098  -5.319  1.00  0.00              
ATOM    984  HB2 SER    70     -12.773  -8.843  -4.901  1.00  0.00              
ATOM    985  OG  SER    70     -14.317  -8.345  -6.157  1.00 94.10              
ATOM    986  HG1 SER    70     -14.557  -7.573  -6.675  1.00  0.00              
ATOM    987  C   SER    70     -12.087  -7.294  -7.912  1.00 94.10              
ATOM    988  O   SER    70     -12.972  -7.375  -8.763  1.00 94.10              
ATOM    989  N   GLY    71     -11.212  -6.262  -7.877  1.00105.76              
ATOM    990  HN  GLY    71     -10.479  -6.234  -7.201  1.00  0.00              
ATOM    991  CA  GLY    71     -11.307  -5.106  -8.734  1.00105.76              
ATOM    992  HA1 GLY    71     -10.622  -4.373  -8.332  1.00  0.00              
ATOM    993  HA2 GLY    71     -12.332  -4.764  -8.734  1.00  0.00              
ATOM    994  C   GLY    71     -10.893  -5.394 -10.147  1.00105.76              
ATOM    995  O   GLY    71     -11.463  -4.837 -11.080  1.00105.76              
ATOM    996  N   THR    72      -9.868  -6.256 -10.337  1.00135.88              
ATOM    997  HN  THR    72      -9.437  -6.731  -9.573  1.00  0.00              
ATOM    998  CA  THR    72      -9.249  -6.468 -11.628  1.00135.88              
ATOM    999  HA  THR    72      -9.381  -5.572 -12.219  1.00135.88              
ATOM   1000  CB  THR    72      -7.754  -6.709 -11.531  1.00135.88              
ATOM   1001  HB  THR    72      -7.338  -6.927 -12.540  1.00135.88              
ATOM   1002  OG1 THR    72      -7.424  -7.791 -10.667  1.00135.88              
ATOM   1003  HG1 THR    72      -7.791  -7.567  -9.808  1.00135.88              
ATOM   1004  CG2 THR    72      -7.097  -5.421 -11.014  1.00135.88              
ATOM   1005 HG21 THR    72      -7.418  -5.190  -9.977  1.00  0.00              
ATOM   1006 HG22 THR    72      -7.366  -4.567 -11.666  1.00  0.00              
ATOM   1007 HG23 THR    72      -5.997  -5.526 -11.027  1.00  0.00              
ATOM   1008  C   THR    72      -9.902  -7.590 -12.391  1.00135.88              
ATOM   1009  O   THR    72      -9.963  -7.536 -13.618  1.00135.88              
ATOM   1010  N   ILE    73     -10.416  -8.627 -11.681  1.00141.82              
ATOM   1011  HN  ILE    73     -10.358  -8.647 -10.686  1.00  0.00              
ATOM   1012  CA  ILE    73     -11.054  -9.779 -12.286  1.00141.82              
ATOM   1013  HA  ILE    73     -10.399 -10.103 -13.082  1.00141.82              
ATOM   1014  CB  ILE    73     -11.209 -10.952 -11.312  1.00141.82              
ATOM   1015  HB  ILE    73     -10.184 -11.209 -10.952  1.00141.82              
ATOM   1016  CG2 ILE    73     -12.023 -10.546 -10.063  1.00141.82              
ATOM   1017 HG21 ILE    73     -11.994 -11.363  -9.312  1.00  0.00              
ATOM   1018 HG22 ILE    73     -13.084 -10.355 -10.326  1.00  0.00              
ATOM   1019 HG23 ILE    73     -11.602  -9.635  -9.595  1.00  0.00              
ATOM   1020  CG1 ILE    73     -11.788 -12.235 -11.967  1.00141.82              
ATOM   1021 HG11 ILE    73     -12.810 -12.027 -12.350  1.00  0.00              
ATOM   1022 HG12 ILE    73     -11.886 -13.011 -11.175  1.00  0.00              
ATOM   1023  CD  ILE    73     -10.934 -12.816 -13.097  1.00141.82              
ATOM   1024  HD1 ILE    73      -9.912 -13.045 -12.731  1.00  0.00              
ATOM   1025  HD2 ILE    73     -10.859 -12.107 -13.947  1.00  0.00              
ATOM   1026  HD3 ILE    73     -11.390 -13.758 -13.472  1.00  0.00              
ATOM   1027  C   ILE    73     -12.370  -9.369 -12.916  1.00141.82              
ATOM   1028  O   ILE    73     -12.717  -9.840 -13.999  1.00141.82              
ATOM   1029  N   GLY    74     -13.095  -8.425 -12.268  1.00109.11              
ATOM   1030  HN  GLY    74     -12.794  -8.057 -11.392  1.00  0.00              
ATOM   1031  CA  GLY    74     -14.292  -7.831 -12.801  1.00109.11              
ATOM   1032  HA1 GLY    74     -15.059  -7.919 -12.043  1.00  0.00              
ATOM   1033  HA2 GLY    74     -14.557  -8.273 -13.751  1.00  0.00              
ATOM   1034  C   GLY    74     -13.973  -6.387 -13.004  1.00109.11              
ATOM   1035  O   GLY    74     -14.378  -5.537 -12.213  1.00109.11              
ATOM   1036  N   GLY    75     -13.221  -6.078 -14.084  1.00117.42              
ATOM   1037  HN  GLY    75     -12.901  -6.769 -14.726  1.00  0.00              
ATOM   1038  CA  GLY    75     -12.800  -4.728 -14.329  1.00117.42              
ATOM   1039  HA1 GLY    75     -12.072  -4.465 -13.576  1.00  0.00              
ATOM   1040  HA2 GLY    75     -13.675  -4.091 -14.345  1.00  0.00              
ATOM   1041  C   GLY    75     -12.135  -4.658 -15.659  1.00117.42              
ATOM   1042  O   GLY    75     -12.504  -3.829 -16.488  1.00117.42              
ATOM   1043  N   PHE    76     -11.109  -5.518 -15.882  1.00144.18              
ATOM   1044  HN  PHE    76     -10.852  -6.202 -15.206  1.00  0.00              
ATOM   1045  CA  PHE    76     -10.281  -5.468 -17.072  1.00144.18              
ATOM   1046  HA  PHE    76     -10.558  -4.601 -17.656  1.00144.18              
ATOM   1047  CB  PHE    76      -8.765  -5.386 -16.764  1.00144.18              
ATOM   1048  HB1 PHE    76      -8.159  -5.318 -17.691  1.00  0.00              
ATOM   1049  HB2 PHE    76      -8.429  -6.250 -16.153  1.00  0.00              
ATOM   1050  CG  PHE    76      -8.573  -4.112 -15.997  1.00144.18              
ATOM   1051  CD1 PHE    76      -8.869  -2.890 -16.625  1.00144.18              
ATOM   1052  HD1 PHE    76      -9.099  -2.871 -17.680  1.00144.18              
ATOM   1053  CE1 PHE    76      -8.948  -1.712 -15.884  1.00144.18              
ATOM   1054  HE1 PHE    76      -9.218  -0.785 -16.370  1.00144.18              
ATOM   1055  CZ  PHE    76      -8.680  -1.735 -14.511  1.00144.18              
ATOM   1056  HZ  PHE    76      -8.749  -0.822 -13.943  1.00144.18              
ATOM   1057  CD2 PHE    76      -8.272  -4.123 -14.626  1.00144.18              
ATOM   1058  HD2 PHE    76      -8.052  -5.059 -14.136  1.00144.18              
ATOM   1059  CE2 PHE    76      -8.328  -2.936 -13.884  1.00144.18              
ATOM   1060  HE2 PHE    76      -8.125  -2.947 -12.824  1.00144.18              
ATOM   1061  C   PHE    76     -10.616  -6.637 -17.933  1.00144.18              
ATOM   1062  O   PHE    76      -9.752  -7.317 -18.479  1.00144.18              
ATOM   1063  N   VAL    77     -11.938  -6.822 -18.098  1.00 27.22              
ATOM   1064  HN  VAL    77     -12.581  -6.288 -17.556  1.00  0.00              
ATOM   1065  CA  VAL    77     -12.566  -7.585 -19.136  1.00 27.22              
ATOM   1066  HA  VAL    77     -11.822  -7.976 -19.816  1.00 27.22              
ATOM   1067  CB  VAL    77     -13.450  -8.697 -18.583  1.00 27.22              
ATOM   1068  HB  VAL    77     -14.260  -8.268 -17.951  1.00 27.22              
ATOM   1069  CG1 VAL    77     -14.091  -9.486 -19.744  1.00 27.22              
ATOM   1070 HG11 VAL    77     -13.302  -9.876 -20.421  1.00  0.00              
ATOM   1071 HG12 VAL    77     -14.779  -8.841 -20.328  1.00  0.00              
ATOM   1072 HG13 VAL    77     -14.674 -10.343 -19.348  1.00  0.00              
ATOM   1073  CG2 VAL    77     -12.589  -9.616 -17.686  1.00 27.22              
ATOM   1074 HG21 VAL    77     -12.215  -9.070 -16.795  1.00  0.00              
ATOM   1075 HG22 VAL    77     -11.720 -10.006 -18.257  1.00  0.00              
ATOM   1076 HG23 VAL    77     -13.194 -10.476 -17.331  1.00  0.00              
ATOM   1077  C   VAL    77     -13.394  -6.540 -19.850  1.00 27.22              
ATOM   1078  O   VAL    77     -13.614  -6.614 -21.058  1.00 27.22              
ATOM   1079  N   ALA    78     -13.848  -5.513 -19.084  1.00 43.47              
ATOM   1080  HN  ALA    78     -13.613  -5.468 -18.115  1.00  0.00              
ATOM   1081  CA  ALA    78     -14.710  -4.448 -19.528  1.00 43.47              
ATOM   1082  HA  ALA    78     -15.465  -4.880 -20.167  1.00 43.47              
ATOM   1083  CB  ALA    78     -15.419  -3.762 -18.345  1.00 43.47              
ATOM   1084  HB1 ALA    78     -14.688  -3.265 -17.674  1.00  0.00              
ATOM   1085  HB2 ALA    78     -15.977  -4.519 -17.753  1.00  0.00              
ATOM   1086  HB3 ALA    78     -16.146  -3.001 -18.705  1.00  0.00              
ATOM   1087  C   ALA    78     -13.977  -3.384 -20.300  1.00 43.47              
ATOM   1088  O   ALA    78     -14.618  -2.602 -20.995  1.00 43.47              
ATOM   1089  N   ASP    79     -12.622  -3.319 -20.230  1.00115.11              
ATOM   1090  HN  ASP    79     -12.094  -3.953 -19.669  1.00  0.00              
ATOM   1091  CA  ASP    79     -11.850  -2.341 -20.980  1.00115.11              
ATOM   1092  HA  ASP    79     -12.368  -1.396 -20.907  1.00115.11              
ATOM   1093  CB  ASP    79     -10.410  -2.105 -20.428  1.00115.11              
ATOM   1094  HB1 ASP    79     -10.468  -1.904 -19.337  1.00  0.00              
ATOM   1095  HB2 ASP    79      -9.997  -1.194 -20.913  1.00  0.00              
ATOM   1096  CG  ASP    79      -9.431  -3.265 -20.668  1.00115.11              
ATOM   1097  OD1 ASP    79      -9.675  -4.382 -20.144  1.00115.11              
ATOM   1098  OD2 ASP    79      -8.434  -3.037 -21.403  1.00115.11              
ATOM   1099  C   ASP    79     -11.789  -2.724 -22.441  1.00115.11              
ATOM   1100  O   ASP    79     -11.713  -1.867 -23.321  1.00115.11              
ATOM   1101  N   ARG    80     -11.821  -4.050 -22.697  1.00134.99              
ATOM   1102  HN  ARG    80     -11.915  -4.694 -21.942  1.00  0.00              
ATOM   1103  CA  ARG    80     -11.653  -4.679 -23.979  1.00134.99              
ATOM   1104  HA  ARG    80     -10.837  -4.195 -24.496  1.00134.99              
ATOM   1105  CB  ARG    80     -11.311  -6.173 -23.751  1.00134.99              
ATOM   1106  HB1 ARG    80     -12.116  -6.657 -23.159  1.00  0.00              
ATOM   1107  HB2 ARG    80     -10.400  -6.187 -23.107  1.00  0.00              
ATOM   1108  CG  ARG    80     -10.970  -7.026 -24.990  1.00134.99              
ATOM   1109  HG1 ARG    80     -10.369  -7.893 -24.632  1.00  0.00              
ATOM   1110  HG2 ARG    80     -10.318  -6.435 -25.668  1.00  0.00              
ATOM   1111  CD  ARG    80     -12.160  -7.595 -25.790  1.00134.99              
ATOM   1112  HD1 ARG    80     -11.811  -8.311 -26.564  1.00  0.00              
ATOM   1113  HD2 ARG    80     -12.715  -6.778 -26.295  1.00  0.00              
ATOM   1114  NE  ARG    80     -13.128  -8.289 -24.871  1.00134.99              
ATOM   1115  HE  ARG    80     -13.946  -7.788 -24.590  1.00134.99              
ATOM   1116  CZ  ARG    80     -12.927  -9.541 -24.352  1.00134.99              
ATOM   1117  NH1 ARG    80     -11.841 -10.290 -24.694  1.00134.99              
ATOM   1118 HH11 ARG    80     -11.167  -9.928 -25.339  1.00  0.00              
ATOM   1119 HH12 ARG    80     -11.717 -11.199 -24.297  1.00  0.00              
ATOM   1120  NH2 ARG    80     -13.838 -10.048 -23.471  1.00134.99              
ATOM   1121 HH21 ARG    80     -13.702 -10.958 -23.081  1.00  0.00              
ATOM   1122 HH22 ARG    80     -14.639  -9.506 -23.210  1.00  0.00              
ATOM   1123  C   ARG    80     -12.910  -4.507 -24.786  1.00134.99              
ATOM   1124  O   ARG    80     -12.852  -4.075 -25.936  1.00134.99              
ATOM   1125  N   ILE    81     -14.081  -4.842 -24.192  1.00 91.50              
ATOM   1126  HN  ILE    81     -14.112  -5.160 -23.247  1.00  0.00              
ATOM   1127  CA  ILE    81     -15.350  -4.821 -24.881  1.00 91.50              
ATOM   1128  HA  ILE    81     -15.156  -5.126 -25.901  1.00 91.50              
ATOM   1129  CB  ILE    81     -16.344  -5.848 -24.331  1.00 91.50              
ATOM   1130  HB  ILE    81     -15.850  -6.843 -24.447  1.00 91.50              
ATOM   1131  CG2 ILE    81     -16.609  -5.667 -22.819  1.00 91.50              
ATOM   1132 HG21 ILE    81     -17.232  -4.770 -22.631  1.00  0.00              
ATOM   1133 HG22 ILE    81     -15.658  -5.563 -22.260  1.00  0.00              
ATOM   1134 HG23 ILE    81     -17.150  -6.550 -22.420  1.00  0.00              
ATOM   1135  CG1 ILE    81     -17.640  -5.891 -25.182  1.00 91.50              
ATOM   1136 HG11 ILE    81     -17.356  -5.954 -26.255  1.00  0.00              
ATOM   1137 HG12 ILE    81     -18.211  -4.948 -25.036  1.00  0.00              
ATOM   1138  CD  ILE    81     -18.549  -7.081 -24.854  1.00 91.50              
ATOM   1139  HD1 ILE    81     -18.904  -7.030 -23.803  1.00  0.00              
ATOM   1140  HD2 ILE    81     -18.002  -8.036 -24.999  1.00  0.00              
ATOM   1141  HD3 ILE    81     -19.438  -7.077 -25.522  1.00  0.00              
ATOM   1142  C   ILE    81     -15.892  -3.408 -24.952  1.00 91.50              
ATOM   1143  O   ILE    81     -16.166  -2.920 -26.049  1.00 91.50              
ATOM   1144  N   ILE    82     -16.035  -2.711 -23.798  1.00141.45              
ATOM   1145  HN  ILE    82     -15.795  -3.121 -22.921  1.00  0.00              
ATOM   1146  CA  ILE    82     -16.551  -1.361 -23.720  1.00141.45              
ATOM   1147  HA  ILE    82     -16.812  -1.028 -24.715  1.00141.45              
ATOM   1148  CB  ILE    82     -17.856  -1.287 -22.903  1.00141.45              
ATOM   1149  HB  ILE    82     -18.562  -1.979 -23.429  1.00141.45              
ATOM   1150  CG2 ILE    82     -17.721  -1.861 -21.469  1.00141.45              
ATOM   1151 HG21 ILE    82     -17.140  -1.183 -20.813  1.00  0.00              
ATOM   1152 HG22 ILE    82     -17.233  -2.856 -21.479  1.00  0.00              
ATOM   1153 HG23 ILE    82     -18.726  -1.989 -21.016  1.00  0.00              
ATOM   1154  CG1 ILE    82     -18.532   0.110 -22.977  1.00141.45              
ATOM   1155 HG11 ILE    82     -18.620   0.389 -24.051  1.00  0.00              
ATOM   1156 HG12 ILE    82     -17.895   0.870 -22.479  1.00  0.00              
ATOM   1157  CD  ILE    82     -19.931   0.147 -22.349  1.00141.45              
ATOM   1158  HD1 ILE    82     -19.878  -0.004 -21.250  1.00  0.00              
ATOM   1159  HD2 ILE    82     -20.569  -0.650 -22.787  1.00  0.00              
ATOM   1160  HD3 ILE    82     -20.412   1.129 -22.543  1.00  0.00              
ATOM   1161  C   ILE    82     -15.378  -0.501 -23.287  1.00141.45              
ATOM   1162  O   ILE    82     -14.390  -0.424 -24.016  1.00141.45              
ATOM   1163  N   GLY    83     -15.430   0.154 -22.107  1.00 53.67              
ATOM   1164  HN  GLY    83     -16.239   0.104 -21.525  1.00  0.00              
ATOM   1165  CA  GLY    83     -14.343   0.918 -21.561  1.00 53.67              
ATOM   1166  HA1 GLY    83     -14.460   1.943 -21.881  1.00  0.00              
ATOM   1167  HA2 GLY    83     -13.404   0.458 -21.834  1.00  0.00              
ATOM   1168  C   GLY    83     -14.517   0.831 -20.080  1.00 53.67              
ATOM   1169  O   GLY    83     -15.641   0.872 -19.580  1.00 53.67              
ATOM   1170  N   ALA    84     -13.393   0.696 -19.339  1.00 65.90              
ATOM   1171  HN  ALA    84     -12.493   0.689 -19.766  1.00  0.00              
ATOM   1172  CA  ALA    84     -13.399   0.488 -17.909  1.00 65.90              
ATOM   1173  HA  ALA    84     -14.324   0.006 -17.624  1.00 65.90              
ATOM   1174  CB  ALA    84     -12.225  -0.404 -17.459  1.00 65.90              
ATOM   1175  HB1 ALA    84     -11.251   0.060 -17.721  1.00  0.00              
ATOM   1176  HB2 ALA    84     -12.288  -1.387 -17.973  1.00  0.00              
ATOM   1177  HB3 ALA    84     -12.256  -0.586 -16.364  1.00  0.00              
ATOM   1178  C   ALA    84     -13.293   1.795 -17.169  1.00 65.90              
ATOM   1179  O   ALA    84     -13.339   1.806 -15.941  1.00 65.90              
ATOM   1180  N   ARG    85     -13.162   2.931 -17.895  1.00152.26              
ATOM   1181  HN  ARG    85     -13.138   2.898 -18.891  1.00  0.00              
ATOM   1182  CA  ARG    85     -13.022   4.256 -17.327  1.00152.26              
ATOM   1183  HA  ARG    85     -12.323   4.174 -16.506  1.00152.26              
ATOM   1184  CB  ARG    85     -12.428   5.304 -18.315  1.00152.26              
ATOM   1185  HB1 ARG    85     -12.746   6.326 -18.007  1.00  0.00              
ATOM   1186  HB2 ARG    85     -12.833   5.118 -19.331  1.00  0.00              
ATOM   1187  CG  ARG    85     -10.885   5.347 -18.401  1.00152.26              
ATOM   1188  HG1 ARG    85     -10.496   5.719 -17.428  1.00  0.00              
ATOM   1189  HG2 ARG    85     -10.604   6.098 -19.173  1.00  0.00              
ATOM   1190  CD  ARG    85     -10.173   4.020 -18.718  1.00152.26              
ATOM   1191  HD1 ARG    85     -10.385   3.266 -17.931  1.00  0.00              
ATOM   1192  HD2 ARG    85      -9.076   4.183 -18.785  1.00  0.00              
ATOM   1193  NE  ARG    85     -10.649   3.500 -20.043  1.00152.26              
ATOM   1194  HE  ARG    85     -11.203   4.097 -20.623  1.00152.26              
ATOM   1195  CZ  ARG    85     -10.356   2.237 -20.479  1.00152.26              
ATOM   1196  NH1 ARG    85      -9.603   1.389 -19.723  1.00152.26              
ATOM   1197 HH11 ARG    85      -9.257   1.686 -18.834  1.00  0.00              
ATOM   1198 HH12 ARG    85      -9.398   0.469 -20.058  1.00  0.00              
ATOM   1199  NH2 ARG    85     -10.823   1.823 -21.694  1.00152.26              
ATOM   1200 HH21 ARG    85     -11.374   2.443 -22.253  1.00  0.00              
ATOM   1201 HH22 ARG    85     -10.615   0.903 -22.024  1.00  0.00              
ATOM   1202  C   ARG    85     -14.334   4.743 -16.726  1.00152.26              
ATOM   1203  O   ARG    85     -14.268   5.184 -15.579  1.00152.26              
ATOM   1204  N   PRO    86     -15.533   4.698 -17.334  1.00148.04              
ATOM   1205  CD  PRO    86     -15.740   4.550 -18.779  1.00148.04              
ATOM   1206  HD1 PRO    86     -15.920   3.474 -18.992  1.00  0.00              
ATOM   1207  HD2 PRO    86     -14.884   4.921 -19.375  1.00  0.00              
ATOM   1208  CA  PRO    86     -16.758   5.153 -16.678  1.00148.04              
ATOM   1209  HA  PRO    86     -16.567   6.128 -16.250  1.00148.04              
ATOM   1210  CB  PRO    86     -17.810   5.191 -17.800  1.00148.04              
ATOM   1211  HB1 PRO    86     -18.542   6.010 -17.651  1.00  0.00              
ATOM   1212  HB2 PRO    86     -18.354   4.222 -17.876  1.00  0.00              
ATOM   1213  CG  PRO    86     -16.991   5.373 -19.077  1.00148.04              
ATOM   1214  HG1 PRO    86     -17.526   5.025 -19.982  1.00  0.00              
ATOM   1215  HG2 PRO    86     -16.713   6.443 -19.192  1.00  0.00              
ATOM   1216  C   PRO    86     -17.243   4.223 -15.586  1.00148.04              
ATOM   1217  O   PRO    86     -18.222   4.570 -14.929  1.00148.04              
ATOM   1218  N   ALA    87     -16.597   3.049 -15.389  1.00 28.61              
ATOM   1219  HN  ALA    87     -15.798   2.806 -15.935  1.00  0.00              
ATOM   1220  CA  ALA    87     -17.004   2.054 -14.423  1.00 28.61              
ATOM   1221  HA  ALA    87     -18.085   2.012 -14.406  1.00 28.61              
ATOM   1222  CB  ALA    87     -16.452   0.658 -14.776  1.00 28.61              
ATOM   1223  HB1 ALA    87     -15.342   0.655 -14.761  1.00  0.00              
ATOM   1224  HB2 ALA    87     -16.787   0.368 -15.795  1.00  0.00              
ATOM   1225  HB3 ALA    87     -16.821  -0.105 -14.059  1.00  0.00              
ATOM   1226  C   ALA    87     -16.504   2.414 -13.050  1.00 28.61              
ATOM   1227  O   ALA    87     -17.090   2.009 -12.046  1.00 28.61              
ATOM   1228  N   VAL    88     -15.404   3.202 -12.986  1.00 36.08              
ATOM   1229  HN  VAL    88     -14.965   3.527 -13.821  1.00  0.00              
ATOM   1230  CA  VAL    88     -14.754   3.614 -11.762  1.00 36.08              
ATOM   1231  HA  VAL    88     -14.760   2.769 -11.086  1.00 36.08              
ATOM   1232  CB  VAL    88     -13.316   4.052 -11.996  1.00 36.08              
ATOM   1233  HB  VAL    88     -13.294   5.013 -12.554  1.00 36.08              
ATOM   1234  CG1 VAL    88     -12.590   4.250 -10.647  1.00 36.08              
ATOM   1235 HG11 VAL    88     -12.843   3.433  -9.943  1.00  0.00              
ATOM   1236 HG12 VAL    88     -12.887   5.213 -10.183  1.00  0.00              
ATOM   1237 HG13 VAL    88     -11.491   4.262 -10.795  1.00  0.00              
ATOM   1238  CG2 VAL    88     -12.617   3.001 -12.882  1.00 36.08              
ATOM   1239 HG21 VAL    88     -12.965   3.097 -13.929  1.00  0.00              
ATOM   1240 HG22 VAL    88     -12.831   1.974 -12.527  1.00  0.00              
ATOM   1241 HG23 VAL    88     -11.519   3.160 -12.874  1.00  0.00              
ATOM   1242  C   VAL    88     -15.522   4.748 -11.129  1.00 36.08              
ATOM   1243  O   VAL    88     -15.444   4.962  -9.922  1.00 36.08              
ATOM   1244  N   PHE    89     -16.319   5.486 -11.941  1.00 97.12              
ATOM   1245  HN  PHE    89     -16.372   5.292 -12.916  1.00  0.00              
ATOM   1246  CA  PHE    89     -17.168   6.564 -11.490  1.00 97.12              
ATOM   1247  HA  PHE    89     -16.558   7.235 -10.901  1.00 97.12              
ATOM   1248  CB  PHE    89     -17.777   7.324 -12.700  1.00 97.12              
ATOM   1249  HB1 PHE    89     -18.433   6.651 -13.292  1.00  0.00              
ATOM   1250  HB2 PHE    89     -16.954   7.674 -13.362  1.00  0.00              
ATOM   1251  CG  PHE    89     -18.563   8.540 -12.281  1.00 97.12              
ATOM   1252  CD1 PHE    89     -17.909   9.658 -11.734  1.00 97.12              
ATOM   1253  HD1 PHE    89     -16.835   9.651 -11.623  1.00 97.12              
ATOM   1254  CE1 PHE    89     -18.639  10.786 -11.340  1.00 97.12              
ATOM   1255  HE1 PHE    89     -18.127  11.647 -10.941  1.00 97.12              
ATOM   1256  CZ  PHE    89     -20.032  10.802 -11.477  1.00 97.12              
ATOM   1257  HZ  PHE    89     -20.595  11.672 -11.170  1.00 97.12              
ATOM   1258  CD2 PHE    89     -19.963   8.568 -12.416  1.00 97.12              
ATOM   1259  HD2 PHE    89     -20.479   7.713 -12.828  1.00 97.12              
ATOM   1260  CE2 PHE    89     -20.695   9.692 -12.014  1.00 97.12              
ATOM   1261  HE2 PHE    89     -21.769   9.702 -12.121  1.00 97.12              
ATOM   1262  C   PHE    89     -18.274   6.009 -10.618  1.00 97.12              
ATOM   1263  O   PHE    89     -18.603   6.593  -9.587  1.00 97.12              
ATOM   1264  N   TRP    90     -18.848   4.850 -11.020  1.00 48.26              
ATOM   1265  HN  TRP    90     -18.541   4.387 -11.847  1.00  0.00              
ATOM   1266  CA  TRP    90     -19.944   4.212 -10.329  1.00 48.26              
ATOM   1267  HA  TRP    90     -20.594   4.987  -9.955  1.00 48.26              
ATOM   1268  CB  TRP    90     -20.765   3.284 -11.255  1.00 48.26              
ATOM   1269  HB1 TRP    90     -21.616   2.851 -10.684  1.00  0.00              
ATOM   1270  HB2 TRP    90     -20.122   2.448 -11.609  1.00  0.00              
ATOM   1271  CG  TRP    90     -21.339   3.999 -12.464  1.00 48.26              
ATOM   1272  CD1 TRP    90     -21.067   3.789 -13.787  1.00 48.26              
ATOM   1273  HD1 TRP    90     -20.402   3.028 -14.166  1.00 48.26              
ATOM   1274  NE1 TRP    90     -21.750   4.695 -14.565  1.00 48.26              
ATOM   1275  HE1 TRP    90     -21.716   4.747 -15.539  1.00 48.26              
ATOM   1276  CE2 TRP    90     -22.495   5.512 -13.741  1.00 48.26              
ATOM   1277  CD2 TRP    90     -22.271   5.097 -12.410  1.00 48.26              
ATOM   1278  CE3 TRP    90     -22.902   5.734 -11.343  1.00 48.26              
ATOM   1279  HE3 TRP    90     -22.758   5.428 -10.319  1.00 48.26              
ATOM   1280  CZ3 TRP    90     -23.759   6.805 -11.631  1.00 48.26              
ATOM   1281  HZ3 TRP    90     -24.262   7.316 -10.822  1.00 48.26              
ATOM   1282  CZ2 TRP    90     -23.349   6.573 -14.025  1.00 48.26              
ATOM   1283  HZ2 TRP    90     -23.533   6.901 -15.036  1.00 48.26              
ATOM   1284  CH2 TRP    90     -23.980   7.220 -12.953  1.00 48.26              
ATOM   1285  HH2 TRP    90     -24.647   8.046 -13.147  1.00 48.26              
ATOM   1286  C   TRP    90     -19.460   3.401  -9.155  1.00 48.26              
ATOM   1287  O   TRP    90     -20.238   3.100  -8.251  1.00 48.26              
ATOM   1288  N   GLY    91     -18.154   3.045  -9.132  1.00 25.07              
ATOM   1289  HN  GLY    91     -17.536   3.303  -9.870  1.00  0.00              
ATOM   1290  CA  GLY    91     -17.557   2.287  -8.059  1.00 25.07              
ATOM   1291  HA1 GLY    91     -16.670   1.823  -8.466  1.00  0.00              
ATOM   1292  HA2 GLY    91     -18.277   1.572  -7.684  1.00  0.00              
ATOM   1293  C   GLY    91     -17.134   3.197  -6.941  1.00 25.07              
ATOM   1294  O   GLY    91     -17.121   2.795  -5.780  1.00 25.07              
ATOM   1295  N   GLY    92     -16.767   4.455  -7.286  1.00 38.06              
ATOM   1296  HN  GLY    92     -16.825   4.762  -8.233  1.00  0.00              
ATOM   1297  CA  GLY    92     -16.188   5.409  -6.373  1.00 38.06              
ATOM   1298  HA1 GLY    92     -15.437   5.946  -6.932  1.00  0.00              
ATOM   1299  HA2 GLY    92     -15.780   4.890  -5.514  1.00  0.00              
ATOM   1300  C   GLY    92     -17.202   6.404  -5.892  1.00 38.06              
ATOM   1301  O   GLY    92     -16.840   7.346  -5.187  1.00 38.06              
ATOM   1302  N   VAL    93     -18.496   6.213  -6.245  1.00 88.46              
ATOM   1303  HN  VAL    93     -18.760   5.459  -6.842  1.00  0.00              
ATOM   1304  CA  VAL    93     -19.594   7.006  -5.735  1.00 88.46              
ATOM   1305  HA  VAL    93     -19.195   7.836  -5.167  1.00 88.46              
ATOM   1306  CB  VAL    93     -20.477   7.586  -6.841  1.00 88.46              
ATOM   1307  HB  VAL    93     -19.798   8.041  -7.601  1.00 88.46              
ATOM   1308  CG1 VAL    93     -21.309   6.501  -7.553  1.00 88.46              
ATOM   1309 HG11 VAL    93     -21.825   6.936  -8.435  1.00  0.00              
ATOM   1310 HG12 VAL    93     -22.078   6.076  -6.876  1.00  0.00              
ATOM   1311 HG13 VAL    93     -20.648   5.682  -7.899  1.00  0.00              
ATOM   1312  CG2 VAL    93     -21.351   8.732  -6.284  1.00 88.46              
ATOM   1313 HG21 VAL    93     -20.717   9.500  -5.791  1.00  0.00              
ATOM   1314 HG22 VAL    93     -22.085   8.347  -5.546  1.00  0.00              
ATOM   1315 HG23 VAL    93     -21.912   9.216  -7.111  1.00  0.00              
ATOM   1316  C   VAL    93     -20.375   6.136  -4.784  1.00 88.46              
ATOM   1317  O   VAL    93     -21.097   6.642  -3.928  1.00 88.46              
ATOM   1318  N   LEU    94     -20.218   4.791  -4.900  1.00127.75              
ATOM   1319  HN  LEU    94     -19.596   4.417  -5.583  1.00  0.00              
ATOM   1320  CA  LEU    94     -20.921   3.791  -4.125  1.00127.75              
ATOM   1321  HA  LEU    94     -21.972   4.039  -4.160  1.00127.75              
ATOM   1322  CB  LEU    94     -20.688   2.380  -4.721  1.00127.75              
ATOM   1323  HB1 LEU    94     -19.602   2.141  -4.673  1.00  0.00              
ATOM   1324  HB2 LEU    94     -20.968   2.416  -5.796  1.00  0.00              
ATOM   1325  CG  LEU    94     -21.480   1.219  -4.068  1.00127.75              
ATOM   1326  HG  LEU    94     -21.152   1.133  -3.007  1.00127.75              
ATOM   1327  CD1 LEU    94     -23.004   1.463  -4.067  1.00127.75              
ATOM   1328 HD11 LEU    94     -23.371   1.602  -5.105  1.00  0.00              
ATOM   1329 HD12 LEU    94     -23.262   2.364  -3.472  1.00  0.00              
ATOM   1330 HD13 LEU    94     -23.527   0.592  -3.619  1.00  0.00              
ATOM   1331  CD2 LEU    94     -21.141  -0.119  -4.754  1.00127.75              
ATOM   1332 HD21 LEU    94     -20.048  -0.308  -4.715  1.00  0.00              
ATOM   1333 HD22 LEU    94     -21.459  -0.097  -5.818  1.00  0.00              
ATOM   1334 HD23 LEU    94     -21.664  -0.955  -4.244  1.00  0.00              
ATOM   1335  C   LEU    94     -20.461   3.809  -2.688  1.00127.75              
ATOM   1336  O   LEU    94     -21.226   3.518  -1.770  1.00127.75              
ATOM   1337  N   ILE    95     -19.184   4.201  -2.477  1.00159.66              
ATOM   1338  HN  ILE    95     -18.598   4.424  -3.254  1.00  0.00              
ATOM   1339  CA  ILE    95     -18.553   4.377  -1.192  1.00159.66              
ATOM   1340  HA  ILE    95     -18.742   3.480  -0.617  1.00159.66              
ATOM   1341  CB  ILE    95     -17.040   4.536  -1.342  1.00159.66              
ATOM   1342  HB  ILE    95     -16.689   3.572  -1.773  1.00159.66              
ATOM   1343  CG2 ILE    95     -16.673   5.595  -2.404  1.00159.66              
ATOM   1344 HG21 ILE    95     -16.977   6.614  -2.090  1.00  0.00              
ATOM   1345 HG22 ILE    95     -17.152   5.363  -3.375  1.00  0.00              
ATOM   1346 HG23 ILE    95     -15.579   5.586  -2.572  1.00  0.00              
ATOM   1347  CG1 ILE    95     -16.277   4.676   0.003  1.00159.66              
ATOM   1348 HG11 ILE    95     -15.293   4.176  -0.120  1.00  0.00              
ATOM   1349 HG12 ILE    95     -16.830   4.116   0.786  1.00  0.00              
ATOM   1350  CD  ILE    95     -16.008   6.107   0.480  1.00159.66              
ATOM   1351  HD1 ILE    95     -16.954   6.662   0.633  1.00  0.00              
ATOM   1352  HD2 ILE    95     -15.389   6.659  -0.257  1.00  0.00              
ATOM   1353  HD3 ILE    95     -15.457   6.098   1.442  1.00  0.00              
ATOM   1354  C   ILE    95     -19.154   5.541  -0.447  1.00159.66              
ATOM   1355  O   ILE    95     -19.305   5.476   0.772  1.00159.66              
ATOM   1356  N   MET    96     -19.523   6.629  -1.168  1.00 66.71              
ATOM   1357  HN  MET    96     -19.437   6.637  -2.162  1.00  0.00              
ATOM   1358  CA  MET    96     -19.958   7.877  -0.586  1.00 66.71              
ATOM   1359  HA  MET    96     -19.215   8.153   0.149  1.00 66.71              
ATOM   1360  CB  MET    96     -20.051   9.027  -1.610  1.00 66.71              
ATOM   1361  HB1 MET    96     -20.382   9.947  -1.079  1.00  0.00              
ATOM   1362  HB2 MET    96     -20.809   8.790  -2.386  1.00  0.00              
ATOM   1363  CG  MET    96     -18.698   9.289  -2.297  1.00 66.71              
ATOM   1364  HG1 MET    96     -18.498   8.447  -2.996  1.00  0.00              
ATOM   1365  HG2 MET    96     -17.903   9.258  -1.522  1.00  0.00              
ATOM   1366  SD  MET    96     -18.575  10.867  -3.192  1.00 66.71              
ATOM   1367  CE  MET    96     -18.584  11.989  -1.761  1.00 66.71              
ATOM   1368  HE1 MET    96     -17.772  11.733  -1.047  1.00  0.00              
ATOM   1369  HE2 MET    96     -19.550  11.944  -1.215  1.00  0.00              
ATOM   1370  HE3 MET    96     -18.430  13.040  -2.083  1.00  0.00              
ATOM   1371  C   MET    96     -21.264   7.726   0.137  1.00 66.71              
ATOM   1372  O   MET    96     -21.366   8.151   1.286  1.00 66.71              
ATOM   1373  N   LEU    97     -22.271   7.069  -0.495  1.00330.64              
ATOM   1374  HN  LEU    97     -22.182   6.762  -1.440  1.00  0.00              
ATOM   1375  CA  LEU    97     -23.473   6.644   0.190  1.00330.64              
ATOM   1376  HA  LEU    97     -23.621   7.303   1.034  1.00330.64              
ATOM   1377  CB  LEU    97     -24.806   6.763  -0.615  1.00330.64              
ATOM   1378  HB1 LEU    97     -24.884   7.820  -0.954  1.00  0.00              
ATOM   1379  HB2 LEU    97     -25.642   6.595   0.100  1.00  0.00              
ATOM   1380  CG  LEU    97     -25.068   5.858  -1.851  1.00330.64              
ATOM   1381  HG  LEU    97     -25.109   4.801  -1.504  1.00330.64              
ATOM   1382  CD1 LEU    97     -26.456   6.168  -2.451  1.00330.64              
ATOM   1383 HD11 LEU    97     -26.487   7.210  -2.833  1.00  0.00              
ATOM   1384 HD12 LEU    97     -27.244   6.048  -1.678  1.00  0.00              
ATOM   1385 HD13 LEU    97     -26.674   5.475  -3.290  1.00  0.00              
ATOM   1386  CD2 LEU    97     -23.990   5.941  -2.945  1.00330.64              
ATOM   1387 HD21 LEU    97     -23.018   5.573  -2.557  1.00  0.00              
ATOM   1388 HD22 LEU    97     -23.868   6.989  -3.292  1.00  0.00              
ATOM   1389 HD23 LEU    97     -24.273   5.310  -3.814  1.00  0.00              
ATOM   1390  C   LEU    97     -23.193   5.268   0.751  1.00330.64              
ATOM   1391  O   LEU    97     -23.460   4.232   0.147  1.00330.64              
ATOM   1392  N   GLY    98     -22.572   5.262   1.947  1.00251.46              
ATOM   1393  HN  GLY    98     -22.383   6.115   2.429  1.00  0.00              
ATOM   1394  CA  GLY    98     -22.053   4.078   2.574  1.00251.46              
ATOM   1395  HA1 GLY    98     -21.671   3.411   1.813  1.00  0.00              
ATOM   1396  HA2 GLY    98     -22.833   3.657   3.191  1.00  0.00              
ATOM   1397  C   GLY    98     -20.911   4.505   3.448  1.00251.46              
ATOM   1398  O   GLY    98     -20.088   3.684   3.852  1.00251.46              
ATOM   1399  N   HSE    99     -20.845   5.820   3.755  1.00108.46              
ATOM   1400  HN  HSE    99     -21.518   6.465   3.399  1.00  0.00              
ATOM   1401  CA  HSE    99     -19.838   6.398   4.601  1.00108.46              
ATOM   1402  HA  HSE    99     -19.537   5.674   5.345  1.00108.46              
ATOM   1403  CB  HSE    99     -18.613   6.927   3.813  1.00108.46              
ATOM   1404  HB1 HSE    99     -18.943   7.699   3.085  1.00  0.00              
ATOM   1405  HB2 HSE    99     -18.168   6.087   3.235  1.00  0.00              
ATOM   1406  ND1 HSE    99     -16.767   6.675   5.488  1.00108.46              
ATOM   1407  CG  HSE    99     -17.535   7.509   4.692  1.00108.46              
ATOM   1408  CE1 HSE    99     -15.961   7.487   6.143  1.00108.46              
ATOM   1409  HE1 HSE    99     -15.214   7.171   6.869  1.00108.46              
ATOM   1410  NE2 HSE    99     -16.169   8.789   5.821  1.00108.46              
ATOM   1411  HE2 HSE    99     -15.696   9.591   6.190  1.00108.46              
ATOM   1412  CD2 HSE    99     -17.183   8.809   4.890  1.00108.46              
ATOM   1413  HD2 HSE    99     -17.581   9.715   4.456  1.00108.46              
ATOM   1414  C   HSE    99     -20.504   7.550   5.296  1.00108.46              
ATOM   1415  O   HSE    99     -20.270   7.783   6.478  1.00108.46              
ATOM   1416  N   ILE   100     -21.367   8.302   4.570  1.00106.97              
ATOM   1417  HN  ILE   100     -21.562   8.089   3.615  1.00  0.00              
ATOM   1418  CA  ILE   100     -22.045   9.468   5.092  1.00106.97              
ATOM   1419  HA  ILE   100     -21.340   9.987   5.720  1.00106.97              
ATOM   1420  CB  ILE   100     -22.481  10.440   3.990  1.00106.97              
ATOM   1421  HB  ILE   100     -21.585  10.615   3.348  1.00106.97              
ATOM   1422  CG2 ILE   100     -23.579   9.832   3.084  1.00106.97              
ATOM   1423 HG21 ILE   100     -24.548   9.781   3.622  1.00  0.00              
ATOM   1424 HG22 ILE   100     -23.303   8.808   2.760  1.00  0.00              
ATOM   1425 HG23 ILE   100     -23.719  10.456   2.177  1.00  0.00              
ATOM   1426  CG1 ILE   100     -22.885  11.815   4.581  1.00106.97              
ATOM   1427 HG11 ILE   100     -22.084  12.149   5.276  1.00  0.00              
ATOM   1428 HG12 ILE   100     -23.819  11.700   5.172  1.00  0.00              
ATOM   1429  CD  ILE   100     -23.094  12.903   3.525  1.00106.97              
ATOM   1430  HD1 ILE   100     -23.941  12.647   2.854  1.00  0.00              
ATOM   1431  HD2 ILE   100     -22.177  13.027   2.910  1.00  0.00              
ATOM   1432  HD3 ILE   100     -23.320  13.873   4.016  1.00  0.00              
ATOM   1433  C   ILE   100     -23.199   9.041   5.967  1.00106.97              
ATOM   1434  O   ILE   100     -23.505   9.690   6.966  1.00106.97              
ATOM   1435  N   VAL   101     -23.843   7.908   5.606  1.00109.10              
ATOM   1436  HN  VAL   101     -23.537   7.381   4.818  1.00  0.00              
ATOM   1437  CA  VAL   101     -25.019   7.393   6.254  1.00109.10              
ATOM   1438  HA  VAL   101     -25.486   8.189   6.817  1.00109.10              
ATOM   1439  CB  VAL   101     -26.027   6.885   5.220  1.00109.10              
ATOM   1440  HB  VAL   101     -26.261   7.744   4.547  1.00109.10              
ATOM   1441  CG1 VAL   101     -25.441   5.764   4.330  1.00109.10              
ATOM   1442 HG11 VAL   101     -25.221   4.855   4.927  1.00  0.00              
ATOM   1443 HG12 VAL   101     -24.510   6.098   3.829  1.00  0.00              
ATOM   1444 HG13 VAL   101     -26.175   5.489   3.542  1.00  0.00              
ATOM   1445  CG2 VAL   101     -27.353   6.475   5.897  1.00109.10              
ATOM   1446 HG21 VAL   101     -27.735   7.302   6.531  1.00  0.00              
ATOM   1447 HG22 VAL   101     -27.214   5.573   6.527  1.00  0.00              
ATOM   1448 HG23 VAL   101     -28.116   6.243   5.123  1.00  0.00              
ATOM   1449  C   VAL   101     -24.608   6.315   7.226  1.00109.10              
ATOM   1450  O   VAL   101     -25.283   6.095   8.230  1.00109.10              
ATOM   1451  N   LEU   102     -23.487   5.610   6.944  1.00136.57              
ATOM   1452  HN  LEU   102     -22.903   5.855   6.173  1.00  0.00              
ATOM   1453  CA  LEU   102     -23.163   4.354   7.578  1.00136.57              
ATOM   1454  HA  LEU   102     -24.096   3.866   7.824  1.00136.57              
ATOM   1455  CB  LEU   102     -22.366   3.446   6.605  1.00136.57              
ATOM   1456  HB1 LEU   102     -21.278   3.489   6.819  1.00  0.00              
ATOM   1457  HB2 LEU   102     -22.499   3.869   5.585  1.00  0.00              
ATOM   1458  CG  LEU   102     -22.824   1.967   6.518  1.00136.57              
ATOM   1459  HG  LEU   102     -22.121   1.473   5.803  1.00136.57              
ATOM   1460  CD1 LEU   102     -22.719   1.185   7.842  1.00136.57              
ATOM   1461 HD11 LEU   102     -23.435   1.585   8.590  1.00  0.00              
ATOM   1462 HD12 LEU   102     -21.692   1.252   8.256  1.00  0.00              
ATOM   1463 HD13 LEU   102     -22.956   0.114   7.671  1.00  0.00              
ATOM   1464  CD2 LEU   102     -24.231   1.837   5.899  1.00136.57              
ATOM   1465 HD21 LEU   102     -24.271   2.360   4.920  1.00  0.00              
ATOM   1466 HD22 LEU   102     -24.997   2.279   6.569  1.00  0.00              
ATOM   1467 HD23 LEU   102     -24.482   0.768   5.738  1.00  0.00              
ATOM   1468  C   LEU   102     -22.388   4.547   8.857  1.00136.57              
ATOM   1469  O   LEU   102     -22.543   3.754   9.783  1.00136.57              
ATOM   1470  N   THR   103     -21.535   5.602   8.948  1.00144.93              
ATOM   1471  HN  THR   103     -21.447   6.261   8.205  1.00  0.00              
ATOM   1472  CA  THR   103     -20.626   5.801  10.067  1.00144.93              
ATOM   1473  HA  THR   103     -20.123   4.860  10.228  1.00144.93              
ATOM   1474  CB  THR   103     -19.543   6.850   9.823  1.00144.93              
ATOM   1475  HB  THR   103     -18.978   7.037  10.765  1.00144.93              
ATOM   1476  OG1 THR   103     -20.082   8.097   9.396  1.00144.93              
ATOM   1477  HG1 THR   103     -20.527   7.924   8.564  1.00144.93              
ATOM   1478  CG2 THR   103     -18.519   6.332   8.788  1.00144.93              
ATOM   1479 HG21 THR   103     -19.018   6.041   7.841  1.00  0.00              
ATOM   1480 HG22 THR   103     -17.988   5.445   9.193  1.00  0.00              
ATOM   1481 HG23 THR   103     -17.764   7.116   8.566  1.00  0.00              
ATOM   1482  C   THR   103     -21.336   6.128  11.360  1.00144.93              
ATOM   1483  O   THR   103     -20.841   5.780  12.430  1.00144.93              
ATOM   1484  N   LEU   104     -22.511   6.802  11.293  1.00 99.54              
ATOM   1485  HN  LEU   104     -22.914   7.063  10.418  1.00  0.00              
ATOM   1486  CA  LEU   104     -23.234   7.237  12.468  1.00 99.54              
ATOM   1487  HA  LEU   104     -22.490   7.616  13.156  1.00 99.54              
ATOM   1488  CB  LEU   104     -24.235   8.409  12.244  1.00 99.54              
ATOM   1489  HB1 LEU   104     -24.749   8.607  13.211  1.00  0.00              
ATOM   1490  HB2 LEU   104     -25.010   8.116  11.509  1.00  0.00              
ATOM   1491  CG  LEU   104     -23.635   9.765  11.769  1.00 99.54              
ATOM   1492  HG  LEU   104     -24.464  10.507  11.876  1.00 99.54              
ATOM   1493  CD1 LEU   104     -22.484  10.274  12.661  1.00 99.54              
ATOM   1494 HD11 LEU   104     -21.592   9.620  12.563  1.00  0.00              
ATOM   1495 HD12 LEU   104     -22.801  10.291  13.726  1.00  0.00              
ATOM   1496 HD13 LEU   104     -22.196  11.305  12.361  1.00  0.00              
ATOM   1497  CD2 LEU   104     -23.251   9.793  10.275  1.00 99.54              
ATOM   1498 HD21 LEU   104     -24.105   9.455   9.651  1.00  0.00              
ATOM   1499 HD22 LEU   104     -22.381   9.137  10.077  1.00  0.00              
ATOM   1500 HD23 LEU   104     -22.981  10.826   9.969  1.00  0.00              
ATOM   1501  C   LEU   104     -23.893   6.064  13.185  1.00 99.54              
ATOM   1502  O   LEU   104     -23.708   6.012  14.400  1.00 99.54              
ATOM   1503  N   PRO   105     -24.610   5.090  12.596  1.00167.65              
ATOM   1504  CD  PRO   105     -25.319   5.234  11.321  1.00167.65              
ATOM   1505  HD1 PRO   105     -24.645   4.909  10.505  1.00  0.00              
ATOM   1506  HD2 PRO   105     -25.660   6.271  11.144  1.00  0.00              
ATOM   1507  CA  PRO   105     -25.135   3.956  13.347  1.00167.65              
ATOM   1508  HA  PRO   105     -25.702   4.346  14.183  1.00167.65              
ATOM   1509  CB  PRO   105     -26.023   3.199  12.351  1.00167.65              
ATOM   1510  HB1 PRO   105     -26.849   2.662  12.858  1.00  0.00              
ATOM   1511  HB2 PRO   105     -25.428   2.480  11.746  1.00  0.00              
ATOM   1512  CG  PRO   105     -26.528   4.301  11.422  1.00167.65              
ATOM   1513  HG1 PRO   105     -26.858   3.915  10.438  1.00  0.00              
ATOM   1514  HG2 PRO   105     -27.366   4.841  11.914  1.00  0.00              
ATOM   1515  C   PRO   105     -24.069   3.029  13.876  1.00167.65              
ATOM   1516  O   PRO   105     -24.231   2.547  14.997  1.00167.65              
ATOM   1517  N   PHE   106     -23.000   2.752  13.092  1.00219.88              
ATOM   1518  HN  PHE   106     -22.897   3.140  12.179  1.00  0.00              
ATOM   1519  CA  PHE   106     -21.949   1.874  13.533  1.00219.88              
ATOM   1520  HA  PHE   106     -21.700   2.145  14.551  1.00219.88              
ATOM   1521  CB  PHE   106     -22.323   0.367  13.417  1.00219.88              
ATOM   1522  HB1 PHE   106     -22.417   0.072  12.350  1.00  0.00              
ATOM   1523  HB2 PHE   106     -23.306   0.200  13.908  1.00  0.00              
ATOM   1524  CG  PHE   106     -21.345  -0.550  14.114  1.00219.88              
ATOM   1525  CD1 PHE   106     -20.961  -0.328  15.450  1.00219.88              
ATOM   1526  HD1 PHE   106     -21.348   0.519  15.997  1.00219.88              
ATOM   1527  CE1 PHE   106     -20.092  -1.215  16.099  1.00219.88              
ATOM   1528  HE1 PHE   106     -19.804  -1.036  17.124  1.00219.88              
ATOM   1529  CZ  PHE   106     -19.607  -2.340  15.423  1.00219.88              
ATOM   1530  HZ  PHE   106     -18.939  -3.026  15.923  1.00219.88              
ATOM   1531  CD2 PHE   106     -20.848  -1.682  13.447  1.00219.88              
ATOM   1532  HD2 PHE   106     -21.147  -1.874  12.427  1.00219.88              
ATOM   1533  CE2 PHE   106     -19.989  -2.576  14.097  1.00219.88              
ATOM   1534  HE2 PHE   106     -19.618  -3.445  13.576  1.00219.88              
ATOM   1535  C   PHE   106     -20.777   2.186  12.653  1.00219.88              
ATOM   1536  O   PHE   106     -20.875   2.116  11.431  1.00219.88              
ATOM   1537  N   GLY   107     -19.638   2.561  13.274  1.00139.23              
ATOM   1538  HN  GLY   107     -19.566   2.556  14.268  1.00  0.00              
ATOM   1539  CA  GLY   107     -18.514   3.132  12.577  1.00139.23              
ATOM   1540  HA1 GLY   107     -18.015   3.773  13.287  1.00  0.00              
ATOM   1541  HA2 GLY   107     -18.869   3.671  11.711  1.00  0.00              
ATOM   1542  C   GLY   107     -17.525   2.101  12.124  1.00139.23              
ATOM   1543  O   GLY   107     -16.724   2.380  11.235  1.00139.23              
ATOM   1544  N   ALA   108     -17.528   0.893  12.740  1.00 64.12              
ATOM   1545  HN  ALA   108     -18.200   0.667  13.441  1.00  0.00              
ATOM   1546  CA  ALA   108     -16.519  -0.116  12.503  1.00 64.12              
ATOM   1547  HA  ALA   108     -15.553   0.372  12.480  1.00 64.12              
ATOM   1548  CB  ALA   108     -16.496  -1.192  13.604  1.00 64.12              
ATOM   1549  HB1 ALA   108     -17.458  -1.741  13.644  1.00  0.00              
ATOM   1550  HB2 ALA   108     -16.326  -0.715  14.592  1.00  0.00              
ATOM   1551  HB3 ALA   108     -15.678  -1.923  13.425  1.00  0.00              
ATOM   1552  C   ALA   108     -16.741  -0.799  11.182  1.00 64.12              
ATOM   1553  O   ALA   108     -15.811  -0.935  10.390  1.00 64.12              
ATOM   1554  N   SER   109     -18.003  -1.217  10.908  1.00 72.86              
ATOM   1555  HN  SER   109     -18.741  -1.082  11.565  1.00  0.00              
ATOM   1556  CA  SER   109     -18.389  -1.875   9.677  1.00 72.86              
ATOM   1557  HA  SER   109     -17.610  -2.573   9.405  1.00 72.86              
ATOM   1558  CB  SER   109     -19.727  -2.636   9.804  1.00 72.86              
ATOM   1559  HB1 SER   109     -20.006  -3.098   8.833  1.00  0.00              
ATOM   1560  HB2 SER   109     -20.537  -1.945  10.120  1.00  0.00              
ATOM   1561  OG  SER   109     -19.615  -3.677  10.765  1.00 72.86              
ATOM   1562  HG1 SER   109     -20.472  -4.109  10.789  1.00  0.00              
ATOM   1563  C   SER   109     -18.537  -0.875   8.560  1.00 72.86              
ATOM   1564  O   SER   109     -18.572  -1.253   7.390  1.00 72.86              
ATOM   1565  N   ALA   110     -18.605   0.433   8.904  1.00 42.35              
ATOM   1566  HN  ALA   110     -18.579   0.711   9.861  1.00  0.00              
ATOM   1567  CA  ALA   110     -18.669   1.516   7.958  1.00 42.35              
ATOM   1568  HA  ALA   110     -19.336   1.238   7.153  1.00 42.35              
ATOM   1569  CB  ALA   110     -19.164   2.813   8.606  1.00 42.35              
ATOM   1570  HB1 ALA   110     -19.231   3.630   7.857  1.00  0.00              
ATOM   1571  HB2 ALA   110     -18.491   3.137   9.427  1.00  0.00              
ATOM   1572  HB3 ALA   110     -20.176   2.657   9.033  1.00  0.00              
ATOM   1573  C   ALA   110     -17.309   1.805   7.397  1.00 42.35              
ATOM   1574  O   ALA   110     -17.200   2.218   6.248  1.00 42.35              
ATOM   1575  N   LEU   111     -16.240   1.582   8.205  1.00110.32              
ATOM   1576  HN  LEU   111     -16.370   1.238   9.133  1.00  0.00              
ATOM   1577  CA  LEU   111     -14.862   1.810   7.832  1.00110.32              
ATOM   1578  HA  LEU   111     -14.814   2.746   7.292  1.00110.32              
ATOM   1579  CB  LEU   111     -13.941   1.884   9.078  1.00110.32              
ATOM   1580  HB1 LEU   111     -13.699   0.867   9.453  1.00  0.00              
ATOM   1581  HB2 LEU   111     -14.534   2.383   9.878  1.00  0.00              
ATOM   1582  CG  LEU   111     -12.640   2.719   8.931  1.00110.32              
ATOM   1583  HG  LEU   111     -12.926   3.710   8.508  1.00110.32              
ATOM   1584  CD1 LEU   111     -12.032   2.991  10.319  1.00110.32              
ATOM   1585 HD11 LEU   111     -11.727   2.039  10.803  1.00  0.00              
ATOM   1586 HD12 LEU   111     -12.769   3.502  10.973  1.00  0.00              
ATOM   1587 HD13 LEU   111     -11.137   3.640  10.220  1.00  0.00              
ATOM   1588  CD2 LEU   111     -11.566   2.115   8.005  1.00110.32              
ATOM   1589 HD21 LEU   111     -11.886   2.156   6.946  1.00  0.00              
ATOM   1590 HD22 LEU   111     -11.360   1.060   8.284  1.00  0.00              
ATOM   1591 HD23 LEU   111     -10.622   2.693   8.090  1.00  0.00              
ATOM   1592  C   LEU   111     -14.421   0.687   6.928  1.00110.32              
ATOM   1593  O   LEU   111     -13.674   0.902   5.979  1.00110.32              
ATOM   1594  N   PHE   112     -14.918  -0.548   7.184  1.00149.79              
ATOM   1595  HN  PHE   112     -15.533  -0.705   7.954  1.00  0.00              
ATOM   1596  CA  PHE   112     -14.615  -1.715   6.385  1.00149.79              
ATOM   1597  HA  PHE   112     -13.550  -1.729   6.200  1.00149.79              
ATOM   1598  CB  PHE   112     -15.037  -3.049   7.060  1.00149.79              
ATOM   1599  HB1 PHE   112     -14.723  -3.912   6.434  1.00  0.00              
ATOM   1600  HB2 PHE   112     -16.145  -3.074   7.170  1.00  0.00              
ATOM   1601  CG  PHE   112     -14.430  -3.245   8.435  1.00149.79              
ATOM   1602  CD1 PHE   112     -13.166  -2.736   8.804  1.00149.79              
ATOM   1603  HD1 PHE   112     -12.560  -2.188   8.099  1.00149.79              
ATOM   1604  CE1 PHE   112     -12.675  -2.917  10.102  1.00149.79              
ATOM   1605  HE1 PHE   112     -11.716  -2.507  10.375  1.00149.79              
ATOM   1606  CZ  PHE   112     -13.424  -3.628  11.046  1.00149.79              
ATOM   1607  HZ  PHE   112     -13.038  -3.772  12.045  1.00149.79              
ATOM   1608  CD2 PHE   112     -15.159  -3.977   9.391  1.00149.79              
ATOM   1609  HD2 PHE   112     -16.122  -4.389   9.127  1.00149.79              
ATOM   1610  CE2 PHE   112     -14.666  -4.164  10.687  1.00149.79              
ATOM   1611  HE2 PHE   112     -15.243  -4.720  11.411  1.00149.79              
ATOM   1612  C   PHE   112     -15.319  -1.615   5.054  1.00149.79              
ATOM   1613  O   PHE   112     -14.782  -2.034   4.032  1.00149.79              
ATOM   1614  N   GLY   113     -16.531  -1.007   5.050  1.00 38.99              
ATOM   1615  HN  GLY   113     -16.928  -0.658   5.894  1.00  0.00              
ATOM   1616  CA  GLY   113     -17.333  -0.796   3.870  1.00 38.99              
ATOM   1617  HA1 GLY   113     -18.351  -0.680   4.212  1.00  0.00              
ATOM   1618  HA2 GLY   113     -17.208  -1.641   3.207  1.00  0.00              
ATOM   1619  C   GLY   113     -16.944   0.466   3.144  1.00 38.99              
ATOM   1620  O   GLY   113     -17.535   0.791   2.116  1.00 38.99              
ATOM   1621  N   SER   114     -15.933   1.207   3.662  1.00101.60              
ATOM   1622  HN  SER   114     -15.472   0.928   4.502  1.00  0.00              
ATOM   1623  CA  SER   114     -15.420   2.411   3.060  1.00101.60              
ATOM   1624  HA  SER   114     -16.134   2.785   2.341  1.00101.60              
ATOM   1625  CB  SER   114     -15.118   3.521   4.106  1.00101.60              
ATOM   1626  HB1 SER   114     -14.330   3.193   4.814  1.00  0.00              
ATOM   1627  HB2 SER   114     -16.042   3.731   4.682  1.00  0.00              
ATOM   1628  OG  SER   114     -14.713   4.744   3.504  1.00101.60              
ATOM   1629  HG1 SER   114     -14.591   5.366   4.227  1.00  0.00              
ATOM   1630  C   SER   114     -14.157   2.034   2.340  1.00101.60              
ATOM   1631  O   SER   114     -13.958   2.419   1.191  1.00101.60              
ATOM   1632  N   ILE   115     -13.275   1.253   3.013  1.00 95.83              
ATOM   1633  HN  ILE   115     -13.491   0.915   3.926  1.00  0.00              
ATOM   1634  CA  ILE   115     -11.944   0.925   2.550  1.00 95.83              
ATOM   1635  HA  ILE   115     -11.567   1.802   2.046  1.00 95.83              
ATOM   1636  CB  ILE   115     -10.997   0.646   3.725  1.00 95.83              
ATOM   1637  HB  ILE   115     -11.255   1.385   4.521  1.00 95.83              
ATOM   1638  CG2 ILE   115     -11.234  -0.762   4.322  1.00 95.83              
ATOM   1639 HG21 ILE   115     -10.861  -1.552   3.638  1.00  0.00              
ATOM   1640 HG22 ILE   115     -12.315  -0.928   4.500  1.00  0.00              
ATOM   1641 HG23 ILE   115     -10.703  -0.864   5.292  1.00  0.00              
ATOM   1642  CG1 ILE   115      -9.519   0.929   3.350  1.00 95.83              
ATOM   1643 HG11 ILE   115      -9.461   1.936   2.879  1.00  0.00              
ATOM   1644 HG12 ILE   115      -9.176   0.183   2.602  1.00  0.00              
ATOM   1645  CD  ILE   115      -8.561   0.899   4.542  1.00 95.83              
ATOM   1646  HD1 ILE   115      -8.512  -0.122   4.975  1.00  0.00              
ATOM   1647  HD2 ILE   115      -8.899   1.605   5.331  1.00  0.00              
ATOM   1648  HD3 ILE   115      -7.537   1.189   4.222  1.00  0.00              
ATOM   1649  C   ILE   115     -11.974  -0.212   1.546  1.00 95.83              
ATOM   1650  O   ILE   115     -10.934  -0.672   1.081  1.00 95.83              
ATOM   1651  N   ILE   116     -13.184  -0.682   1.159  1.00111.58              
ATOM   1652  HN  ILE   116     -14.028  -0.328   1.553  1.00  0.00              
ATOM   1653  CA  ILE   116     -13.351  -1.672   0.126  1.00111.58              
ATOM   1654  HA  ILE   116     -12.389  -2.125  -0.070  1.00111.58              
ATOM   1655  CB  ILE   116     -14.246  -2.834   0.552  1.00111.58              
ATOM   1656  HB  ILE   116     -13.843  -3.192   1.531  1.00111.58              
ATOM   1657  CG2 ILE   116     -15.698  -2.395   0.799  1.00111.58              
ATOM   1658 HG21 ILE   116     -16.202  -2.227  -0.172  1.00  0.00              
ATOM   1659 HG22 ILE   116     -15.736  -1.462   1.396  1.00  0.00              
ATOM   1660 HG23 ILE   116     -16.258  -3.184   1.346  1.00  0.00              
ATOM   1661  CG1 ILE   116     -14.128  -4.020  -0.432  1.00111.58              
ATOM   1662 HG11 ILE   116     -13.051  -4.285  -0.514  1.00  0.00              
ATOM   1663 HG12 ILE   116     -14.487  -3.708  -1.436  1.00  0.00              
ATOM   1664  CD  ILE   116     -14.891  -5.275   0.001  1.00111.58              
ATOM   1665  HD1 ILE   116     -15.984  -5.084   0.026  1.00  0.00              
ATOM   1666  HD2 ILE   116     -14.561  -5.602   1.010  1.00  0.00              
ATOM   1667  HD3 ILE   116     -14.699  -6.101  -0.717  1.00  0.00              
ATOM   1668  C   ILE   116     -13.757  -0.965  -1.152  1.00111.58              
ATOM   1669  O   ILE   116     -13.164  -1.230  -2.195  1.00111.58              
ATOM   1670  N   LEU   117     -14.737  -0.022  -1.130  1.00 96.03              
ATOM   1671  HN  LEU   117     -15.206   0.239  -0.289  1.00  0.00              
ATOM   1672  CA  LEU   117     -15.211   0.608  -2.354  1.00 96.03              
ATOM   1673  HA  LEU   117     -14.997  -0.045  -3.188  1.00 96.03              
ATOM   1674  CB  LEU   117     -16.743   0.895  -2.393  1.00 96.03              
ATOM   1675  HB1 LEU   117     -16.980   1.424  -3.345  1.00  0.00              
ATOM   1676  HB2 LEU   117     -17.009   1.574  -1.556  1.00  0.00              
ATOM   1677  CG  LEU   117     -17.715  -0.314  -2.343  1.00 96.03              
ATOM   1678  HG  LEU   117     -18.581  -0.029  -2.991  1.00 96.03              
ATOM   1679  CD1 LEU   117     -17.151  -1.617  -2.949  1.00 96.03              
ATOM   1680 HD11 LEU   117     -17.946  -2.393  -2.992  1.00  0.00              
ATOM   1681 HD12 LEU   117     -16.315  -2.012  -2.337  1.00  0.00              
ATOM   1682 HD13 LEU   117     -16.782  -1.435  -3.981  1.00  0.00              
ATOM   1683  CD2 LEU   117     -18.319  -0.505  -0.939  1.00 96.03              
ATOM   1684 HD21 LEU   117     -18.897   0.396  -0.647  1.00  0.00              
ATOM   1685 HD22 LEU   117     -17.522  -0.655  -0.187  1.00  0.00              
ATOM   1686 HD23 LEU   117     -19.000  -1.382  -0.927  1.00  0.00              
ATOM   1687  C   LEU   117     -14.490   1.914  -2.645  1.00 96.03              
ATOM   1688  O   LEU   117     -14.955   2.683  -3.486  1.00 96.03              
ATOM   1689  N   ILE   118     -13.325   2.194  -2.004  1.00125.12              
ATOM   1690  HN  ILE   118     -12.951   1.584  -1.310  1.00  0.00              
ATOM   1691  CA  ILE   118     -12.501   3.339  -2.354  1.00125.12              
ATOM   1692  HA  ILE   118     -12.957   3.850  -3.188  1.00125.12              
ATOM   1693  CB  ILE   118     -12.337   4.358  -1.220  1.00125.12              
ATOM   1694  HB  ILE   118     -13.335   4.487  -0.745  1.00125.12              
ATOM   1695  CG2 ILE   118     -11.381   3.848  -0.119  1.00125.12              
ATOM   1696 HG21 ILE   118     -10.330   3.864  -0.476  1.00  0.00              
ATOM   1697 HG22 ILE   118     -11.643   2.811   0.171  1.00  0.00              
ATOM   1698 HG23 ILE   118     -11.451   4.496   0.780  1.00  0.00              
ATOM   1699  CG1 ILE   118     -11.912   5.759  -1.732  1.00125.12              
ATOM   1700 HG11 ILE   118     -10.991   5.667  -2.344  1.00  0.00              
ATOM   1701 HG12 ILE   118     -11.662   6.389  -0.849  1.00  0.00              
ATOM   1702  CD  ILE   118     -12.992   6.490  -2.537  1.00125.12              
ATOM   1703  HD1 ILE   118     -13.893   6.648  -1.909  1.00  0.00              
ATOM   1704  HD2 ILE   118     -13.282   5.916  -3.441  1.00  0.00              
ATOM   1705  HD3 ILE   118     -12.630   7.485  -2.865  1.00  0.00              
ATOM   1706  C   ILE   118     -11.176   2.822  -2.857  1.00125.12              
ATOM   1707  O   ILE   118     -10.523   3.461  -3.680  1.00125.12              
ATOM   1708  N   ILE   119     -10.772   1.613  -2.389  1.00104.81              
ATOM   1709  HN  ILE   119     -11.328   1.110  -1.733  1.00  0.00              
ATOM   1710  CA  ILE   119      -9.542   0.952  -2.769  1.00104.81              
ATOM   1711  HA  ILE   119      -8.820   1.705  -3.050  1.00104.81              
ATOM   1712  CB  ILE   119      -8.974   0.142  -1.600  1.00104.81              
ATOM   1713  HB  ILE   119      -9.717  -0.636  -1.314  1.00104.81              
ATOM   1714  CG2 ILE   119      -7.654  -0.577  -1.955  1.00104.81              
ATOM   1715 HG21 ILE   119      -6.928   0.137  -2.397  1.00  0.00              
ATOM   1716 HG22 ILE   119      -7.824  -1.406  -2.671  1.00  0.00              
ATOM   1717 HG23 ILE   119      -7.204  -1.015  -1.037  1.00  0.00              
ATOM   1718  CG1 ILE   119      -8.763   1.045  -0.356  1.00104.81              
ATOM   1719 HG11 ILE   119      -8.365   0.406   0.464  1.00  0.00              
ATOM   1720 HG12 ILE   119      -9.743   1.436  -0.011  1.00  0.00              
ATOM   1721  CD  ILE   119      -7.805   2.223  -0.550  1.00104.81              
ATOM   1722  HD1 ILE   119      -8.186   2.929  -1.317  1.00  0.00              
ATOM   1723  HD2 ILE   119      -6.798   1.869  -0.858  1.00  0.00              
ATOM   1724  HD3 ILE   119      -7.703   2.781   0.404  1.00  0.00              
ATOM   1725  C   ILE   119      -9.824   0.120  -4.004  1.00104.81              
ATOM   1726  O   ILE   119      -8.917  -0.437  -4.620  1.00104.81              
ATOM   1727  N   ILE   120     -11.106   0.085  -4.458  1.00 99.89              
ATOM   1728  HN  ILE   120     -11.844   0.530  -3.954  1.00  0.00              
ATOM   1729  CA  ILE   120     -11.483  -0.472  -5.737  1.00 99.89              
ATOM   1730  HA  ILE   120     -10.955  -1.411  -5.840  1.00 99.89              
ATOM   1731  CB  ILE   120     -12.982  -0.767  -5.854  1.00 99.89              
ATOM   1732  HB  ILE   120     -13.286  -1.274  -4.909  1.00 99.89              
ATOM   1733  CG2 ILE   120     -13.826   0.524  -5.959  1.00 99.89              
ATOM   1734 HG21 ILE   120     -13.707   0.992  -6.959  1.00  0.00              
ATOM   1735 HG22 ILE   120     -13.511   1.253  -5.186  1.00  0.00              
ATOM   1736 HG23 ILE   120     -14.901   0.297  -5.809  1.00  0.00              
ATOM   1737  CG1 ILE   120     -13.252  -1.765  -7.008  1.00 99.89              
ATOM   1738 HG11 ILE   120     -12.583  -2.645  -6.884  1.00  0.00              
ATOM   1739 HG12 ILE   120     -12.987  -1.288  -7.972  1.00  0.00              
ATOM   1740  CD  ILE   120     -14.699  -2.259  -7.073  1.00 99.89              
ATOM   1741  HD1 ILE   120     -15.392  -1.426  -7.313  1.00  0.00              
ATOM   1742  HD2 ILE   120     -14.999  -2.704  -6.101  1.00  0.00              
ATOM   1743  HD3 ILE   120     -14.800  -3.036  -7.861  1.00  0.00              
ATOM   1744  C   ILE   120     -11.008   0.456  -6.833  1.00 99.89              
ATOM   1745  O   ILE   120     -10.611  -0.003  -7.899  1.00 99.89              
ATOM   1746  N   GLY   121     -10.991   1.787  -6.552  1.00102.50              
ATOM   1747  HN  GLY   121     -11.286   2.112  -5.656  1.00  0.00              
ATOM   1748  CA  GLY   121     -10.587   2.827  -7.466  1.00102.50              
ATOM   1749  HA1 GLY   121     -10.996   3.751  -7.085  1.00  0.00              
ATOM   1750  HA2 GLY   121     -10.948   2.583  -8.451  1.00  0.00              
ATOM   1751  C   GLY   121      -9.095   2.967  -7.519  1.00102.50              
ATOM   1752  O   GLY   121      -8.565   3.610  -8.424  1.00102.50              
ATOM   1753  N   THR   122      -8.383   2.351  -6.546  1.00 58.06              
ATOM   1754  HN  THR   122      -8.841   1.846  -5.817  1.00  0.00              
ATOM   1755  CA  THR   122      -6.941   2.292  -6.503  1.00 58.06              
ATOM   1756  HA  THR   122      -6.538   3.185  -6.966  1.00 58.06              
ATOM   1757  CB  THR   122      -6.416   2.169  -5.079  1.00 58.06              
ATOM   1758  HB  THR   122      -6.763   1.220  -4.616  1.00 58.06              
ATOM   1759  OG1 THR   122      -6.917   3.241  -4.290  1.00 58.06              
ATOM   1760  HG1 THR   122      -7.858   3.080  -4.192  1.00 58.06              
ATOM   1761  CG2 THR   122      -4.874   2.215  -5.059  1.00 58.06              
ATOM   1762 HG21 THR   122      -4.511   3.144  -5.547  1.00  0.00              
ATOM   1763 HG22 THR   122      -4.444   1.342  -5.593  1.00  0.00              
ATOM   1764 HG23 THR   122      -4.501   2.192  -4.013  1.00  0.00              
ATOM   1765  C   THR   122      -6.534   1.090  -7.318  1.00 58.06              
ATOM   1766  O   THR   122      -5.559   1.135  -8.066  1.00 58.06              
ATOM   1767  N   GLY   123      -7.318  -0.010  -7.213  1.00 65.72              
ATOM   1768  HN  GLY   123      -8.122  -0.013  -6.622  1.00  0.00              
ATOM   1769  CA  GLY   123      -7.067  -1.251  -7.902  1.00 65.72              
ATOM   1770  HA1 GLY   123      -7.625  -2.010  -7.373  1.00  0.00              
ATOM   1771  HA2 GLY   123      -6.002  -1.432  -7.898  1.00  0.00              
ATOM   1772  C   GLY   123      -7.544  -1.229  -9.326  1.00 65.72              
ATOM   1773  O   GLY   123      -7.316  -2.186 -10.063  1.00 65.72              
ATOM   1774  N   PHE   124      -8.202  -0.124  -9.749  1.00152.18              
ATOM   1775  HN  PHE   124      -8.421   0.616  -9.117  1.00  0.00              
ATOM   1776  CA  PHE   124      -8.554   0.125 -11.123  1.00152.18              
ATOM   1777  HA  PHE   124      -8.594  -0.809 -11.664  1.00152.18              
ATOM   1778  CB  PHE   124      -9.876   0.923 -11.302  1.00152.18              
ATOM   1779  HB1 PHE   124      -9.933   1.348 -12.329  1.00  0.00              
ATOM   1780  HB2 PHE   124      -9.904   1.763 -10.572  1.00  0.00              
ATOM   1781  CG  PHE   124     -11.123   0.081 -11.137  1.00152.18              
ATOM   1782  CD1 PHE   124     -11.305  -1.131 -11.831  1.00152.18              
ATOM   1783  HD1 PHE   124     -10.523  -1.525 -12.460  1.00152.18              
ATOM   1784  CE1 PHE   124     -12.515  -1.832 -11.743  1.00152.18              
ATOM   1785  HE1 PHE   124     -12.646  -2.756 -12.279  1.00152.18              
ATOM   1786  CZ  PHE   124     -13.566  -1.329 -10.969  1.00152.18              
ATOM   1787  HZ  PHE   124     -14.500  -1.869 -10.904  1.00152.18              
ATOM   1788  CD2 PHE   124     -12.191   0.566 -10.363  1.00152.18              
ATOM   1789  HD2 PHE   124     -12.081   1.493  -9.831  1.00152.18              
ATOM   1790  CE2 PHE   124     -13.406  -0.122 -10.283  1.00152.18              
ATOM   1791  HE2 PHE   124     -14.211   0.276  -9.683  1.00152.18              
ATOM   1792  C   PHE   124      -7.454   0.953 -11.721  1.00152.18              
ATOM   1793  O   PHE   124      -6.947   0.610 -12.787  1.00152.18              
ATOM   1794  N   LEU   125      -7.063   2.066 -11.043  1.00182.79              
ATOM   1795  HN  LEU   125      -7.459   2.281 -10.153  1.00  0.00              
ATOM   1796  CA  LEU   125      -6.171   3.088 -11.557  1.00182.79              
ATOM   1797  HA  LEU   125      -6.618   3.442 -12.471  1.00182.79              
ATOM   1798  CB  LEU   125      -6.035   4.289 -10.583  1.00182.79              
ATOM   1799  HB1 LEU   125      -5.570   3.950  -9.633  1.00  0.00              
ATOM   1800  HB2 LEU   125      -7.073   4.608 -10.339  1.00  0.00              
ATOM   1801  CG  LEU   125      -5.296   5.566 -11.088  1.00182.79              
ATOM   1802  HG  LEU   125      -5.599   6.368 -10.373  1.00182.79              
ATOM   1803  CD1 LEU   125      -3.753   5.508 -11.002  1.00182.79              
ATOM   1804 HD11 LEU   125      -3.331   4.791 -11.733  1.00  0.00              
ATOM   1805 HD12 LEU   125      -3.433   5.213  -9.981  1.00  0.00              
ATOM   1806 HD13 LEU   125      -3.325   6.508 -11.224  1.00  0.00              
ATOM   1807  CD2 LEU   125      -5.765   6.040 -12.477  1.00182.79              
ATOM   1808 HD21 LEU   125      -6.867   6.161 -12.488  1.00  0.00              
ATOM   1809 HD22 LEU   125      -5.476   5.306 -13.257  1.00  0.00              
ATOM   1810 HD23 LEU   125      -5.302   7.019 -12.725  1.00  0.00              
ATOM   1811  C   LEU   125      -4.815   2.547 -11.900  1.00182.79              
ATOM   1812  O   LEU   125      -4.311   2.803 -12.992  1.00182.79              
ATOM   1813  N   LYS   126      -4.196   1.778 -10.977  1.00164.62              
ATOM   1814  HN  LYS   126      -4.633   1.543 -10.112  1.00  0.00              
ATOM   1815  CA  LYS   126      -2.843   1.300 -11.143  1.00164.62              
ATOM   1816  HA  LYS   126      -2.267   2.184 -11.369  1.00164.62              
ATOM   1817  CB  LYS   126      -2.205   0.710  -9.855  1.00164.62              
ATOM   1818  HB1 LYS   126      -1.365   0.035 -10.143  1.00  0.00              
ATOM   1819  HB2 LYS   126      -2.952   0.104  -9.302  1.00  0.00              
ATOM   1820  CG  LYS   126      -1.588   1.768  -8.915  1.00164.62              
ATOM   1821  HG1 LYS   126      -0.887   2.391  -9.511  1.00  0.00              
ATOM   1822  HG2 LYS   126      -0.993   1.236  -8.140  1.00  0.00              
ATOM   1823  CD  LYS   126      -2.578   2.694  -8.190  1.00164.62              
ATOM   1824  HD1 LYS   126      -3.214   2.065  -7.528  1.00  0.00              
ATOM   1825  HD2 LYS   126      -3.244   3.192  -8.926  1.00  0.00              
ATOM   1826  CE  LYS   126      -1.902   3.773  -7.327  1.00164.62              
ATOM   1827  HE1 LYS   126      -1.195   3.307  -6.608  1.00  0.00              
ATOM   1828  HE2 LYS   126      -2.668   4.349  -6.765  1.00  0.00              
ATOM   1829  NZ  LYS   126      -1.137   4.742  -8.150  1.00164.62              
ATOM   1830  HZ1 LYS   126      -1.781   5.219  -8.815  1.00  0.00              
ATOM   1831  HZ2 LYS   126      -0.399   4.240  -8.685  1.00  0.00              
ATOM   1832  HZ3 LYS   126      -0.695   5.449  -7.529  1.00  0.00              
ATOM   1833  C   LYS   126      -2.677   0.371 -12.341  1.00164.62              
ATOM   1834  O   LYS   126      -1.875   0.729 -13.203  1.00164.62              
ATOM   1835  N   PRO   127      -3.336  -0.775 -12.520  1.00142.27              
ATOM   1836  CD  PRO   127      -4.262  -1.377 -11.560  1.00142.27              
ATOM   1837  HD1 PRO   127      -5.077  -0.675 -11.290  1.00  0.00              
ATOM   1838  HD2 PRO   127      -3.695  -1.685 -10.654  1.00  0.00              
ATOM   1839  CA  PRO   127      -2.984  -1.703 -13.588  1.00142.27              
ATOM   1840  HA  PRO   127      -1.908  -1.777 -13.653  1.00142.27              
ATOM   1841  CB  PRO   127      -3.628  -3.028 -13.149  1.00142.27              
ATOM   1842  HB1 PRO   127      -2.901  -3.582 -12.515  1.00  0.00              
ATOM   1843  HB2 PRO   127      -3.935  -3.681 -13.992  1.00  0.00              
ATOM   1844  CG  PRO   127      -4.812  -2.604 -12.280  1.00142.27              
ATOM   1845  HG1 PRO   127      -5.665  -2.304 -12.926  1.00  0.00              
ATOM   1846  HG2 PRO   127      -5.132  -3.400 -11.579  1.00  0.00              
ATOM   1847  C   PRO   127      -3.513  -1.302 -14.954  1.00142.27              
ATOM   1848  O   PRO   127      -3.183  -2.012 -15.902  1.00142.27              
ATOM   1849  N   ASN   128      -4.324  -0.216 -15.103  1.00119.60              
ATOM   1850  HN  ASN   128      -4.573   0.377 -14.342  1.00  0.00              
ATOM   1851  CA  ASN   128      -4.939   0.086 -16.384  1.00119.60              
ATOM   1852  HA  ASN   128      -4.994  -0.839 -16.942  1.00119.60              
ATOM   1853  CB  ASN   128      -6.425   0.563 -16.320  1.00119.60              
ATOM   1854  HB1 ASN   128      -6.930  -0.028 -15.531  1.00  0.00              
ATOM   1855  HB2 ASN   128      -6.912   0.314 -17.288  1.00  0.00              
ATOM   1856  CG  ASN   128      -6.663   2.052 -16.008  1.00119.60              
ATOM   1857  OD1 ASN   128      -6.471   2.498 -14.876  1.00119.60              
ATOM   1858  ND2 ASN   128      -7.090   2.825 -17.054  1.00119.60              
ATOM   1859 HD21 ASN   128      -7.260   3.801 -16.917  1.00  0.00              
ATOM   1860 HD22 ASN   128      -7.226   2.414 -17.956  1.00  0.00              
ATOM   1861  C   ASN   128      -4.107   1.034 -17.203  1.00119.60              
ATOM   1862  O   ASN   128      -4.025   0.866 -18.416  1.00119.60              
ATOM   1863  N   VAL   129      -3.499   2.062 -16.556  1.00120.10              
ATOM   1864  HN  VAL   129      -3.535   2.133 -15.563  1.00  0.00              
ATOM   1865  CA  VAL   129      -2.910   3.205 -17.226  1.00120.10              
ATOM   1866  HA  VAL   129      -3.584   3.488 -18.020  1.00120.10              
ATOM   1867  CB  VAL   129      -2.749   4.427 -16.326  1.00120.10              
ATOM   1868  HB  VAL   129      -2.252   5.248 -16.895  1.00120.10              
ATOM   1869  CG1 VAL   129      -4.146   4.947 -15.927  1.00120.10              
ATOM   1870 HG11 VAL   129      -4.670   4.208 -15.289  1.00  0.00              
ATOM   1871 HG12 VAL   129      -4.759   5.144 -16.831  1.00  0.00              
ATOM   1872 HG13 VAL   129      -4.047   5.893 -15.354  1.00  0.00              
ATOM   1873  CG2 VAL   129      -1.876   4.095 -15.100  1.00120.10              
ATOM   1874 HG21 VAL   129      -1.781   4.990 -14.448  1.00  0.00              
ATOM   1875 HG22 VAL   129      -0.861   3.790 -15.425  1.00  0.00              
ATOM   1876 HG23 VAL   129      -2.318   3.273 -14.502  1.00  0.00              
ATOM   1877  C   VAL   129      -1.582   2.894 -17.872  1.00120.10              
ATOM   1878  O   VAL   129      -1.078   3.701 -18.650  1.00120.10              
ATOM   1879  N   SER   130      -0.996   1.707 -17.585  1.00 80.60              
ATOM   1880  HN  SER   130      -1.419   1.068 -16.947  1.00  0.00              
ATOM   1881  CA  SER   130       0.238   1.251 -18.181  1.00 80.60              
ATOM   1882  HA  SER   130       0.915   2.092 -18.243  1.00 80.60              
ATOM   1883  CB  SER   130       0.884   0.134 -17.321  1.00 80.60              
ATOM   1884  HB1 SER   130       0.266  -0.789 -17.360  1.00  0.00              
ATOM   1885  HB2 SER   130       0.935   0.473 -16.264  1.00  0.00              
ATOM   1886  OG  SER   130       2.210  -0.166 -17.741  1.00 80.60              
ATOM   1887  HG1 SER   130       2.760   0.549 -17.411  1.00  0.00              
ATOM   1888  C   SER   130      -0.052   0.742 -19.578  1.00 80.60              
ATOM   1889  O   SER   130       0.767   0.889 -20.486  1.00 80.60              
ATOM   1890  N   THR   131      -1.257   0.154 -19.771  1.00 36.83              
ATOM   1891  HN  THR   131      -1.901   0.062 -19.015  1.00  0.00              
ATOM   1892  CA  THR   131      -1.729  -0.361 -21.036  1.00 36.83              
ATOM   1893  HA  THR   131      -0.882  -0.737 -21.591  1.00 36.83              
ATOM   1894  CB  THR   131      -2.751  -1.478 -20.848  1.00 36.83              
ATOM   1895  HB  THR   131      -3.667  -1.088 -20.353  1.00 36.83              
ATOM   1896  OG1 THR   131      -2.211  -2.488 -20.006  1.00 36.83              
ATOM   1897  HG1 THR   131      -2.153  -2.098 -19.129  1.00 36.83              
ATOM   1898  CG2 THR   131      -3.135  -2.119 -22.200  1.00 36.83              
ATOM   1899 HG21 THR   131      -2.227  -2.471 -22.736  1.00  0.00              
ATOM   1900 HG22 THR   131      -3.670  -1.394 -22.847  1.00  0.00              
ATOM   1901 HG23 THR   131      -3.806  -2.987 -22.037  1.00  0.00              
ATOM   1902  C   THR   131      -2.357   0.764 -21.822  1.00 36.83              
ATOM   1903  O   THR   131      -2.258   0.795 -23.047  1.00 36.83              
ATOM   1904  N   LEU   132      -3.018   1.719 -21.120  1.00125.40              
ATOM   1905  HN  LEU   132      -3.030   1.696 -20.123  1.00  0.00              
ATOM   1906  CA  LEU   132      -3.831   2.762 -21.707  1.00125.40              
ATOM   1907  HA  LEU   132      -4.449   2.279 -22.449  1.00125.40              
ATOM   1908  CB  LEU   132      -4.748   3.424 -20.643  1.00125.40              
ATOM   1909  HB1 LEU   132      -4.180   4.181 -20.065  1.00  0.00              
ATOM   1910  HB2 LEU   132      -5.033   2.623 -19.924  1.00  0.00              
ATOM   1911  CG  LEU   132      -6.091   4.039 -21.129  1.00125.40              
ATOM   1912  HG  LEU   132      -6.631   4.333 -20.196  1.00125.40              
ATOM   1913  CD1 LEU   132      -5.941   5.330 -21.955  1.00125.40              
ATOM   1914 HD11 LEU   132      -5.591   5.101 -22.982  1.00  0.00              
ATOM   1915 HD12 LEU   132      -5.212   6.012 -21.471  1.00  0.00              
ATOM   1916 HD13 LEU   132      -6.920   5.848 -22.032  1.00  0.00              
ATOM   1917  CD2 LEU   132      -6.995   3.020 -21.851  1.00125.40              
ATOM   1918 HD21 LEU   132      -7.123   2.108 -21.233  1.00  0.00              
ATOM   1919 HD22 LEU   132      -6.557   2.732 -22.829  1.00  0.00              
ATOM   1920 HD23 LEU   132      -7.996   3.465 -22.037  1.00  0.00              
ATOM   1921  C   LEU   132      -2.959   3.791 -22.388  1.00125.40              
ATOM   1922  O   LEU   132      -3.304   4.287 -23.458  1.00125.40              
ATOM   1923  N   VAL   133      -1.776   4.099 -21.797  1.00 91.86              
ATOM   1924  HN  VAL   133      -1.504   3.671 -20.939  1.00  0.00              
ATOM   1925  CA  VAL   133      -0.829   5.057 -22.333  1.00 91.86              
ATOM   1926  HA  VAL   133      -1.403   5.919 -22.640  1.00 91.86              
ATOM   1927  CB  VAL   133       0.168   5.532 -21.273  1.00 91.86              
ATOM   1928  HB  VAL   133      -0.421   5.771 -20.355  1.00 91.86              
ATOM   1929  CG1 VAL   133       1.187   4.435 -20.894  1.00 91.86              
ATOM   1930 HG11 VAL   133       1.872   4.219 -21.740  1.00  0.00              
ATOM   1931 HG12 VAL   133       0.662   3.501 -20.611  1.00  0.00              
ATOM   1932 HG13 VAL   133       1.796   4.771 -20.029  1.00  0.00              
ATOM   1933  CG2 VAL   133       0.846   6.847 -21.714  1.00 91.86              
ATOM   1934 HG21 VAL   133       0.079   7.606 -21.982  1.00  0.00              
ATOM   1935 HG22 VAL   133       1.506   6.681 -22.590  1.00  0.00              
ATOM   1936 HG23 VAL   133       1.464   7.251 -20.884  1.00  0.00              
ATOM   1937  C   VAL   133      -0.128   4.496 -23.558  1.00 91.86              
ATOM   1938  O   VAL   133       0.380   5.243 -24.393  1.00 91.86              
ATOM   1939  N   GLY   134      -0.120   3.148 -23.704  1.00 20.36              
ATOM   1940  HN  GLY   134      -0.561   2.558 -23.031  1.00  0.00              
ATOM   1941  CA  GLY   134       0.520   2.458 -24.794  1.00 20.36              
ATOM   1942  HA1 GLY   134       0.713   1.455 -24.449  1.00  0.00              
ATOM   1943  HA2 GLY   134       1.421   2.990 -25.060  1.00  0.00              
ATOM   1944  C   GLY   134      -0.372   2.379 -25.999  1.00 20.36              
ATOM   1945  O   GLY   134       0.107   2.460 -27.128  1.00 20.36              
ATOM   1946  N   THR   135      -1.702   2.202 -25.788  1.00117.49              
ATOM   1947  HN  THR   135      -2.078   2.158 -24.867  1.00  0.00              
ATOM   1948  CA  THR   135      -2.656   2.009 -26.861  1.00117.49              
ATOM   1949  HA  THR   135      -2.147   1.469 -27.646  1.00117.49              
ATOM   1950  CB  THR   135      -3.852   1.148 -26.455  1.00117.49              
ATOM   1951  HB  THR   135      -3.452   0.199 -26.028  1.00117.49              
ATOM   1952  OG1 THR   135      -4.653   0.776 -27.572  1.00117.49              
ATOM   1953  HG1 THR   135      -5.006   1.595 -27.929  1.00117.49              
ATOM   1954  CG2 THR   135      -4.723   1.816 -25.373  1.00117.49              
ATOM   1955 HG21 THR   135      -5.179   2.755 -25.745  1.00  0.00              
ATOM   1956 HG22 THR   135      -4.102   2.051 -24.489  1.00  0.00              
ATOM   1957 HG23 THR   135      -5.536   1.130 -25.055  1.00  0.00              
ATOM   1958  C   THR   135      -3.056   3.343 -27.452  1.00117.49              
ATOM   1959  O   THR   135      -3.445   3.397 -28.618  1.00117.49              
ATOM   1960  N   LEU   136      -2.911   4.461 -26.689  1.00305.36              
ATOM   1961  HN  LEU   136      -2.629   4.415 -25.733  1.00  0.00              
ATOM   1962  CA  LEU   136      -2.973   5.788 -27.264  1.00305.36              
ATOM   1963  HA  LEU   136      -3.686   5.769 -28.077  1.00305.36              
ATOM   1964  CB  LEU   136      -3.436   6.926 -26.309  1.00305.36              
ATOM   1965  HB1 LEU   136      -4.436   6.622 -25.925  1.00  0.00              
ATOM   1966  HB2 LEU   136      -3.589   7.859 -26.894  1.00  0.00              
ATOM   1967  CG  LEU   136      -2.553   7.254 -25.077  1.00305.36              
ATOM   1968  HG  LEU   136      -2.077   6.305 -24.746  1.00305.36              
ATOM   1969  CD1 LEU   136      -1.434   8.278 -25.364  1.00305.36              
ATOM   1970 HD11 LEU   136      -1.873   9.237 -25.713  1.00  0.00              
ATOM   1971 HD12 LEU   136      -0.732   7.911 -26.138  1.00  0.00              
ATOM   1972 HD13 LEU   136      -0.852   8.473 -24.439  1.00  0.00              
ATOM   1973  CD2 LEU   136      -3.423   7.757 -23.906  1.00305.36              
ATOM   1974 HD21 LEU   136      -4.193   7.001 -23.646  1.00  0.00              
ATOM   1975 HD22 LEU   136      -3.933   8.704 -24.183  1.00  0.00              
ATOM   1976 HD23 LEU   136      -2.794   7.941 -23.009  1.00  0.00              
ATOM   1977  C   LEU   136      -1.615   6.045 -27.839  1.00305.36              
ATOM   1978  O   LEU   136      -0.605   5.629 -27.271  1.00305.36              
ATOM   1979  N   TYR   137      -1.573   6.689 -29.024  1.00244.79              
ATOM   1980  HN  TYR   137      -2.396   7.039 -29.462  1.00  0.00              
ATOM   1981  CA  TYR   137      -0.358   6.826 -29.784  1.00244.79              
ATOM   1982  HA  TYR   137       0.411   6.186 -29.374  1.00244.79              
ATOM   1983  CB  TYR   137      -0.528   6.471 -31.280  1.00244.79              
ATOM   1984  HB1 TYR   137       0.432   6.594 -31.825  1.00  0.00              
ATOM   1985  HB2 TYR   137      -1.302   7.114 -31.752  1.00  0.00              
ATOM   1986  CG  TYR   137      -0.949   5.027 -31.395  1.00244.79              
ATOM   1987  CD1 TYR   137      -2.250   4.690 -31.808  1.00244.79              
ATOM   1988  HD1 TYR   137      -2.953   5.470 -32.057  1.00244.79              
ATOM   1989  CE1 TYR   137      -2.648   3.351 -31.889  1.00244.79              
ATOM   1990  HE1 TYR   137      -3.653   3.111 -32.208  1.00244.79              
ATOM   1991  CZ  TYR   137      -1.749   2.328 -31.556  1.00244.79              
ATOM   1992  OH  TYR   137      -2.149   0.977 -31.648  1.00244.79              
ATOM   1993  HH  TYR   137      -1.394   0.427 -31.423  1.00244.79              
ATOM   1994  CD2 TYR   137      -0.056   3.994 -31.059  1.00244.79              
ATOM   1995  HD2 TYR   137       0.946   4.234 -30.734  1.00244.79              
ATOM   1996  CE2 TYR   137      -0.451   2.653 -31.137  1.00244.79              
ATOM   1997  HE2 TYR   137       0.248   1.873 -30.874  1.00244.79              
ATOM   1998  C   TYR   137       0.100   8.238 -29.631  1.00244.79              
ATOM   1999  O   TYR   137      -0.407   9.151 -30.283  1.00244.79              
ATOM   2000  N   ASP   138       1.092   8.429 -28.730  1.00285.71              
ATOM   2001  HN  ASP   138       1.463   7.661 -28.212  1.00  0.00              
ATOM   2002  CA  ASP   138       1.705   9.701 -28.447  1.00285.71              
ATOM   2003  HA  ASP   138       0.981  10.483 -28.635  1.00285.71              
ATOM   2004  CB  ASP   138       2.171   9.836 -26.966  1.00285.71              
ATOM   2005  HB1 ASP   138       1.261   9.925 -26.332  1.00  0.00              
ATOM   2006  HB2 ASP   138       2.760  10.766 -26.830  1.00  0.00              
ATOM   2007  CG  ASP   138       2.987   8.634 -26.472  1.00285.71              
ATOM   2008  OD1 ASP   138       4.121   8.427 -26.978  1.00285.71              
ATOM   2009  OD2 ASP   138       2.484   7.913 -25.569  1.00285.71              
ATOM   2010  C   ASP   138       2.851   9.894 -29.405  1.00285.71              
ATOM   2011  O   ASP   138       3.299   8.949 -30.055  1.00285.71              
ATOM   2012  N   GLU   139       3.338  11.152 -29.517  1.00289.89              
ATOM   2013  HN  GLU   139       2.967  11.902 -28.978  1.00  0.00              
ATOM   2014  CA  GLU   139       4.401  11.511 -30.425  1.00289.89              
ATOM   2015  HA  GLU   139       4.404  10.833 -31.268  1.00289.89              
ATOM   2016  CB  GLU   139       4.326  12.969 -30.955  1.00289.89              
ATOM   2017  HB1 GLU   139       5.251  13.176 -31.541  1.00  0.00              
ATOM   2018  HB2 GLU   139       4.305  13.682 -30.104  1.00  0.00              
ATOM   2019  CG  GLU   139       3.139  13.254 -31.902  1.00289.89              
ATOM   2020  HG1 GLU   139       3.120  12.490 -32.708  1.00  0.00              
ATOM   2021  HG2 GLU   139       3.285  14.251 -32.373  1.00  0.00              
ATOM   2022  CD  GLU   139       1.803  13.266 -31.157  1.00289.89              
ATOM   2023  OE1 GLU   139       1.640  14.117 -30.242  1.00289.89              
ATOM   2024  OE2 GLU   139       0.928  12.424 -31.495  1.00289.89              
ATOM   2025  C   GLU   139       5.681  11.361 -29.661  1.00289.89              
ATOM   2026  O   GLU   139       5.745  11.754 -28.499  1.00289.89              
ATOM   2027  N   HSD   140       6.705  10.764 -30.319  1.00310.17              
ATOM   2028  HN  HSD   140       6.580  10.487 -31.269  1.00  0.00              
ATOM   2029  CA  HSD   140       8.006  10.420 -29.782  1.00310.17              
ATOM   2030  HA  HSD   140       8.618  10.237 -30.653  1.00310.17              
ATOM   2031  CB  HSD   140       8.752  11.492 -28.935  1.00310.17              
ATOM   2032  HB1 HSD   140       9.751  11.095 -28.646  1.00  0.00              
ATOM   2033  HB2 HSD   140       8.196  11.698 -27.997  1.00  0.00              
ATOM   2034  ND1 HSD   140       8.051  13.770 -29.864  1.00310.17              
ATOM   2035  HD1 HSD   140       7.095  13.732 -29.570  1.00310.17              
ATOM   2036  CG  HSD   140       8.998  12.789 -29.659  1.00310.17              
ATOM   2037  CE1 HSD   140       8.665  14.773 -30.544  1.00310.17              
ATOM   2038  HE1 HSD   140       8.152  15.684 -30.840  1.00310.17              
ATOM   2039  NE2 HSD   140       9.934  14.504 -30.788  1.00310.17              
ATOM   2040  CD2 HSD   140      10.141  13.257 -30.231  1.00310.17              
ATOM   2041  HD2 HSD   140      11.121  12.797 -30.291  1.00310.17              
ATOM   2042  C   HSD   140       7.942   9.128 -29.013  1.00310.17              
ATOM   2043  O   HSD   140       6.904   8.737 -28.481  1.00310.17              
ATOM   2044  N   ASP   141       9.104   8.437 -28.952  1.00 81.75              
ATOM   2045  HN  ASP   141       9.920   8.775 -29.413  1.00  0.00              
ATOM   2046  CA  ASP   141       9.295   7.207 -28.216  1.00 81.75              
ATOM   2047  HA  ASP   141       8.352   6.682 -28.131  1.00 81.75              
ATOM   2048  CB  ASP   141      10.363   6.292 -28.859  1.00 81.75              
ATOM   2049  HB1 ASP   141      10.506   5.374 -28.250  1.00  0.00              
ATOM   2050  HB2 ASP   141      11.332   6.831 -28.922  1.00  0.00              
ATOM   2051  CG  ASP   141       9.918   5.882 -30.264  1.00 81.75              
ATOM   2052  OD1 ASP   141       8.860   5.208 -30.376  1.00 81.75              
ATOM   2053  OD2 ASP   141      10.629   6.239 -31.239  1.00 81.75              
ATOM   2054  C   ASP   141       9.778   7.555 -26.835  1.00 81.75              
ATOM   2055  O   ASP   141       9.717   6.731 -25.925  1.00 81.75              
ATOM   2056  N   ARG   142      10.254   8.811 -26.651  1.00 82.10              
ATOM   2057  HN  ARG   142      10.293   9.452 -27.413  1.00  0.00              
ATOM   2058  CA  ARG   142      10.701   9.344 -25.390  1.00 82.10              
ATOM   2059  HA  ARG   142      11.268   8.583 -24.872  1.00 82.10              
ATOM   2060  CB  ARG   142      11.570  10.608 -25.567  1.00 82.10              
ATOM   2061  HB1 ARG   142      11.869  10.995 -24.567  1.00  0.00              
ATOM   2062  HB2 ARG   142      10.982  11.399 -26.082  1.00  0.00              
ATOM   2063  CG  ARG   142      12.850  10.353 -26.376  1.00 82.10              
ATOM   2064  HG1 ARG   142      12.571  10.001 -27.394  1.00  0.00              
ATOM   2065  HG2 ARG   142      13.433   9.548 -25.878  1.00  0.00              
ATOM   2066  CD  ARG   142      13.723  11.611 -26.496  1.00 82.10              
ATOM   2067  HD1 ARG   142      14.072  11.930 -25.489  1.00  0.00              
ATOM   2068  HD2 ARG   142      13.161  12.448 -26.963  1.00  0.00              
ATOM   2069  NE  ARG   142      14.940  11.294 -27.317  1.00 82.10              
ATOM   2070  HE  ARG   142      15.770  11.007 -26.840  1.00 82.10              
ATOM   2071  CZ  ARG   142      14.972  11.385 -28.683  1.00 82.10              
ATOM   2072  NH1 ARG   142      13.875  11.773 -29.397  1.00 82.10              
ATOM   2073 HH11 ARG   142      13.025  11.999 -28.923  1.00  0.00              
ATOM   2074 HH12 ARG   142      13.925  11.836 -30.394  1.00  0.00              
ATOM   2075  NH2 ARG   142      16.129  11.084 -29.343  1.00 82.10              
ATOM   2076 HH21 ARG   142      16.938  10.802 -28.828  1.00  0.00              
ATOM   2077 HH22 ARG   142      16.168  11.149 -30.340  1.00  0.00              
ATOM   2078  C   ARG   142       9.517   9.734 -24.547  1.00 82.10              
ATOM   2079  O   ARG   142       9.640   9.825 -23.331  1.00 82.10              
ATOM   2080  N   ARG   143       8.344   9.968 -25.187  1.00144.02              
ATOM   2081  HN  ARG   143       8.280   9.885 -26.179  1.00  0.00              
ATOM   2082  CA  ARG   143       7.110  10.328 -24.531  1.00144.02              
ATOM   2083  HA  ARG   143       7.348  10.951 -23.682  1.00144.02              
ATOM   2084  CB  ARG   143       6.167  11.087 -25.492  1.00144.02              
ATOM   2085  HB1 ARG   143       5.883  10.409 -26.326  1.00  0.00              
ATOM   2086  HB2 ARG   143       6.740  11.928 -25.940  1.00  0.00              
ATOM   2087  CG  ARG   143       4.876  11.662 -24.871  1.00144.02              
ATOM   2088  HG1 ARG   143       4.254  10.826 -24.486  1.00  0.00              
ATOM   2089  HG2 ARG   143       4.295  12.155 -25.683  1.00  0.00              
ATOM   2090  CD  ARG   143       5.090  12.674 -23.735  1.00144.02              
ATOM   2091  HD1 ARG   143       5.638  12.210 -22.888  1.00  0.00              
ATOM   2092  HD2 ARG   143       4.112  13.061 -23.376  1.00  0.00              
ATOM   2093  NE  ARG   143       5.890  13.829 -24.261  1.00144.02              
ATOM   2094  HE  ARG   143       6.115  13.849 -25.235  1.00144.02              
ATOM   2095  CZ  ARG   143       6.336  14.843 -23.460  1.00144.02              
ATOM   2096  NH1 ARG   143       6.055  14.862 -22.125  1.00144.02              
ATOM   2097 HH11 ARG   143       5.513  14.126 -21.719  1.00  0.00              
ATOM   2098 HH12 ARG   143       6.387  15.612 -21.556  1.00  0.00              
ATOM   2099  NH2 ARG   143       7.074  15.852 -24.009  1.00144.02              
ATOM   2100 HH21 ARG   143       7.282  15.842 -24.986  1.00  0.00              
ATOM   2101 HH22 ARG   143       7.405  16.599 -23.434  1.00  0.00              
ATOM   2102  C   ARG   143       6.411   9.083 -24.053  1.00144.02              
ATOM   2103  O   ARG   143       5.664   9.120 -23.079  1.00144.02              
ATOM   2104  N   ARG   144       6.664   7.935 -24.728  1.00193.02              
ATOM   2105  HN  ARG   144       7.265   7.930 -25.523  1.00  0.00              
ATOM   2106  CA  ARG   144       6.137   6.642 -24.355  1.00193.02              
ATOM   2107  HA  ARG   144       5.097   6.770 -24.087  1.00193.02              
ATOM   2108  CB  ARG   144       6.265   5.628 -25.518  1.00193.02              
ATOM   2109  HB1 ARG   144       7.339   5.499 -25.775  1.00  0.00              
ATOM   2110  HB2 ARG   144       5.768   6.064 -26.413  1.00  0.00              
ATOM   2111  CG  ARG   144       5.657   4.235 -25.253  1.00193.02              
ATOM   2112  HG1 ARG   144       6.196   3.760 -24.403  1.00  0.00              
ATOM   2113  HG2 ARG   144       5.841   3.601 -26.149  1.00  0.00              
ATOM   2114  CD  ARG   144       4.150   4.227 -24.938  1.00193.02              
ATOM   2115  HD1 ARG   144       3.937   4.823 -24.026  1.00  0.00              
ATOM   2116  HD2 ARG   144       3.785   3.191 -24.774  1.00  0.00              
ATOM   2117  NE  ARG   144       3.390   4.851 -26.073  1.00193.02              
ATOM   2118  HE  ARG   144       3.155   5.821 -26.003  1.00193.02              
ATOM   2119  CZ  ARG   144       3.042   4.179 -27.213  1.00193.02              
ATOM   2120  NH1 ARG   144       3.330   2.856 -27.380  1.00193.02              
ATOM   2121 HH11 ARG   144       3.057   2.390 -28.223  1.00  0.00              
ATOM   2122 HH12 ARG   144       3.810   2.355 -26.662  1.00  0.00              
ATOM   2123  NH2 ARG   144       2.389   4.853 -28.204  1.00193.02              
ATOM   2124 HH21 ARG   144       2.169   5.822 -28.085  1.00  0.00              
ATOM   2125 HH22 ARG   144       2.117   4.375 -29.038  1.00  0.00              
ATOM   2126  C   ARG   144       6.898   6.126 -23.160  1.00193.02              
ATOM   2127  O   ARG   144       6.323   5.509 -22.262  1.00193.02              
ATOM   2128  N   ASP   145       8.222   6.409 -23.122  1.00 48.28              
ATOM   2129  HN  ASP   145       8.650   6.918 -23.864  1.00  0.00              
ATOM   2130  CA  ASP   145       9.118   6.026 -22.057  1.00 48.28              
ATOM   2131  HA  ASP   145       8.864   5.026 -21.729  1.00 48.28              
ATOM   2132  CB  ASP   145      10.607   6.085 -22.489  1.00 48.28              
ATOM   2133  HB1 ASP   145      11.260   5.923 -21.602  1.00  0.00              
ATOM   2134  HB2 ASP   145      10.828   7.089 -22.910  1.00  0.00              
ATOM   2135  CG  ASP   145      10.985   5.027 -23.535  1.00 48.28              
ATOM   2136  OD1 ASP   145      10.108   4.235 -23.970  1.00 48.28              
ATOM   2137  OD2 ASP   145      12.189   5.003 -23.908  1.00 48.28              
ATOM   2138  C   ASP   145       8.952   6.966 -20.884  1.00 48.28              
ATOM   2139  O   ASP   145       9.279   6.613 -19.752  1.00 48.28              
ATOM   2140  N   ALA   146       8.416   8.188 -21.134  1.00 53.58              
ATOM   2141  HN  ALA   146       8.165   8.457 -22.061  1.00  0.00              
ATOM   2142  CA  ALA   146       8.119   9.164 -20.113  1.00 53.58              
ATOM   2143  HA  ALA   146       8.869   9.098 -19.336  1.00 53.58              
ATOM   2144  CB  ALA   146       8.081  10.609 -20.646  1.00 53.58              
ATOM   2145  HB1 ALA   146       7.324  10.716 -21.451  1.00  0.00              
ATOM   2146  HB2 ALA   146       9.074  10.884 -21.059  1.00  0.00              
ATOM   2147  HB3 ALA   146       7.838  11.326 -19.833  1.00  0.00              
ATOM   2148  C   ALA   146       6.775   8.867 -19.516  1.00 53.58              
ATOM   2149  O   ALA   146       6.527   9.223 -18.371  1.00 53.58              
ATOM   2150  N   GLY   147       5.885   8.179 -20.273  1.00109.31              
ATOM   2151  HN  GLY   147       6.116   7.897 -21.202  1.00  0.00              
ATOM   2152  CA  GLY   147       4.570   7.776 -19.826  1.00109.31              
ATOM   2153  HA1 GLY   147       4.007   7.517 -20.711  1.00  0.00              
ATOM   2154  HA2 GLY   147       4.132   8.586 -19.261  1.00  0.00              
ATOM   2155  C   GLY   147       4.662   6.557 -18.953  1.00109.31              
ATOM   2156  O   GLY   147       3.733   6.236 -18.215  1.00109.31              
ATOM   2157  N   PHE   148       5.824   5.868 -19.020  1.00109.46              
ATOM   2158  HN  PHE   148       6.542   6.164 -19.646  1.00  0.00              
ATOM   2159  CA  PHE   148       6.183   4.729 -18.216  1.00109.46              
ATOM   2160  HA  PHE   148       5.309   4.100 -18.107  1.00109.46              
ATOM   2161  CB  PHE   148       7.343   3.964 -18.909  1.00109.46              
ATOM   2162  HB1 PHE   148       8.317   4.476 -18.756  1.00  0.00              
ATOM   2163  HB2 PHE   148       7.149   3.936 -20.003  1.00  0.00              
ATOM   2164  CG  PHE   148       7.460   2.536 -18.458  1.00109.46              
ATOM   2165  CD1 PHE   148       6.587   1.565 -18.978  1.00109.46              
ATOM   2166  HD1 PHE   148       5.807   1.859 -19.665  1.00109.46              
ATOM   2167  CE1 PHE   148       6.741   0.217 -18.642  1.00109.46              
ATOM   2168  HE1 PHE   148       6.069  -0.520 -19.054  1.00109.46              
ATOM   2169  CZ  PHE   148       7.772  -0.175 -17.780  1.00109.46              
ATOM   2170  HZ  PHE   148       7.903  -1.217 -17.537  1.00109.46              
ATOM   2171  CD2 PHE   148       8.477   2.135 -17.575  1.00109.46              
ATOM   2172  HD2 PHE   148       9.159   2.872 -17.178  1.00109.46              
ATOM   2173  CE2 PHE   148       8.635   0.785 -17.236  1.00109.46              
ATOM   2174  HE2 PHE   148       9.426   0.483 -16.567  1.00109.46              
ATOM   2175  C   PHE   148       6.633   5.228 -16.859  1.00109.46              
ATOM   2176  O   PHE   148       6.466   4.545 -15.851  1.00109.46              
ATOM   2177  N   SER   149       7.212   6.455 -16.829  1.00 51.92              
ATOM   2178  HN  SER   149       7.309   6.987 -17.667  1.00  0.00              
ATOM   2179  CA  SER   149       7.759   7.087 -15.652  1.00 51.92              
ATOM   2180  HA  SER   149       8.123   6.311 -14.993  1.00 51.92              
ATOM   2181  CB  SER   149       8.942   8.015 -16.026  1.00 51.92              
ATOM   2182  HB1 SER   149       8.580   8.910 -16.574  1.00  0.00              
ATOM   2183  HB2 SER   149       9.632   7.457 -16.693  1.00  0.00              
ATOM   2184  OG  SER   149       9.686   8.430 -14.884  1.00 51.92              
ATOM   2185  HG1 SER   149      10.211   7.671 -14.620  1.00  0.00              
ATOM   2186  C   SER   149       6.694   7.887 -14.930  1.00 51.92              
ATOM   2187  O   SER   149       6.807   8.103 -13.725  1.00 51.92              
ATOM   2188  N   ILE   150       5.626   8.326 -15.651  1.00 57.62              
ATOM   2189  HN  ILE   150       5.566   8.128 -16.626  1.00  0.00              
ATOM   2190  CA  ILE   150       4.503   9.086 -15.123  1.00 57.62              
ATOM   2191  HA  ILE   150       4.902   9.871 -14.496  1.00 57.62              
ATOM   2192  CB  ILE   150       3.678   9.735 -16.245  1.00 57.62              
ATOM   2193  HB  ILE   150       3.630   9.019 -17.096  1.00 57.62              
ATOM   2194  CG2 ILE   150       2.220  10.064 -15.834  1.00 57.62              
ATOM   2195 HG21 ILE   150       2.213  10.744 -14.957  1.00  0.00              
ATOM   2196 HG22 ILE   150       1.656   9.142 -15.585  1.00  0.00              
ATOM   2197 HG23 ILE   150       1.682  10.561 -16.666  1.00  0.00              
ATOM   2198  CG1 ILE   150       4.409  11.018 -16.719  1.00 57.62              
ATOM   2199 HG11 ILE   150       5.492  10.803 -16.829  1.00  0.00              
ATOM   2200 HG12 ILE   150       4.312  11.796 -15.930  1.00  0.00              
ATOM   2201  CD  ILE   150       3.889  11.581 -18.046  1.00 57.62              
ATOM   2202  HD1 ILE   150       2.830  11.899 -17.958  1.00  0.00              
ATOM   2203  HD2 ILE   150       3.965  10.817 -18.847  1.00  0.00              
ATOM   2204  HD3 ILE   150       4.494  12.464 -18.344  1.00  0.00              
ATOM   2205  C   ILE   150       3.670   8.190 -14.240  1.00 57.62              
ATOM   2206  O   ILE   150       3.048   8.663 -13.289  1.00 57.62              
ATOM   2207  N   PHE   151       3.695   6.858 -14.502  1.00 69.28              
ATOM   2208  HN  PHE   151       4.204   6.502 -15.280  1.00  0.00              
ATOM   2209  CA  PHE   151       3.067   5.851 -13.676  1.00 69.28              
ATOM   2210  HA  PHE   151       2.009   6.073 -13.649  1.00 69.28              
ATOM   2211  CB  PHE   151       3.303   4.410 -14.234  1.00 69.28              
ATOM   2212  HB1 PHE   151       4.387   4.185 -14.301  1.00  0.00              
ATOM   2213  HB2 PHE   151       2.861   4.322 -15.249  1.00  0.00              
ATOM   2214  CG  PHE   151       2.641   3.393 -13.337  1.00 69.28              
ATOM   2215  CD1 PHE   151       1.244   3.350 -13.291  1.00 69.28              
ATOM   2216  HD1 PHE   151       0.675   3.955 -13.977  1.00 69.28              
ATOM   2217  CE1 PHE   151       0.588   2.610 -12.305  1.00 69.28              
ATOM   2218  HE1 PHE   151      -0.485   2.628 -12.267  1.00 69.28              
ATOM   2219  CZ  PHE   151       1.326   1.897 -11.355  1.00 69.28              
ATOM   2220  HZ  PHE   151       0.822   1.333 -10.585  1.00 69.28              
ATOM   2221  CD2 PHE   151       3.380   2.664 -12.384  1.00 69.28              
ATOM   2222  HD2 PHE   151       4.457   2.738 -12.365  1.00 69.28              
ATOM   2223  CE2 PHE   151       2.723   1.932 -11.388  1.00 69.28              
ATOM   2224  HE2 PHE   151       3.289   1.420 -10.626  1.00 69.28              
ATOM   2225  C   PHE   151       3.613   5.916 -12.268  1.00 69.28              
ATOM   2226  O   PHE   151       2.863   6.066 -11.303  1.00 69.28              
ATOM   2227  N   VAL   152       4.952   5.774 -12.150  1.00 68.22              
ATOM   2228  HN  VAL   152       5.529   5.706 -12.960  1.00  0.00              
ATOM   2229  CA  VAL   152       5.637   5.582 -10.898  1.00 68.22              
ATOM   2230  HA  VAL   152       5.038   4.883 -10.327  1.00 68.22              
ATOM   2231  CB  VAL   152       7.038   4.983 -11.060  1.00 68.22              
ATOM   2232  HB  VAL   152       7.820   5.746 -10.850  1.00 68.22              
ATOM   2233  CG1 VAL   152       7.182   3.822 -10.053  1.00 68.22              
ATOM   2234 HG11 VAL   152       6.450   3.020 -10.285  1.00  0.00              
ATOM   2235 HG12 VAL   152       6.997   4.175  -9.019  1.00  0.00              
ATOM   2236 HG13 VAL   152       8.205   3.392 -10.107  1.00  0.00              
ATOM   2237  CG2 VAL   152       7.284   4.481 -12.501  1.00 68.22              
ATOM   2238 HG21 VAL   152       7.246   5.320 -13.226  1.00  0.00              
ATOM   2239 HG22 VAL   152       6.538   3.712 -12.790  1.00  0.00              
ATOM   2240 HG23 VAL   152       8.295   4.024 -12.566  1.00  0.00              
ATOM   2241  C   VAL   152       5.670   6.888 -10.133  1.00 68.22              
ATOM   2242  O   VAL   152       5.673   6.893  -8.907  1.00 68.22              
ATOM   2243  N   PHE   153       5.628   8.034 -10.854  1.00102.18              
ATOM   2244  HN  PHE   153       5.607   7.992 -11.851  1.00  0.00              
ATOM   2245  CA  PHE   153       5.598   9.379 -10.320  1.00102.18              
ATOM   2246  HA  PHE   153       6.494   9.503  -9.727  1.00102.18              
ATOM   2247  CB  PHE   153       5.586  10.405 -11.489  1.00102.18              
ATOM   2248  HB1 PHE   153       4.650  10.299 -12.078  1.00  0.00              
ATOM   2249  HB2 PHE   153       6.441  10.193 -12.166  1.00  0.00              
ATOM   2250  CG  PHE   153       5.725  11.838 -11.041  1.00102.18              
ATOM   2251  CD1 PHE   153       6.923  12.294 -10.465  1.00102.18              
ATOM   2252  HD1 PHE   153       7.751  11.613 -10.335  1.00102.18              
ATOM   2253  CE1 PHE   153       7.054  13.629 -10.062  1.00102.18              
ATOM   2254  HE1 PHE   153       7.977  13.970  -9.619  1.00102.18              
ATOM   2255  CZ  PHE   153       5.984  14.519 -10.226  1.00102.18              
ATOM   2256  HZ  PHE   153       6.082  15.546  -9.908  1.00102.18              
ATOM   2257  CD2 PHE   153       4.657  12.738 -11.199  1.00102.18              
ATOM   2258  HD2 PHE   153       3.728  12.401 -11.637  1.00102.18              
ATOM   2259  CE2 PHE   153       4.784  14.073 -10.793  1.00102.18              
ATOM   2260  HE2 PHE   153       3.957  14.756 -10.917  1.00102.18              
ATOM   2261  C   PHE   153       4.392   9.619  -9.432  1.00102.18              
ATOM   2262  O   PHE   153       4.470  10.391  -8.478  1.00102.18              
ATOM   2263  N   GLY   154       3.251   8.950  -9.723  1.00 37.15              
ATOM   2264  HN  GLY   154       3.212   8.313 -10.489  1.00  0.00              
ATOM   2265  CA  GLY   154       2.006   9.132  -9.015  1.00 37.15              
ATOM   2266  HA1 GLY   154       1.274   8.524  -9.523  1.00  0.00              
ATOM   2267  HA2 GLY   154       1.767  10.186  -9.038  1.00  0.00              
ATOM   2268  C   GLY   154       2.060   8.683  -7.578  1.00 37.15              
ATOM   2269  O   GLY   154       1.550   9.376  -6.701  1.00 37.15              
ATOM   2270  N   ILE   155       2.677   7.508  -7.299  1.00136.18              
ATOM   2271  HN  ILE   155       3.118   6.973  -8.015  1.00  0.00              
ATOM   2272  CA  ILE   155       2.675   6.905  -5.980  1.00136.18              
ATOM   2273  HA  ILE   155       1.714   7.141  -5.544  1.00136.18              
ATOM   2274  CB  ILE   155       2.771   5.376  -6.057  1.00136.18              
ATOM   2275  HB  ILE   155       2.000   5.045  -6.794  1.00136.18              
ATOM   2276  CG2 ILE   155       4.139   4.934  -6.620  1.00136.18              
ATOM   2277 HG21 ILE   155       4.967   5.257  -5.955  1.00  0.00              
ATOM   2278 HG22 ILE   155       4.297   5.353  -7.632  1.00  0.00              
ATOM   2279 HG23 ILE   155       4.173   3.827  -6.702  1.00  0.00              
ATOM   2280  CG1 ILE   155       2.432   4.641  -4.731  1.00136.18              
ATOM   2281 HG11 ILE   155       3.186   4.897  -3.957  1.00  0.00              
ATOM   2282 HG12 ILE   155       2.519   3.547  -4.919  1.00  0.00              
ATOM   2283  CD  ILE   155       1.027   4.920  -4.187  1.00136.18              
ATOM   2284  HD1 ILE   155       0.263   4.713  -4.967  1.00  0.00              
ATOM   2285  HD2 ILE   155       0.926   5.977  -3.863  1.00  0.00              
ATOM   2286  HD3 ILE   155       0.822   4.270  -3.310  1.00  0.00              
ATOM   2287  C   ILE   155       3.729   7.533  -5.080  1.00136.18              
ATOM   2288  O   ILE   155       3.686   7.370  -3.861  1.00136.18              
ATOM   2289  N   ASN   156       4.673   8.328  -5.654  1.00125.07              
ATOM   2290  HN  ASN   156       4.709   8.444  -6.644  1.00  0.00              
ATOM   2291  CA  ASN   156       5.637   9.119  -4.911  1.00125.07              
ATOM   2292  HA  ASN   156       6.098   8.483  -4.168  1.00125.07              
ATOM   2293  CB  ASN   156       6.728   9.727  -5.841  1.00125.07              
ATOM   2294  HB1 ASN   156       6.259  10.376  -6.609  1.00  0.00              
ATOM   2295  HB2 ASN   156       7.210   8.885  -6.371  1.00  0.00              
ATOM   2296  CG  ASN   156       7.807  10.550  -5.102  1.00125.07              
ATOM   2297  OD1 ASN   156       7.560  11.685  -4.678  1.00125.07              
ATOM   2298  ND2 ASN   156       9.030   9.960  -4.965  1.00125.07              
ATOM   2299 HD21 ASN   156       9.184   9.041  -5.327  1.00  0.00              
ATOM   2300 HD22 ASN   156       9.770  10.449  -4.504  1.00  0.00              
ATOM   2301  C   ASN   156       4.914  10.244  -4.228  1.00125.07              
ATOM   2302  O   ASN   156       5.053  10.433  -3.023  1.00125.07              
ATOM   2303  N   LEU   157       4.132  11.019  -5.015  1.00102.60              
ATOM   2304  HN  LEU   157       4.021  10.819  -5.986  1.00  0.00              
ATOM   2305  CA  LEU   157       3.463  12.210  -4.554  1.00102.60              
ATOM   2306  HA  LEU   157       4.137  12.735  -3.894  1.00102.60              
ATOM   2307  CB  LEU   157       3.026  13.162  -5.699  1.00102.60              
ATOM   2308  HB1 LEU   157       2.214  13.831  -5.332  1.00  0.00              
ATOM   2309  HB2 LEU   157       2.608  12.558  -6.533  1.00  0.00              
ATOM   2310  CG  LEU   157       4.123  14.114  -6.249  1.00102.60              
ATOM   2311  HG  LEU   157       3.626  14.728  -7.040  1.00102.60              
ATOM   2312  CD1 LEU   157       4.624  15.107  -5.183  1.00102.60              
ATOM   2313 HD11 LEU   157       5.189  14.575  -4.389  1.00  0.00              
ATOM   2314 HD12 LEU   157       3.768  15.641  -4.716  1.00  0.00              
ATOM   2315 HD13 LEU   157       5.299  15.858  -5.646  1.00  0.00              
ATOM   2316  CD2 LEU   157       5.298  13.395  -6.935  1.00102.60              
ATOM   2317 HD21 LEU   157       4.931  12.759  -7.766  1.00  0.00              
ATOM   2318 HD22 LEU   157       5.849  12.762  -6.211  1.00  0.00              
ATOM   2319 HD23 LEU   157       6.007  14.141  -7.351  1.00  0.00              
ATOM   2320  C   LEU   157       2.248  11.847  -3.747  1.00102.60              
ATOM   2321  O   LEU   157       1.769  12.677  -2.984  1.00102.60              
ATOM   2322  N   GLY   158       1.741  10.596  -3.856  1.00 95.38              
ATOM   2323  HN  GLY   158       2.137   9.930  -4.483  1.00  0.00              
ATOM   2324  CA  GLY   158       0.643  10.114  -3.049  1.00 95.38              
ATOM   2325  HA1 GLY   158       0.315   9.185  -3.493  1.00  0.00              
ATOM   2326  HA2 GLY   158      -0.128  10.872  -3.021  1.00  0.00              
ATOM   2327  C   GLY   158       1.110   9.828  -1.649  1.00 95.38              
ATOM   2328  O   GLY   158       0.365  10.012  -0.689  1.00 95.38              
ATOM   2329  N   ALA   159       2.378   9.376  -1.514  1.00 65.32              
ATOM   2330  HN  ALA   159       2.962   9.251  -2.314  1.00  0.00              
ATOM   2331  CA  ALA   159       2.990   9.022  -0.258  1.00 65.32              
ATOM   2332  HA  ALA   159       2.231   8.643   0.412  1.00 65.32              
ATOM   2333  CB  ALA   159       4.068   7.943  -0.459  1.00 65.32              
ATOM   2334  HB1 ALA   159       4.847   8.291  -1.170  1.00  0.00              
ATOM   2335  HB2 ALA   159       3.607   7.022  -0.877  1.00  0.00              
ATOM   2336  HB3 ALA   159       4.554   7.678   0.504  1.00  0.00              
ATOM   2337  C   ALA   159       3.658  10.212   0.390  1.00 65.32              
ATOM   2338  O   ALA   159       4.098  10.115   1.534  1.00 65.32              
ATOM   2339  N   PHE   160       3.752  11.359  -0.326  1.00105.61              
ATOM   2340  HN  PHE   160       3.383  11.418  -1.251  1.00  0.00              
ATOM   2341  CA  PHE   160       4.398  12.556   0.157  1.00105.61              
ATOM   2342  HA  PHE   160       5.056  12.295   0.974  1.00105.61              
ATOM   2343  CB  PHE   160       5.222  13.258  -0.965  1.00105.61              
ATOM   2344  HB1 PHE   160       4.551  13.514  -1.813  1.00  0.00              
ATOM   2345  HB2 PHE   160       5.996  12.554  -1.339  1.00  0.00              
ATOM   2346  CG  PHE   160       5.946  14.517  -0.520  1.00105.61              
ATOM   2347  CD1 PHE   160       6.595  14.614   0.727  1.00105.61              
ATOM   2348  HD1 PHE   160       6.602  13.779   1.412  1.00105.61              
ATOM   2349  CE1 PHE   160       7.237  15.798   1.112  1.00105.61              
ATOM   2350  HE1 PHE   160       7.723  15.859   2.075  1.00105.61              
ATOM   2351  CZ  PHE   160       7.249  16.899   0.250  1.00105.61              
ATOM   2352  HZ  PHE   160       7.745  17.813   0.545  1.00105.61              
ATOM   2353  CD2 PHE   160       5.970  15.634  -1.375  1.00105.61              
ATOM   2354  HD2 PHE   160       5.478  15.585  -2.335  1.00105.61              
ATOM   2355  CE2 PHE   160       6.616  16.817  -0.996  1.00105.61              
ATOM   2356  HE2 PHE   160       6.626  17.665  -1.664  1.00105.61              
ATOM   2357  C   PHE   160       3.341  13.498   0.670  1.00105.61              
ATOM   2358  O   PHE   160       3.499  14.086   1.738  1.00105.61              
ATOM   2359  N   ILE   161       2.245  13.677  -0.106  1.00163.54              
ATOM   2360  HN  ILE   161       2.111  13.143  -0.937  1.00  0.00              
ATOM   2361  CA  ILE   161       1.280  14.731   0.103  1.00163.54              
ATOM   2362  HA  ILE   161       1.828  15.580   0.488  1.00163.54              
ATOM   2363  CB  ILE   161       0.638  15.157  -1.221  1.00163.54              
ATOM   2364  HB  ILE   161       1.421  15.056  -2.011  1.00163.54              
ATOM   2365  CG2 ILE   161      -0.521  14.222  -1.639  1.00163.54              
ATOM   2366 HG21 ILE   161      -1.404  14.376  -0.993  1.00  0.00              
ATOM   2367 HG22 ILE   161      -0.219  13.158  -1.571  1.00  0.00              
ATOM   2368 HG23 ILE   161      -0.819  14.438  -2.686  1.00  0.00              
ATOM   2369  CG1 ILE   161       0.229  16.651  -1.233  1.00163.54              
ATOM   2370 HG11 ILE   161      -0.317  16.895  -0.297  1.00  0.00              
ATOM   2371 HG12 ILE   161      -0.471  16.814  -2.083  1.00  0.00              
ATOM   2372  CD  ILE   161       1.412  17.607  -1.411  1.00163.54              
ATOM   2373  HD1 ILE   161       1.909  17.425  -2.388  1.00  0.00              
ATOM   2374  HD2 ILE   161       2.164  17.467  -0.606  1.00  0.00              
ATOM   2375  HD3 ILE   161       1.062  18.660  -1.387  1.00  0.00              
ATOM   2376  C   ILE   161       0.264  14.331   1.154  1.00163.54              
ATOM   2377  O   ILE   161      -0.329  15.190   1.805  1.00163.54              
ATOM   2378  N   ALA   162       0.059  13.004   1.355  1.00 50.35              
ATOM   2379  HN  ALA   162       0.561  12.325   0.828  1.00  0.00              
ATOM   2380  CA  ALA   162      -0.890  12.464   2.307  1.00 50.35              
ATOM   2381  HA  ALA   162      -1.782  13.067   2.219  1.00 50.35              
ATOM   2382  CB  ALA   162      -1.331  11.020   1.985  1.00 50.35              
ATOM   2383  HB1 ALA   162      -0.474  10.321   1.968  1.00  0.00              
ATOM   2384  HB2 ALA   162      -1.814  10.995   0.985  1.00  0.00              
ATOM   2385  HB3 ALA   162      -2.069  10.659   2.731  1.00  0.00              
ATOM   2386  C   ALA   162      -0.434  12.584   3.752  1.00 50.35              
ATOM   2387  O   ALA   162      -1.293  12.926   4.564  1.00 50.35              
ATOM   2388  N   PRO   163       0.829  12.378   4.172  1.00157.02              
ATOM   2389  CD  PRO   163       1.764  11.473   3.495  1.00157.02              
ATOM   2390  HD1 PRO   163       2.332  12.056   2.746  1.00  0.00              
ATOM   2391  HD2 PRO   163       1.247  10.622   3.008  1.00  0.00              
ATOM   2392  CA  PRO   163       1.255  12.612   5.550  1.00157.02              
ATOM   2393  HA  PRO   163       0.599  12.042   6.193  1.00157.02              
ATOM   2394  CB  PRO   163       2.703  12.109   5.587  1.00157.02              
ATOM   2395  HB1 PRO   163       3.006  11.785   6.602  1.00  0.00              
ATOM   2396  HB2 PRO   163       3.408  12.889   5.219  1.00  0.00              
ATOM   2397  CG  PRO   163       2.698  10.956   4.591  1.00157.02              
ATOM   2398  HG1 PRO   163       3.709  10.707   4.213  1.00  0.00              
ATOM   2399  HG2 PRO   163       2.243  10.061   5.066  1.00  0.00              
ATOM   2400  C   PRO   163       1.239  14.057   5.997  1.00157.02              
ATOM   2401  O   PRO   163       1.540  14.300   7.164  1.00157.02              
ATOM   2402  N   LEU   164       0.908  15.023   5.109  1.00 45.04              
ATOM   2403  HN  LEU   164       0.665  14.800   4.167  1.00  0.00              
ATOM   2404  CA  LEU   164       0.886  16.427   5.438  1.00 45.04              
ATOM   2405  HA  LEU   164       1.613  16.625   6.213  1.00 45.04              
ATOM   2406  CB  LEU   164       1.178  17.328   4.214  1.00 45.04              
ATOM   2407  HB1 LEU   164       1.191  18.392   4.540  1.00  0.00              
ATOM   2408  HB2 LEU   164       0.359  17.213   3.469  1.00  0.00              
ATOM   2409  CG  LEU   164       2.508  17.024   3.481  1.00 45.04              
ATOM   2410  HG  LEU   164       2.445  15.980   3.101  1.00 45.04              
ATOM   2411  CD1 LEU   164       2.667  17.941   2.253  1.00 45.04              
ATOM   2412 HD11 LEU   164       2.772  18.999   2.573  1.00  0.00              
ATOM   2413 HD12 LEU   164       1.775  17.857   1.599  1.00  0.00              
ATOM   2414 HD13 LEU   164       3.567  17.653   1.670  1.00  0.00              
ATOM   2415  CD2 LEU   164       3.751  17.107   4.389  1.00 45.04              
ATOM   2416 HD21 LEU   164       3.693  16.362   5.209  1.00  0.00              
ATOM   2417 HD22 LEU   164       3.841  18.122   4.830  1.00  0.00              
ATOM   2418 HD23 LEU   164       4.667  16.898   3.795  1.00  0.00              
ATOM   2419  C   LEU   164      -0.481  16.793   5.953  1.00 45.04              
ATOM   2420  O   LEU   164      -0.607  17.531   6.929  1.00 45.04              
ATOM   2421  N   ILE   165      -1.536  16.281   5.276  1.00156.55              
ATOM   2422  HN  ILE   165      -1.396  15.636   4.529  1.00  0.00              
ATOM   2423  CA  ILE   165      -2.909  16.693   5.460  1.00156.55              
ATOM   2424  HA  ILE   165      -2.913  17.721   5.788  1.00156.55              
ATOM   2425  CB  ILE   165      -3.676  16.612   4.143  1.00156.55              
ATOM   2426  HB  ILE   165      -3.667  15.552   3.805  1.00156.55              
ATOM   2427  CG2 ILE   165      -5.154  17.030   4.299  1.00156.55              
ATOM   2428 HG21 ILE   165      -5.233  18.027   4.778  1.00  0.00              
ATOM   2429 HG22 ILE   165      -5.707  16.291   4.914  1.00  0.00              
ATOM   2430 HG23 ILE   165      -5.645  17.071   3.304  1.00  0.00              
ATOM   2431  CG1 ILE   165      -2.972  17.455   3.043  1.00156.55              
ATOM   2432 HG11 ILE   165      -3.556  17.347   2.103  1.00  0.00              
ATOM   2433 HG12 ILE   165      -1.963  17.040   2.842  1.00  0.00              
ATOM   2434  CD  ILE   165      -2.841  18.954   3.339  1.00156.55              
ATOM   2435  HD1 ILE   165      -2.207  19.132   4.232  1.00  0.00              
ATOM   2436  HD2 ILE   165      -3.839  19.412   3.509  1.00  0.00              
ATOM   2437  HD3 ILE   165      -2.368  19.465   2.472  1.00  0.00              
ATOM   2438  C   ILE   165      -3.557  15.873   6.552  1.00156.55              
ATOM   2439  O   ILE   165      -4.562  16.289   7.127  1.00156.55              
ATOM   2440  N   VAL   166      -2.963  14.707   6.921  1.00106.03              
ATOM   2441  HN  VAL   166      -2.143  14.373   6.462  1.00  0.00              
ATOM   2442  CA  VAL   166      -3.426  13.908   8.041  1.00106.03              
ATOM   2443  HA  VAL   166      -4.502  13.842   7.962  1.00106.03              
ATOM   2444  CB  VAL   166      -2.880  12.478   8.026  1.00106.03              
ATOM   2445  HB  VAL   166      -3.073  12.062   7.011  1.00106.03              
ATOM   2446  CG1 VAL   166      -1.356  12.427   8.257  1.00106.03              
ATOM   2447 HG11 VAL   166      -1.101  12.707   9.300  1.00  0.00              
ATOM   2448 HG12 VAL   166      -0.840  13.121   7.565  1.00  0.00              
ATOM   2449 HG13 VAL   166      -0.977  11.398   8.073  1.00  0.00              
ATOM   2450  CG2 VAL   166      -3.653  11.595   9.030  1.00106.03              
ATOM   2451 HG21 VAL   166      -4.743  11.635   8.823  1.00  0.00              
ATOM   2452 HG22 VAL   166      -3.472  11.929  10.072  1.00  0.00              
ATOM   2453 HG23 VAL   166      -3.317  10.540   8.941  1.00  0.00              
ATOM   2454  C   VAL   166      -3.092  14.620   9.337  1.00106.03              
ATOM   2455  O   VAL   166      -3.834  14.530  10.313  1.00106.03              
ATOM   2456  N   GLY   167      -1.974  15.390   9.339  1.00 94.69              
ATOM   2457  HN  GLY   167      -1.403  15.462   8.524  1.00  0.00              
ATOM   2458  CA  GLY   167      -1.524  16.164  10.468  1.00 94.69              
ATOM   2459  HA1 GLY   167      -0.457  16.285  10.349  1.00  0.00              
ATOM   2460  HA2 GLY   167      -1.796  15.654  11.382  1.00  0.00              
ATOM   2461  C   GLY   167      -2.152  17.529  10.463  1.00 94.69              
ATOM   2462  O   GLY   167      -2.127  18.215  11.483  1.00 94.69              
ATOM   2463  N   ALA   168      -2.736  17.955   9.314  1.00 42.92              
ATOM   2464  HN  ALA   168      -2.736  17.381   8.497  1.00  0.00              
ATOM   2465  CA  ALA   168      -3.403  19.230   9.164  1.00 42.92              
ATOM   2466  HA  ALA   168      -2.861  19.968   9.737  1.00 42.92              
ATOM   2467  CB  ALA   168      -3.479  19.698   7.697  1.00 42.92              
ATOM   2468  HB1 ALA   168      -4.100  19.007   7.088  1.00  0.00              
ATOM   2469  HB2 ALA   168      -2.460  19.732   7.258  1.00  0.00              
ATOM   2470  HB3 ALA   168      -3.918  20.716   7.633  1.00  0.00              
ATOM   2471  C   ALA   168      -4.813  19.141   9.688  1.00 42.92              
ATOM   2472  O   ALA   168      -5.407  20.150  10.066  1.00 42.92              
ATOM   2473  N   ALA   169      -5.364  17.903   9.747  1.00 28.97              
ATOM   2474  HN  ALA   169      -4.856  17.107   9.427  1.00  0.00              
ATOM   2475  CA  ALA   169      -6.665  17.613  10.297  1.00 28.97              
ATOM   2476  HA  ALA   169      -7.338  18.419  10.039  1.00 28.97              
ATOM   2477  CB  ALA   169      -7.226  16.287   9.749  1.00 28.97              
ATOM   2478  HB1 ALA   169      -6.563  15.437  10.015  1.00  0.00              
ATOM   2479  HB2 ALA   169      -7.296  16.338   8.641  1.00  0.00              
ATOM   2480  HB3 ALA   169      -8.244  16.089  10.149  1.00  0.00              
ATOM   2481  C   ALA   169      -6.584  17.500  11.801  1.00 28.97              
ATOM   2482  O   ALA   169      -7.607  17.371  12.469  1.00 28.97              
ATOM   2483  N   GLN   170      -5.349  17.562  12.358  1.00 33.74              
ATOM   2484  HN  GLN   170      -4.541  17.662  11.782  1.00  0.00              
ATOM   2485  CA  GLN   170      -5.079  17.535  13.773  1.00 33.74              
ATOM   2486  HA  GLN   170      -5.955  17.188  14.304  1.00 33.74              
ATOM   2487  CB  GLN   170      -3.891  16.611  14.125  1.00 33.74              
ATOM   2488  HB1 GLN   170      -3.676  16.692  15.214  1.00  0.00              
ATOM   2489  HB2 GLN   170      -2.988  16.942  13.567  1.00  0.00              
ATOM   2490  CG  GLN   170      -4.182  15.136  13.786  1.00 33.74              
ATOM   2491  HG1 GLN   170      -4.414  15.037  12.706  1.00  0.00              
ATOM   2492  HG2 GLN   170      -5.060  14.781  14.364  1.00  0.00              
ATOM   2493  CD  GLN   170      -2.966  14.260  14.108  1.00 33.74              
ATOM   2494  OE1 GLN   170      -2.388  13.632  13.211  1.00 33.74              
ATOM   2495  NE2 GLN   170      -2.585  14.220  15.421  1.00 33.74              
ATOM   2496 HE21 GLN   170      -1.799  13.667  15.696  1.00  0.00              
ATOM   2497 HE22 GLN   170      -3.087  14.753  16.102  1.00  0.00              
ATOM   2498  C   GLN   170      -4.763  18.930  14.251  1.00 33.74              
ATOM   2499  O   GLN   170      -4.827  19.192  15.452  1.00 33.74              
ATOM   2500  N   GLU   171      -4.436  19.873  13.323  1.00 61.35              
ATOM   2501  HN  GLU   171      -4.380  19.645  12.354  1.00  0.00              
ATOM   2502  CA  GLU   171      -4.187  21.266  13.644  1.00 61.35              
ATOM   2503  HA  GLU   171      -3.510  21.307  14.487  1.00 61.35              
ATOM   2504  CB  GLU   171      -3.586  22.084  12.475  1.00 61.35              
ATOM   2505  HB1 GLU   171      -3.592  23.166  12.743  1.00  0.00              
ATOM   2506  HB2 GLU   171      -4.215  21.953  11.568  1.00  0.00              
ATOM   2507  CG  GLU   171      -2.133  21.696  12.152  1.00 61.35              
ATOM   2508  HG1 GLU   171      -2.082  20.630  11.853  1.00  0.00              
ATOM   2509  HG2 GLU   171      -1.505  21.838  13.057  1.00  0.00              
ATOM   2510  CD  GLU   171      -1.604  22.566  11.013  1.00 61.35              
ATOM   2511  OE1 GLU   171      -2.184  22.499   9.897  1.00 61.35              
ATOM   2512  OE2 GLU   171      -0.611  23.305  11.244  1.00 61.35              
ATOM   2513  C   GLU   171      -5.486  21.909  14.040  1.00 61.35              
ATOM   2514  O   GLU   171      -5.611  22.435  15.146  1.00 61.35              
ATOM   2515  N   ALA   172      -6.501  21.830  13.146  1.00228.88              
ATOM   2516  HN  ALA   172      -6.367  21.431  12.242  1.00  0.00              
ATOM   2517  CA  ALA   172      -7.857  22.191  13.471  1.00228.88              
ATOM   2518  HA  ALA   172      -7.854  23.034  14.147  1.00228.88              
ATOM   2519  CB  ALA   172      -8.704  22.540  12.233  1.00228.88              
ATOM   2520  HB1 ALA   172      -8.701  21.707  11.499  1.00  0.00              
ATOM   2521  HB2 ALA   172      -8.285  23.439  11.733  1.00  0.00              
ATOM   2522  HB3 ALA   172      -9.755  22.760  12.521  1.00  0.00              
ATOM   2523  C   ALA   172      -8.450  20.993  14.158  1.00228.88              
ATOM   2524  O   ALA   172      -8.458  19.895  13.605  1.00228.88              
ATOM   2525  N   ALA   173      -8.914  21.177  15.415  1.00239.65              
ATOM   2526  HN  ALA   173      -8.919  22.077  15.843  1.00  0.00              
ATOM   2527  CA  ALA   173      -9.338  20.086  16.256  1.00239.65              
ATOM   2528  HA  ALA   173      -8.779  19.198  15.994  1.00239.65              
ATOM   2529  CB  ALA   173      -9.117  20.377  17.752  1.00239.65              
ATOM   2530  HB1 ALA   173      -9.686  21.278  18.067  1.00  0.00              
ATOM   2531  HB2 ALA   173      -8.038  20.565  17.941  1.00  0.00              
ATOM   2532  HB3 ALA   173      -9.434  19.515  18.376  1.00  0.00              
ATOM   2533  C   ALA   173     -10.799  19.829  16.040  1.00239.65              
ATOM   2534  O   ALA   173     -11.584  20.758  15.855  1.00239.65              
ATOM   2535  N   GLY   174     -11.184  18.534  16.062  1.00 92.51              
ATOM   2536  HN  GLY   174     -10.526  17.795  16.190  1.00  0.00              
ATOM   2537  CA  GLY   174     -12.559  18.131  15.960  1.00 92.51              
ATOM   2538  HA1 GLY   174     -13.112  18.851  15.373  1.00  0.00              
ATOM   2539  HA2 GLY   174     -12.933  18.001  16.965  1.00  0.00              
ATOM   2540  C   GLY   174     -12.615  16.819  15.250  1.00 92.51              
ATOM   2541  O   GLY   174     -11.697  16.442  14.522  1.00 92.51              
ATOM   2542  N   TYR   175     -13.750  16.109  15.441  1.00 48.58              
ATOM   2543  HN  TYR   175     -14.456  16.439  16.062  1.00  0.00              
ATOM   2544  CA  TYR   175     -14.085  14.886  14.747  1.00 48.58              
ATOM   2545  HA  TYR   175     -13.178  14.356  14.490  1.00 48.58              
ATOM   2546  CB  TYR   175     -15.027  13.980  15.576  1.00 48.58              
ATOM   2547  HB1 TYR   175     -15.312  13.073  15.000  1.00  0.00              
ATOM   2548  HB2 TYR   175     -15.950  14.531  15.860  1.00  0.00              
ATOM   2549  CG  TYR   175     -14.325  13.524  16.828  1.00 48.58              
ATOM   2550  CD1 TYR   175     -14.668  14.052  18.086  1.00 48.58              
ATOM   2551  HD1 TYR   175     -15.446  14.798  18.161  1.00 48.58              
ATOM   2552  CE1 TYR   175     -14.008  13.622  19.243  1.00 48.58              
ATOM   2553  HE1 TYR   175     -14.285  14.037  20.202  1.00 48.58              
ATOM   2554  CZ  TYR   175     -12.996  12.654  19.157  1.00 48.58              
ATOM   2555  OH  TYR   175     -12.339  12.208  20.324  1.00 48.58              
ATOM   2556  HH  TYR   175     -11.696  11.541  20.066  1.00 48.58              
ATOM   2557  CD2 TYR   175     -13.307  12.560  16.752  1.00 48.58              
ATOM   2558  HD2 TYR   175     -13.032  12.151  15.791  1.00 48.58              
ATOM   2559  CE2 TYR   175     -12.648  12.122  17.908  1.00 48.58              
ATOM   2560  HE2 TYR   175     -11.876  11.371  17.833  1.00 48.58              
ATOM   2561  C   TYR   175     -14.806  15.251  13.476  1.00 48.58              
ATOM   2562  O   TYR   175     -14.905  14.443  12.555  1.00 48.58              
ATOM   2563  N   HSE   176     -15.300  16.511  13.405  1.00 82.00              
ATOM   2564  HN  HSE   176     -15.206  17.131  14.180  1.00  0.00              
ATOM   2565  CA  HSE   176     -15.955  17.092  12.259  1.00 82.00              
ATOM   2566  HA  HSE   176     -16.610  16.351  11.822  1.00 82.00              
ATOM   2567  CB  HSE   176     -16.767  18.357  12.628  1.00 82.00              
ATOM   2568  HB1 HSE   176     -17.241  18.768  11.709  1.00  0.00              
ATOM   2569  HB2 HSE   176     -16.091  19.138  13.041  1.00  0.00              
ATOM   2570  ND1 HSE   176     -17.593  18.007  14.976  1.00 82.00              
ATOM   2571  CG  HSE   176     -17.869  18.097  13.620  1.00 82.00              
ATOM   2572  CE1 HSE   176     -18.762  17.773  15.540  1.00 82.00              
ATOM   2573  HE1 HSE   176     -18.924  17.648  16.609  1.00 82.00              
ATOM   2574  NE2 HSE   176     -19.767  17.707  14.632  1.00 82.00              
ATOM   2575  HE2 HSE   176     -20.738  17.542  14.813  1.00 82.00              
ATOM   2576  CD2 HSE   176     -19.199  17.915  13.396  1.00 82.00              
ATOM   2577  HD2 HSE   176     -19.758  17.919  12.471  1.00 82.00              
ATOM   2578  C   HSE   176     -14.922  17.501  11.244  1.00 82.00              
ATOM   2579  O   HSE   176     -15.225  17.591  10.057  1.00 82.00              
ATOM   2580  N   VAL   177     -13.667  17.741  11.701  1.00 89.17              
ATOM   2581  HN  VAL   177     -13.457  17.664  12.674  1.00  0.00              
ATOM   2582  CA  VAL   177     -12.539  18.089  10.868  1.00 89.17              
ATOM   2583  HA  VAL   177     -12.879  18.793  10.123  1.00 89.17              
ATOM   2584  CB  VAL   177     -11.395  18.722  11.652  1.00 89.17              
ATOM   2585  HB  VAL   177     -11.005  18.006  12.410  1.00 89.17              
ATOM   2586  CG1 VAL   177     -10.241  19.107  10.699  1.00 89.17              
ATOM   2587 HG11 VAL   177     -10.609  19.773   9.892  1.00  0.00              
ATOM   2588 HG12 VAL   177      -9.785  18.207  10.239  1.00  0.00              
ATOM   2589 HG13 VAL   177      -9.444  19.637  11.258  1.00  0.00              
ATOM   2590  CG2 VAL   177     -11.939  19.960  12.396  1.00 89.17              
ATOM   2591 HG21 VAL   177     -12.704  19.673  13.147  1.00  0.00              
ATOM   2592 HG22 VAL   177     -12.392  20.674  11.677  1.00  0.00              
ATOM   2593 HG23 VAL   177     -11.114  20.475  12.931  1.00  0.00              
ATOM   2594  C   VAL   177     -12.059  16.838  10.177  1.00 89.17              
ATOM   2595  O   VAL   177     -11.742  16.859   8.991  1.00 89.17              
ATOM   2596  N   ALA   178     -12.036  15.697  10.905  1.00 49.38              
ATOM   2597  HN  ALA   178     -12.313  15.695  11.863  1.00  0.00              
ATOM   2598  CA  ALA   178     -11.625  14.414  10.384  1.00 49.38              
ATOM   2599  HA  ALA   178     -10.649  14.534   9.935  1.00 49.38              
ATOM   2600  CB  ALA   178     -11.553  13.355  11.497  1.00 49.38              
ATOM   2601  HB1 ALA   178     -12.544  13.211  11.977  1.00  0.00              
ATOM   2602  HB2 ALA   178     -10.837  13.685  12.280  1.00  0.00              
ATOM   2603  HB3 ALA   178     -11.205  12.380  11.093  1.00  0.00              
ATOM   2604  C   ALA   178     -12.587  13.907   9.338  1.00 49.38              
ATOM   2605  O   ALA   178     -12.185  13.242   8.384  1.00 49.38              
ATOM   2606  N   PHE   179     -13.889  14.239   9.503  1.00 93.38              
ATOM   2607  HN  PHE   179     -14.177  14.798  10.278  1.00  0.00              
ATOM   2608  CA  PHE   179     -14.953  13.820   8.629  1.00 93.38              
ATOM   2609  HA  PHE   179     -14.736  12.810   8.307  1.00 93.38              
ATOM   2610  CB  PHE   179     -16.317  13.838   9.373  1.00 93.38              
ATOM   2611  HB1 PHE   179     -16.616  14.879   9.625  1.00  0.00              
ATOM   2612  HB2 PHE   179     -16.225  13.263  10.320  1.00  0.00              
ATOM   2613  CG  PHE   179     -17.402  13.182   8.555  1.00 93.38              
ATOM   2614  CD1 PHE   179     -17.409  11.789   8.362  1.00 93.38              
ATOM   2615  HD1 PHE   179     -16.655  11.176   8.835  1.00 93.38              
ATOM   2616  CE1 PHE   179     -18.373  11.190   7.542  1.00 93.38              
ATOM   2617  HE1 PHE   179     -18.370  10.120   7.395  1.00 93.38              
ATOM   2618  CZ  PHE   179     -19.334  11.984   6.904  1.00 93.38              
ATOM   2619  HZ  PHE   179     -20.064  11.530   6.256  1.00 93.38              
ATOM   2620  CD2 PHE   179     -18.384  13.965   7.922  1.00 93.38              
ATOM   2621  HD2 PHE   179     -18.381  15.037   8.051  1.00 93.38              
ATOM   2622  CE2 PHE   179     -19.344  13.370   7.095  1.00 93.38              
ATOM   2623  HE2 PHE   179     -20.085  13.979   6.602  1.00 93.38              
ATOM   2624  C   PHE   179     -15.014  14.714   7.408  1.00 93.38              
ATOM   2625  O   PHE   179     -15.461  14.272   6.352  1.00 93.38              
ATOM   2626  N   SER   180     -14.567  15.991   7.512  1.00 33.01              
ATOM   2627  HN  SER   180     -14.193  16.348   8.365  1.00  0.00              
ATOM   2628  CA  SER   180     -14.626  16.928   6.409  1.00 33.01              
ATOM   2629  HA  SER   180     -15.557  16.755   5.886  1.00 33.01              
ATOM   2630  CB  SER   180     -14.638  18.422   6.833  1.00 33.01              
ATOM   2631  HB1 SER   180     -15.527  18.611   7.471  1.00  0.00              
ATOM   2632  HB2 SER   180     -14.720  19.067   5.932  1.00  0.00              
ATOM   2633  OG  SER   180     -13.478  18.808   7.558  1.00 33.01              
ATOM   2634  HG1 SER   180     -13.581  18.437   8.437  1.00  0.00              
ATOM   2635  C   SER   180     -13.508  16.670   5.429  1.00 33.01              
ATOM   2636  O   SER   180     -13.685  16.876   4.233  1.00 33.01              
ATOM   2637  N   LEU   181     -12.339  16.171   5.908  1.00141.20              
ATOM   2638  HN  LEU   181     -12.201  16.012   6.881  1.00  0.00              
ATOM   2639  CA  LEU   181     -11.238  15.787   5.047  1.00141.20              
ATOM   2640  HA  LEU   181     -11.142  16.533   4.273  1.00141.20              
ATOM   2641  CB  LEU   181      -9.880  15.619   5.786  1.00141.20              
ATOM   2642  HB1 LEU   181      -9.248  14.881   5.240  1.00  0.00              
ATOM   2643  HB2 LEU   181     -10.066  15.202   6.800  1.00  0.00              
ATOM   2644  CG  LEU   181      -9.014  16.905   5.902  1.00141.20              
ATOM   2645  HG  LEU   181      -8.052  16.583   6.367  1.00141.20              
ATOM   2646  CD1 LEU   181      -8.649  17.499   4.526  1.00141.20              
ATOM   2647 HD11 LEU   181      -9.545  17.921   4.024  1.00  0.00              
ATOM   2648 HD12 LEU   181      -8.208  16.717   3.873  1.00  0.00              
ATOM   2649 HD13 LEU   181      -7.907  18.315   4.650  1.00  0.00              
ATOM   2650  CD2 LEU   181      -9.599  17.981   6.837  1.00141.20              
ATOM   2651 HD21 LEU   181      -9.693  17.578   7.866  1.00  0.00              
ATOM   2652 HD22 LEU   181     -10.595  18.317   6.484  1.00  0.00              
ATOM   2653 HD23 LEU   181      -8.923  18.861   6.875  1.00  0.00              
ATOM   2654  C   LEU   181     -11.575  14.488   4.363  1.00141.20              
ATOM   2655  O   LEU   181     -11.140  14.263   3.236  1.00141.20              
ATOM   2656  N   ALA   182     -12.390  13.623   5.017  1.00 43.92              
ATOM   2657  HN  ALA   182     -12.742  13.838   5.925  1.00  0.00              
ATOM   2658  CA  ALA   182     -12.832  12.361   4.471  1.00 43.92              
ATOM   2659  HA  ALA   182     -11.962  11.826   4.130  1.00 43.92              
ATOM   2660  CB  ALA   182     -13.550  11.478   5.511  1.00 43.92              
ATOM   2661  HB1 ALA   182     -14.461  11.973   5.904  1.00  0.00              
ATOM   2662  HB2 ALA   182     -12.870  11.277   6.366  1.00  0.00              
ATOM   2663  HB3 ALA   182     -13.841  10.503   5.065  1.00  0.00              
ATOM   2664  C   ALA   182     -13.748  12.587   3.298  1.00 43.92              
ATOM   2665  O   ALA   182     -13.474  12.115   2.198  1.00 43.92              
ATOM   2666  N   ALA   183     -14.845  13.348   3.520  1.00 40.33              
ATOM   2667  HN  ALA   183     -14.992  13.761   4.415  1.00  0.00              
ATOM   2668  CA  ALA   183     -15.929  13.554   2.588  1.00 40.33              
ATOM   2669  HA  ALA   183     -16.281  12.579   2.283  1.00 40.33              
ATOM   2670  CB  ALA   183     -17.089  14.321   3.253  1.00 40.33              
ATOM   2671  HB1 ALA   183     -16.756  15.327   3.586  1.00  0.00              
ATOM   2672  HB2 ALA   183     -17.444  13.763   4.145  1.00  0.00              
ATOM   2673  HB3 ALA   183     -17.943  14.437   2.552  1.00  0.00              
ATOM   2674  C   ALA   183     -15.522  14.321   1.355  1.00 40.33              
ATOM   2675  O   ALA   183     -15.977  14.001   0.259  1.00 40.33              
ATOM   2676  N   ILE   184     -14.652  15.350   1.509  1.00 97.14              
ATOM   2677  HN  ILE   184     -14.288  15.582   2.408  1.00  0.00              
ATOM   2678  CA  ILE   184     -14.200  16.203   0.427  1.00 97.14              
ATOM   2679  HA  ILE   184     -15.042  16.388  -0.224  1.00 97.14              
ATOM   2680  CB  ILE   184     -13.667  17.546   0.935  1.00 97.14              
ATOM   2681  HB  ILE   184     -12.890  17.341   1.707  1.00 97.14              
ATOM   2682  CG2 ILE   184     -12.987  18.371  -0.186  1.00 97.14              
ATOM   2683 HG21 ILE   184     -13.667  18.489  -1.055  1.00  0.00              
ATOM   2684 HG22 ILE   184     -12.052  17.882  -0.530  1.00  0.00              
ATOM   2685 HG23 ILE   184     -12.722  19.379   0.196  1.00  0.00              
ATOM   2686  CG1 ILE   184     -14.794  18.364   1.624  1.00 97.14              
ATOM   2687 HG11 ILE   184     -14.330  19.262   2.090  1.00  0.00              
ATOM   2688 HG12 ILE   184     -15.238  17.762   2.445  1.00  0.00              
ATOM   2689  CD  ILE   184     -15.926  18.834   0.701  1.00 97.14              
ATOM   2690  HD1 ILE   184     -16.458  17.970   0.250  1.00  0.00              
ATOM   2691  HD2 ILE   184     -15.535  19.478  -0.113  1.00  0.00              
ATOM   2692  HD3 ILE   184     -16.664  19.428   1.284  1.00  0.00              
ATOM   2693  C   ILE   184     -13.164  15.472  -0.391  1.00 97.14              
ATOM   2694  O   ILE   184     -13.106  15.652  -1.604  1.00 97.14              
ATOM   2695  N   GLY   185     -12.351  14.589   0.236  1.00 97.25              
ATOM   2696  HN  GLY   185     -12.410  14.436   1.220  1.00  0.00              
ATOM   2697  CA  GLY   185     -11.360  13.794  -0.459  1.00 97.25              
ATOM   2698  HA1 GLY   185     -10.796  13.269   0.297  1.00  0.00              
ATOM   2699  HA2 GLY   185     -10.754  14.459  -1.061  1.00  0.00              
ATOM   2700  C   GLY   185     -11.998  12.770  -1.359  1.00 97.25              
ATOM   2701  O   GLY   185     -11.462  12.436  -2.412  1.00 97.25              
ATOM   2702  N   MET   186     -13.186  12.264  -0.961  1.00 81.39              
ATOM   2703  HN  MET   186     -13.597  12.559  -0.101  1.00  0.00              
ATOM   2704  CA  MET   186     -13.963  11.296  -1.696  1.00 81.39              
ATOM   2705  HA  MET   186     -13.298  10.553  -2.115  1.00 81.39              
ATOM   2706  CB  MET   186     -14.986  10.616  -0.758  1.00 81.39              
ATOM   2707  HB1 MET   186     -15.732  10.044  -1.354  1.00  0.00              
ATOM   2708  HB2 MET   186     -15.524  11.416  -0.204  1.00  0.00              
ATOM   2709  CG  MET   186     -14.338   9.636   0.243  1.00 81.39              
ATOM   2710  HG1 MET   186     -13.310   9.996   0.468  1.00  0.00              
ATOM   2711  HG2 MET   186     -14.220   8.658  -0.273  1.00  0.00              
ATOM   2712  SD  MET   186     -15.215   9.411   1.835  1.00 81.39              
ATOM   2713  CE  MET   186     -16.943   9.535   1.290  1.00 81.39              
ATOM   2714  HE1 MET   186     -17.202  10.571   0.986  1.00  0.00              
ATOM   2715  HE2 MET   186     -17.636   9.249   2.108  1.00  0.00              
ATOM   2716  HE3 MET   186     -17.134   8.860   0.431  1.00  0.00              
ATOM   2717  C   MET   186     -14.715  11.968  -2.823  1.00 81.39              
ATOM   2718  O   MET   186     -14.999  11.337  -3.841  1.00 81.39              
ATOM   2719  N   PHE   187     -15.042  13.274  -2.662  1.00 49.74              
ATOM   2720  HN  PHE   187     -14.781  13.763  -1.833  1.00  0.00              
ATOM   2721  CA  PHE   187     -15.803  14.060  -3.610  1.00 49.74              
ATOM   2722  HA  PHE   187     -16.602  13.434  -3.984  1.00 49.74              
ATOM   2723  CB  PHE   187     -16.407  15.322  -2.933  1.00 49.74              
ATOM   2724  HB1 PHE   187     -15.602  16.014  -2.604  1.00  0.00              
ATOM   2725  HB2 PHE   187     -16.988  15.016  -2.037  1.00  0.00              
ATOM   2726  CG  PHE   187     -17.354  16.056  -3.850  1.00 49.74              
ATOM   2727  CD1 PHE   187     -18.581  15.478  -4.222  1.00 49.74              
ATOM   2728  HD1 PHE   187     -18.862  14.512  -3.829  1.00 49.74              
ATOM   2729  CE1 PHE   187     -19.437  16.134  -5.114  1.00 49.74              
ATOM   2730  HE1 PHE   187     -20.374  15.679  -5.398  1.00 49.74              
ATOM   2731  CZ  PHE   187     -19.074  17.379  -5.644  1.00 49.74              
ATOM   2732  HZ  PHE   187     -19.731  17.884  -6.336  1.00 49.74              
ATOM   2733  CD2 PHE   187     -17.003  17.308  -4.384  1.00 49.74              
ATOM   2734  HD2 PHE   187     -16.058  17.760  -4.117  1.00 49.74              
ATOM   2735  CE2 PHE   187     -17.856  17.968  -5.278  1.00 49.74              
ATOM   2736  HE2 PHE   187     -17.574  18.926  -5.687  1.00 49.74              
ATOM   2737  C   PHE   187     -14.929  14.473  -4.773  1.00 49.74              
ATOM   2738  O   PHE   187     -15.398  14.529  -5.908  1.00 49.74              
ATOM   2739  N   ILE   188     -13.627  14.755  -4.513  1.00 37.22              
ATOM   2740  HN  ILE   188     -13.272  14.707  -3.582  1.00  0.00              
ATOM   2741  CA  ILE   188     -12.645  15.116  -5.520  1.00 37.22              
ATOM   2742  HA  ILE   188     -13.087  15.859  -6.170  1.00 37.22              
ATOM   2743  CB  ILE   188     -11.364  15.693  -4.912  1.00 37.22              
ATOM   2744  HB  ILE   188     -10.995  14.990  -4.130  1.00 37.22              
ATOM   2745  CG2 ILE   188     -10.248  15.867  -5.975  1.00 37.22              
ATOM   2746 HG21 ILE   188     -10.598  16.529  -6.794  1.00  0.00              
ATOM   2747 HG22 ILE   188      -9.942  14.894  -6.409  1.00  0.00              
ATOM   2748 HG23 ILE   188      -9.343  16.319  -5.519  1.00  0.00              
ATOM   2749  CG1 ILE   188     -11.677  17.051  -4.234  1.00 37.22              
ATOM   2750 HG11 ILE   188     -12.599  16.964  -3.624  1.00  0.00              
ATOM   2751 HG12 ILE   188     -11.878  17.808  -5.023  1.00  0.00              
ATOM   2752  CD  ILE   188     -10.552  17.555  -3.323  1.00 37.22              
ATOM   2753  HD1 ILE   188      -9.622  17.738  -3.900  1.00  0.00              
ATOM   2754  HD2 ILE   188     -10.336  16.806  -2.530  1.00  0.00              
ATOM   2755  HD3 ILE   188     -10.855  18.505  -2.836  1.00  0.00              
ATOM   2756  C   ILE   188     -12.353  13.887  -6.345  1.00 37.22              
ATOM   2757  O   ILE   188     -12.119  13.996  -7.545  1.00 37.22              
ATOM   2758  N   GLY   189     -12.424  12.686  -5.714  1.00 34.71              
ATOM   2759  HN  GLY   189     -12.644  12.641  -4.743  1.00  0.00              
ATOM   2760  CA  GLY   189     -12.188  11.401  -6.334  1.00 34.71              
ATOM   2761  HA1 GLY   189     -12.226  10.672  -5.539  1.00  0.00              
ATOM   2762  HA2 GLY   189     -11.223  11.443  -6.816  1.00  0.00              
ATOM   2763  C   GLY   189     -13.220  11.012  -7.364  1.00 34.71              
ATOM   2764  O   GLY   189     -13.008  10.065  -8.120  1.00 34.71              
ATOM   2765  N   LEU   190     -14.358  11.749  -7.436  1.00152.40              
ATOM   2766  HN  LEU   190     -14.527  12.497  -6.799  1.00  0.00              
ATOM   2767  CA  LEU   190     -15.360  11.576  -8.462  1.00152.40              
ATOM   2768  HA  LEU   190     -15.476  10.521  -8.664  1.00152.40              
ATOM   2769  CB  LEU   190     -16.727  12.197  -8.094  1.00152.40              
ATOM   2770  HB1 LEU   190     -17.426  12.069  -8.948  1.00  0.00              
ATOM   2771  HB2 LEU   190     -16.601  13.286  -7.923  1.00  0.00              
ATOM   2772  CG  LEU   190     -17.413  11.613  -6.840  1.00152.40              
ATOM   2773  HG  LEU   190     -16.748  11.794  -5.964  1.00152.40              
ATOM   2774  CD1 LEU   190     -18.731  12.369  -6.584  1.00152.40              
ATOM   2775 HD11 LEU   190     -19.416  12.247  -7.449  1.00  0.00              
ATOM   2776 HD12 LEU   190     -18.530  13.452  -6.443  1.00  0.00              
ATOM   2777 HD13 LEU   190     -19.239  11.985  -5.678  1.00  0.00              
ATOM   2778  CD2 LEU   190     -17.646  10.095  -6.945  1.00152.40              
ATOM   2779 HD21 LEU   190     -16.682   9.549  -7.008  1.00  0.00              
ATOM   2780 HD22 LEU   190     -18.249   9.859  -7.847  1.00  0.00              
ATOM   2781 HD23 LEU   190     -18.188   9.732  -6.048  1.00  0.00              
ATOM   2782  C   LEU   190     -14.890  12.258  -9.719  1.00152.40              
ATOM   2783  O   LEU   190     -14.957  11.673 -10.798  1.00152.40              
ATOM   2784  N   LEU   191     -14.383  13.513  -9.592  1.00 87.25              
ATOM   2785  HN  LEU   191     -14.324  13.949  -8.698  1.00  0.00              
ATOM   2786  CA  LEU   191     -13.926  14.332 -10.695  1.00 87.25              
ATOM   2787  HA  LEU   191     -14.542  14.115 -11.556  1.00 87.25              
ATOM   2788  CB  LEU   191     -13.990  15.859 -10.403  1.00 87.25              
ATOM   2789  HB1 LEU   191     -13.550  16.405 -11.269  1.00  0.00              
ATOM   2790  HB2 LEU   191     -13.362  16.086  -9.513  1.00  0.00              
ATOM   2791  CG  LEU   191     -15.395  16.489 -10.185  1.00 87.25              
ATOM   2792  HG  LEU   191     -15.227  17.594 -10.206  1.00 87.25              
ATOM   2793  CD1 LEU   191     -16.381  16.180 -11.330  1.00 87.25              
ATOM   2794 HD11 LEU   191     -16.626  15.097 -11.359  1.00  0.00              
ATOM   2795 HD12 LEU   191     -15.943  16.475 -12.307  1.00  0.00              
ATOM   2796 HD13 LEU   191     -17.325  16.747 -11.182  1.00  0.00              
ATOM   2797  CD2 LEU   191     -16.011  16.200  -8.802  1.00 87.25              
ATOM   2798 HD21 LEU   191     -15.273  16.403  -7.998  1.00  0.00              
ATOM   2799 HD22 LEU   191     -16.336  15.143  -8.735  1.00  0.00              
ATOM   2800 HD23 LEU   191     -16.900  16.844  -8.637  1.00  0.00              
ATOM   2801  C   LEU   191     -12.493  13.998 -11.063  1.00 87.25              
ATOM   2802  O   LEU   191     -11.855  14.729 -11.818  1.00 87.25              
ATOM   2803  N   VAL   192     -11.965  12.848 -10.576  1.00 70.75              
ATOM   2804  HN  VAL   192     -12.471  12.292  -9.920  1.00  0.00              
ATOM   2805  CA  VAL   192     -10.742  12.252 -11.056  1.00 70.75              
ATOM   2806  HA  VAL   192     -10.048  13.031 -11.345  1.00 70.75              
ATOM   2807  CB  VAL   192     -10.080  11.344 -10.021  1.00 70.75              
ATOM   2808  HB  VAL   192     -10.845  10.683  -9.557  1.00 70.75              
ATOM   2809  CG1 VAL   192      -8.975  10.455 -10.633  1.00 70.75              
ATOM   2810 HG11 VAL   192      -8.224  11.080 -11.155  1.00  0.00              
ATOM   2811 HG12 VAL   192      -9.393   9.721 -11.352  1.00  0.00              
ATOM   2812 HG13 VAL   192      -8.461   9.888  -9.828  1.00  0.00              
ATOM   2813  CG2 VAL   192      -9.475  12.244  -8.927  1.00 70.75              
ATOM   2814 HG21 VAL   192     -10.240  12.904  -8.480  1.00  0.00              
ATOM   2815 HG22 VAL   192      -8.676  12.881  -9.360  1.00  0.00              
ATOM   2816 HG23 VAL   192      -9.034  11.623  -8.120  1.00  0.00              
ATOM   2817  C   VAL   192     -11.140  11.482 -12.286  1.00 70.75              
ATOM   2818  O   VAL   192     -10.721  11.818 -13.390  1.00 70.75              
ATOM   2819  N   TYR   193     -11.983  10.437 -12.113  1.00108.17              
ATOM   2820  HN  TYR   193     -12.367  10.229 -11.216  1.00  0.00              
ATOM   2821  CA  TYR   193     -12.291   9.478 -13.146  1.00108.17              
ATOM   2822  HA  TYR   193     -11.417   9.388 -13.780  1.00108.17              
ATOM   2823  CB  TYR   193     -12.666   8.106 -12.530  1.00108.17              
ATOM   2824  HB1 TYR   193     -13.611   7.686 -12.936  1.00  0.00              
ATOM   2825  HB2 TYR   193     -12.779   8.196 -11.428  1.00  0.00              
ATOM   2826  CG  TYR   193     -11.574   7.119 -12.827  1.00108.17              
ATOM   2827  CD1 TYR   193     -11.523   6.509 -14.093  1.00108.17              
ATOM   2828  HD1 TYR   193     -12.258   6.763 -14.839  1.00108.17              
ATOM   2829  CE1 TYR   193     -10.546   5.553 -14.380  1.00108.17              
ATOM   2830  HE1 TYR   193     -10.537   5.066 -15.344  1.00108.17              
ATOM   2831  CZ  TYR   193      -9.602   5.204 -13.408  1.00108.17              
ATOM   2832  OH  TYR   193      -8.656   4.204 -13.701  1.00108.17              
ATOM   2833  HH  TYR   193      -8.105   4.079 -12.924  1.00108.17              
ATOM   2834  CD2 TYR   193     -10.604   6.788 -11.866  1.00108.17              
ATOM   2835  HD2 TYR   193     -10.629   7.253 -10.893  1.00108.17              
ATOM   2836  CE2 TYR   193      -9.624   5.828 -12.153  1.00108.17              
ATOM   2837  HE2 TYR   193      -8.901   5.563 -11.396  1.00108.17              
ATOM   2838  C   TYR   193     -13.413   9.926 -14.040  1.00108.17              
ATOM   2839  O   TYR   193     -13.690   9.268 -15.043  1.00108.17              
ATOM   2840  N   TYR   194     -14.070  11.066 -13.725  1.00148.15              
ATOM   2841  HN  TYR   194     -13.855  11.582 -12.900  1.00  0.00              
ATOM   2842  CA  TYR   194     -15.076  11.641 -14.586  1.00148.15              
ATOM   2843  HA  TYR   194     -15.580  10.835 -15.101  1.00148.15              
ATOM   2844  CB  TYR   194     -16.119  12.479 -13.798  1.00148.15              
ATOM   2845  HB1 TYR   194     -15.699  13.456 -13.477  1.00  0.00              
ATOM   2846  HB2 TYR   194     -16.428  11.917 -12.893  1.00  0.00              
ATOM   2847  CG  TYR   194     -17.366  12.696 -14.618  1.00148.15              
ATOM   2848  CD1 TYR   194     -18.205  11.610 -14.922  1.00148.15              
ATOM   2849  HD1 TYR   194     -17.962  10.624 -14.557  1.00148.15              
ATOM   2850  CE1 TYR   194     -19.352  11.789 -15.704  1.00148.15              
ATOM   2851  HE1 TYR   194     -19.981  10.940 -15.931  1.00148.15              
ATOM   2852  CZ  TYR   194     -19.673  13.062 -16.194  1.00148.15              
ATOM   2853  OH  TYR   194     -20.824  13.244 -16.992  1.00148.15              
ATOM   2854  HH  TYR   194     -21.245  12.387 -17.098  1.00148.15              
ATOM   2855  CD2 TYR   194     -17.699  13.971 -15.107  1.00148.15              
ATOM   2856  HD2 TYR   194     -17.063  14.813 -14.885  1.00148.15              
ATOM   2857  CE2 TYR   194     -18.846  14.155 -15.892  1.00148.15              
ATOM   2858  HE2 TYR   194     -19.084  15.140 -16.266  1.00148.15              
ATOM   2859  C   TYR   194     -14.373  12.510 -15.600  1.00148.15              
ATOM   2860  O   TYR   194     -14.842  12.646 -16.726  1.00148.15              
ATOM   2861  N   PHE   195     -13.213  13.096 -15.208  1.00 66.81              
ATOM   2862  HN  PHE   195     -12.858  12.949 -14.287  1.00  0.00              
ATOM   2863  CA  PHE   195     -12.401  13.955 -16.040  1.00 66.81              
ATOM   2864  HA  PHE   195     -13.067  14.547 -16.655  1.00 66.81              
ATOM   2865  CB  PHE   195     -11.514  14.885 -15.164  1.00 66.81              
ATOM   2866  HB1 PHE   195     -10.667  14.330 -14.708  1.00  0.00              
ATOM   2867  HB2 PHE   195     -12.136  15.303 -14.343  1.00  0.00              
ATOM   2868  CG  PHE   195     -10.984  16.048 -15.961  1.00 66.81              
ATOM   2869  CD1 PHE   195     -11.758  17.211 -16.107  1.00 66.81              
ATOM   2870  HD1 PHE   195     -12.728  17.273 -15.632  1.00 66.81              
ATOM   2871  CE1 PHE   195     -11.286  18.292 -16.860  1.00 66.81              
ATOM   2872  HE1 PHE   195     -11.889  19.183 -16.962  1.00 66.81              
ATOM   2873  CZ  PHE   195     -10.039  18.214 -17.489  1.00 66.81              
ATOM   2874  HZ  PHE   195      -9.676  19.044 -18.076  1.00 66.81              
ATOM   2875  CD2 PHE   195      -9.724  15.986 -16.583  1.00 66.81              
ATOM   2876  HD2 PHE   195      -9.117  15.098 -16.482  1.00 66.81              
ATOM   2877  CE2 PHE   195      -9.258  17.059 -17.351  1.00 66.81              
ATOM   2878  HE2 PHE   195      -8.293  17.004 -17.831  1.00 66.81              
ATOM   2879  C   PHE   195     -11.516  13.107 -16.928  1.00 66.81              
ATOM   2880  O   PHE   195     -11.247  13.472 -18.071  1.00 66.81              
ATOM   2881  N   GLY   196     -11.058  11.943 -16.409  1.00 43.78              
ATOM   2882  HN  GLY   196     -11.295  11.671 -15.480  1.00  0.00              
ATOM   2883  CA  GLY   196     -10.215  11.016 -17.127  1.00 43.78              
ATOM   2884  HA1 GLY   196      -9.777  10.361 -16.391  1.00  0.00              
ATOM   2885  HA2 GLY   196      -9.482  11.573 -17.694  1.00  0.00              
ATOM   2886  C   GLY   196     -11.040  10.183 -18.065  1.00 43.78              
ATOM   2887  O   GLY   196     -10.534   9.693 -19.072  1.00 43.78              
ATOM   2888  N   GLY   197     -12.348  10.026 -17.748  1.00 96.44              
ATOM   2889  HN  GLY   197     -12.727  10.431 -16.919  1.00  0.00              
ATOM   2890  CA  GLY   197     -13.300   9.321 -18.569  1.00 96.44              
ATOM   2891  HA1 GLY   197     -13.884   8.699 -17.905  1.00  0.00              
ATOM   2892  HA2 GLY   197     -12.790   8.761 -19.340  1.00  0.00              
ATOM   2893  C   GLY   197     -14.217  10.311 -19.219  1.00 96.44              
ATOM   2894  O   GLY   197     -15.384  10.008 -19.458  1.00 96.44              
ATOM   2895  N   LYS   198     -13.690  11.519 -19.543  1.00129.30              
ATOM   2896  HN  LYS   198     -12.744  11.736 -19.315  1.00  0.00              
ATOM   2897  CA  LYS   198     -14.388  12.537 -20.290  1.00129.30              
ATOM   2898  HA  LYS   198     -15.454  12.364 -20.244  1.00129.30              
ATOM   2899  CB  LYS   198     -14.068  13.970 -19.793  1.00129.30              
ATOM   2900  HB1 LYS   198     -12.973  14.146 -19.839  1.00  0.00              
ATOM   2901  HB2 LYS   198     -14.364  14.044 -18.725  1.00  0.00              
ATOM   2902  CG  LYS   198     -14.802  15.086 -20.557  1.00129.30              
ATOM   2903  HG1 LYS   198     -15.897  14.906 -20.472  1.00  0.00              
ATOM   2904  HG2 LYS   198     -14.531  15.045 -21.635  1.00  0.00              
ATOM   2905  CD  LYS   198     -14.496  16.501 -20.033  1.00129.30              
ATOM   2906  HD1 LYS   198     -14.746  16.550 -18.950  1.00  0.00              
ATOM   2907  HD2 LYS   198     -15.166  17.210 -20.572  1.00  0.00              
ATOM   2908  CE  LYS   198     -13.039  16.941 -20.248  1.00129.30              
ATOM   2909  HE1 LYS   198     -12.763  16.856 -21.320  1.00  0.00              
ATOM   2910  HE2 LYS   198     -12.343  16.325 -19.641  1.00  0.00              
ATOM   2911  NZ  LYS   198     -12.849  18.354 -19.849  1.00129.30              
ATOM   2912  HZ1 LYS   198     -13.089  18.464 -18.842  1.00  0.00              
ATOM   2913  HZ2 LYS   198     -13.469  18.963 -20.421  1.00  0.00              
ATOM   2914  HZ3 LYS   198     -11.857  18.628 -20.000  1.00  0.00              
ATOM   2915  C   LYS   198     -13.915  12.370 -21.703  1.00129.30              
ATOM   2916  O   LYS   198     -14.668  11.927 -22.570  1.00129.30              
ATOM   2917  N   LYS   199     -12.623  12.698 -21.940  1.00275.14              
ATOM   2918  HN  LYS   199     -12.051  13.066 -21.212  1.00  0.00              
ATOM   2919  CA  LYS   199     -11.954  12.506 -23.198  1.00275.14              
ATOM   2920  HA  LYS   199     -12.673  12.573 -24.002  1.00275.14              
ATOM   2921  CB  LYS   199     -10.825  13.542 -23.416  1.00275.14              
ATOM   2922  HB1 LYS   199     -10.133  13.505 -22.548  1.00  0.00              
ATOM   2923  HB2 LYS   199     -11.279  14.558 -23.425  1.00  0.00              
ATOM   2924  CG  LYS   199      -9.994  13.379 -24.703  1.00275.14              
ATOM   2925  HG1 LYS   199      -9.512  12.378 -24.712  1.00  0.00              
ATOM   2926  HG2 LYS   199      -9.183  14.140 -24.674  1.00  0.00              
ATOM   2927  CD  LYS   199     -10.795  13.562 -26.003  1.00275.14              
ATOM   2928  HD1 LYS   199     -11.313  14.545 -25.978  1.00  0.00              
ATOM   2929  HD2 LYS   199     -11.574  12.769 -26.056  1.00  0.00              
ATOM   2930  CE  LYS   199      -9.932  13.473 -27.271  1.00275.14              
ATOM   2931  HE1 LYS   199     -10.572  13.548 -28.175  1.00  0.00              
ATOM   2932  HE2 LYS   199      -9.375  12.514 -27.295  1.00  0.00              
ATOM   2933  NZ  LYS   199      -8.945  14.576 -27.331  1.00275.14              
ATOM   2934  HZ1 LYS   199      -8.314  14.517 -26.506  1.00  0.00              
ATOM   2935  HZ2 LYS   199      -9.445  15.488 -27.320  1.00  0.00              
ATOM   2936  HZ3 LYS   199      -8.384  14.497 -28.202  1.00  0.00              
ATOM   2937  C   LYS   199     -11.383  11.119 -23.142  1.00275.14              
ATOM   2938  O   LYS   199     -10.378  10.868 -22.476  1.00275.14              
ATOM   2939  N   THR   200     -12.062  10.181 -23.839  1.00262.89              
ATOM   2940  HN  THR   200     -12.876  10.425 -24.360  1.00  0.00              
ATOM   2941  CA  THR   200     -11.707   8.786 -23.891  1.00262.89              
ATOM   2942  HA  THR   200     -11.003   8.560 -23.100  1.00262.89              
ATOM   2943  CB  THR   200     -12.911   7.857 -23.744  1.00262.89              
ATOM   2944  HB  THR   200     -12.612   6.799 -23.907  1.00262.89              
ATOM   2945  OG1 THR   200     -13.946   8.177 -24.670  1.00262.89              
ATOM   2946  HG1 THR   200     -14.564   7.443 -24.643  1.00262.89              
ATOM   2947  CG2 THR   200     -13.455   7.987 -22.305  1.00262.89              
ATOM   2948 HG21 THR   200     -13.804   9.021 -22.103  1.00  0.00              
ATOM   2949 HG22 THR   200     -12.659   7.732 -21.572  1.00  0.00              
ATOM   2950 HG23 THR   200     -14.307   7.291 -22.150  1.00  0.00              
ATOM   2951  C   THR   200     -11.015   8.554 -25.208  1.00262.89              
ATOM   2952  O   THR   200     -10.984   9.433 -26.069  1.00262.89              
ATOM   2953  N   LEU   201     -10.438   7.343 -25.373  1.00253.01              
ATOM   2954  HN  LEU   201     -10.466   6.658 -24.651  1.00  0.00              
ATOM   2955  CA  LEU   201      -9.793   6.922 -26.588  1.00253.01              
ATOM   2956  HA  LEU   201      -9.580   7.782 -27.208  1.00253.01              
ATOM   2957  CB  LEU   201      -8.492   6.130 -26.301  1.00253.01              
ATOM   2958  HB1 LEU   201      -8.756   5.176 -25.791  1.00  0.00              
ATOM   2959  HB2 LEU   201      -7.875   6.719 -25.586  1.00  0.00              
ATOM   2960  CG  LEU   201      -7.611   5.813 -27.534  1.00253.01              
ATOM   2961  HG  LEU   201      -8.257   5.376 -28.325  1.00253.01              
ATOM   2962  CD1 LEU   201      -6.950   7.073 -28.126  1.00253.01              
ATOM   2963 HD11 LEU   201      -6.305   7.564 -27.367  1.00  0.00              
ATOM   2964 HD12 LEU   201      -7.719   7.799 -28.463  1.00  0.00              
ATOM   2965 HD13 LEU   201      -6.321   6.798 -28.999  1.00  0.00              
ATOM   2966  CD2 LEU   201      -6.564   4.735 -27.195  1.00253.01              
ATOM   2967 HD21 LEU   201      -5.907   5.076 -26.368  1.00  0.00              
ATOM   2968 HD22 LEU   201      -5.937   4.516 -28.085  1.00  0.00              
ATOM   2969 HD23 LEU   201      -7.068   3.797 -26.880  1.00  0.00              
ATOM   2970  C   LEU   201     -10.768   6.020 -27.290  1.00253.01              
ATOM   2971  O   LEU   201     -11.478   5.248 -26.645  1.00253.01              
ATOM   2972  N   ASP   202     -10.811   6.100 -28.639  1.00190.20              
ATOM   2973  HN  ASP   202     -10.258   6.765 -29.135  1.00  0.00              
ATOM   2974  CA  ASP   202     -11.543   5.179 -29.470  1.00190.20              
ATOM   2975  HA  ASP   202     -11.989   4.400 -28.867  1.00190.20              
ATOM   2976  CB  ASP   202     -12.671   5.890 -30.276  1.00190.20              
ATOM   2977  HB1 ASP   202     -12.235   6.635 -30.974  1.00  0.00              
ATOM   2978  HB2 ASP   202     -13.312   6.445 -29.557  1.00  0.00              
ATOM   2979  CG  ASP   202     -13.576   4.926 -31.058  1.00190.20              
ATOM   2980  OD1 ASP   202     -13.408   3.684 -30.929  1.00190.20              
ATOM   2981  OD2 ASP   202     -14.461   5.439 -31.794  1.00190.20              
ATOM   2982  C   ASP   202     -10.492   4.602 -30.396  1.00190.20              
ATOM   2983  O   ASP   202     -10.290   5.153 -31.477  1.00190.20              
ATOM   2984  N   PRO   203      -9.776   3.534 -30.039  1.00 96.64              
ATOM   2985  CD  PRO   203      -9.916   2.806 -28.773  1.00 96.64              
ATOM   2986  HD1 PRO   203     -10.964   2.460 -28.635  1.00  0.00              
ATOM   2987  HD2 PRO   203      -9.613   3.472 -27.938  1.00  0.00              
ATOM   2988  CA  PRO   203      -8.733   2.970 -30.878  1.00 96.64              
ATOM   2989  HA  PRO   203      -8.149   3.754 -31.342  1.00 96.64              
ATOM   2990  CB  PRO   203      -7.924   2.104 -29.900  1.00 96.64              
ATOM   2991  HB1 PRO   203      -7.182   2.751 -29.381  1.00  0.00              
ATOM   2992  HB2 PRO   203      -7.386   1.268 -30.388  1.00  0.00              
ATOM   2993  CG  PRO   203      -8.956   1.620 -28.877  1.00 96.64              
ATOM   2994  HG1 PRO   203      -9.496   0.737 -29.285  1.00  0.00              
ATOM   2995  HG2 PRO   203      -8.496   1.359 -27.904  1.00  0.00              
ATOM   2996  C   PRO   203      -9.357   2.103 -31.942  1.00 96.64              
ATOM   2997  O   PRO   203     -10.559   1.848 -31.889  1.00 96.64              
ATOM   2998  N   ARG   204      -8.533   1.630 -32.904  1.00245.55              
ATOM   2999  HN  ARG   204      -7.571   1.886 -32.930  1.00  0.00              
ATOM   3000  CA  ARG   204      -8.935   0.656 -33.886  1.00245.55              
ATOM   3001  HA  ARG   204     -10.007   0.515 -33.861  1.00245.55              
ATOM   3002  CB  ARG   204      -8.502   1.022 -35.325  1.00245.55              
ATOM   3003  HB1 ARG   204      -8.832   0.224 -36.027  1.00  0.00              
ATOM   3004  HB2 ARG   204      -7.392   1.086 -35.371  1.00  0.00              
ATOM   3005  CG  ARG   204      -9.097   2.357 -35.808  1.00245.55              
ATOM   3006  HG1 ARG   204      -8.730   3.180 -35.159  1.00  0.00              
ATOM   3007  HG2 ARG   204     -10.204   2.308 -35.697  1.00  0.00              
ATOM   3008  CD  ARG   204      -8.780   2.690 -37.278  1.00245.55              
ATOM   3009  HD1 ARG   204      -9.234   3.660 -37.573  1.00  0.00              
ATOM   3010  HD2 ARG   204      -9.176   1.892 -37.942  1.00  0.00              
ATOM   3011  NE  ARG   204      -7.291   2.749 -37.482  1.00245.55              
ATOM   3012  HE  ARG   204      -6.831   1.928 -37.818  1.00245.55              
ATOM   3013  CZ  ARG   204      -6.532   3.854 -37.210  1.00245.55              
ATOM   3014  NH1 ARG   204      -7.093   5.009 -36.752  1.00245.55              
ATOM   3015 HH11 ARG   204      -8.081   5.062 -36.608  1.00  0.00              
ATOM   3016 HH12 ARG   204      -6.516   5.804 -36.559  1.00  0.00              
ATOM   3017  NH2 ARG   204      -5.181   3.796 -37.401  1.00245.55              
ATOM   3018 HH21 ARG   204      -4.760   2.953 -37.737  1.00  0.00              
ATOM   3019 HH22 ARG   204      -4.612   4.595 -37.205  1.00  0.00              
ATOM   3020  C   ARG   204      -8.264  -0.629 -33.497  1.00245.55              
ATOM   3021  O   ARG   204      -7.362  -0.643 -32.660  1.00245.55              
ATOM   3022  N   TYR   205      -8.704  -1.748 -34.115  1.00353.36              
ATOM   3023  HN  TYR   205      -9.450  -1.714 -34.776  1.00  0.00              
ATOM   3024  CA  TYR   205      -8.116  -3.051 -33.918  1.00353.36              
ATOM   3025  HA  TYR   205      -7.666  -3.089 -32.935  1.00353.36              
ATOM   3026  CB  TYR   205      -9.141  -4.221 -34.011  1.00353.36              
ATOM   3027  HB1 TYR   205      -9.881  -4.117 -33.189  1.00  0.00              
ATOM   3028  HB2 TYR   205      -8.627  -5.198 -33.883  1.00  0.00              
ATOM   3029  CG  TYR   205      -9.908  -4.248 -35.316  1.00353.36              
ATOM   3030  CD1 TYR   205     -11.096  -3.511 -35.469  1.00353.36              
ATOM   3031  HD1 TYR   205     -11.467  -2.916 -34.647  1.00353.36              
ATOM   3032  CE1 TYR   205     -11.801  -3.532 -36.679  1.00353.36              
ATOM   3033  HE1 TYR   205     -12.710  -2.956 -36.778  1.00353.36              
ATOM   3034  CZ  TYR   205     -11.327  -4.298 -37.753  1.00353.36              
ATOM   3035  OH  TYR   205     -12.037  -4.322 -38.974  1.00353.36              
ATOM   3036  HH  TYR   205     -12.810  -3.760 -38.878  1.00353.36              
ATOM   3037  CD2 TYR   205      -9.447  -5.019 -36.399  1.00353.36              
ATOM   3038  HD2 TYR   205      -8.537  -5.594 -36.299  1.00353.36              
ATOM   3039  CE2 TYR   205     -10.148  -5.043 -37.611  1.00353.36              
ATOM   3040  HE2 TYR   205      -9.775  -5.637 -38.433  1.00353.36              
ATOM   3041  C   TYR   205      -7.024  -3.220 -34.941  1.00353.36              
ATOM   3042  O   TYR   205      -6.986  -2.507 -35.945  1.00353.36              
ATOM   3043  N   LEU   206      -6.110  -4.185 -34.700  1.00330.86              
ATOM   3044  HN  LEU   206      -6.125  -4.732 -33.867  1.00  0.00              
ATOM   3045  CA  LEU   206      -5.129  -4.556 -35.682  1.00330.86              
ATOM   3046  HA  LEU   206      -5.562  -4.421 -36.664  1.00330.86              
ATOM   3047  CB  LEU   206      -3.790  -3.782 -35.566  1.00330.86              
ATOM   3048  HB1 LEU   206      -3.242  -4.122 -34.661  1.00  0.00              
ATOM   3049  HB2 LEU   206      -4.021  -2.703 -35.422  1.00  0.00              
ATOM   3050  CG  LEU   206      -2.867  -3.900 -36.806  1.00330.86              
ATOM   3051  HG  LEU   206      -2.763  -4.980 -37.053  1.00330.86              
ATOM   3052  CD1 LEU   206      -3.458  -3.203 -38.049  1.00330.86              
ATOM   3053 HD11 LEU   206      -3.603  -2.120 -37.849  1.00  0.00              
ATOM   3054 HD12 LEU   206      -4.435  -3.647 -38.329  1.00  0.00              
ATOM   3055 HD13 LEU   206      -2.767  -3.312 -38.911  1.00  0.00              
ATOM   3056  CD2 LEU   206      -1.449  -3.382 -36.509  1.00330.86              
ATOM   3057 HD21 LEU   206      -0.992  -3.970 -35.685  1.00  0.00              
ATOM   3058 HD22 LEU   206      -1.481  -2.313 -36.212  1.00  0.00              
ATOM   3059 HD23 LEU   206      -0.806  -3.483 -37.408  1.00  0.00              
ATOM   3060  C   LEU   206      -4.891  -6.020 -35.478  1.00330.86              
ATOM   3061  O   LEU   206      -4.808  -6.501 -34.348  1.00330.86              
ATOM   3062  N   ARG   207      -4.787  -6.762 -36.604  1.00317.17              
ATOM   3063  HN  ARG   207      -4.867  -6.334 -37.501  1.00  0.00              
ATOM   3064  CA  ARG   207      -4.552  -8.183 -36.636  1.00317.17              
ATOM   3065  HA  ARG   207      -5.014  -8.629 -35.767  1.00317.17              
ATOM   3066  CB  ARG   207      -5.153  -8.806 -37.926  1.00317.17              
ATOM   3067  HB1 ARG   207      -6.256  -8.673 -37.879  1.00  0.00              
ATOM   3068  HB2 ARG   207      -4.954  -9.899 -37.949  1.00  0.00              
ATOM   3069  CG  ARG   207      -4.640  -8.186 -39.241  1.00317.17              
ATOM   3070  HG1 ARG   207      -3.539  -8.329 -39.298  1.00  0.00              
ATOM   3071  HG2 ARG   207      -4.838  -7.092 -39.242  1.00  0.00              
ATOM   3072  CD  ARG   207      -5.256  -8.808 -40.503  1.00317.17              
ATOM   3073  HD1 ARG   207      -5.103  -9.908 -40.510  1.00  0.00              
ATOM   3074  HD2 ARG   207      -4.801  -8.359 -41.412  1.00  0.00              
ATOM   3075  NE  ARG   207      -6.730  -8.523 -40.523  1.00317.17              
ATOM   3076  HE  ARG   207      -7.127  -7.999 -39.770  1.00317.17              
ATOM   3077  CZ  ARG   207      -7.548  -8.954 -41.531  1.00317.17              
ATOM   3078  NH1 ARG   207      -7.054  -9.673 -42.580  1.00317.17              
ATOM   3079 HH11 ARG   207      -6.079  -9.891 -42.620  1.00  0.00              
ATOM   3080 HH12 ARG   207      -7.666  -9.980 -43.309  1.00  0.00              
ATOM   3081  NH2 ARG   207      -8.881  -8.660 -41.486  1.00317.17              
ATOM   3082 HH21 ARG   207      -9.250  -8.133 -40.721  1.00  0.00              
ATOM   3083 HH22 ARG   207      -9.486  -8.970 -42.219  1.00  0.00              
ATOM   3084  C   ARG   207      -3.057  -8.412 -36.604  1.00317.17              
ATOM   3085  O   ARG   207      -2.310  -7.470 -36.865  1.00317.17              
ATOM   3086  N   PRO   208      -2.544  -9.607 -36.309  1.00109.89              
ATOM   3087  CD  PRO   208      -3.277 -10.704 -35.673  1.00109.89              
ATOM   3088  HD1 PRO   208      -4.247 -10.900 -36.174  1.00  0.00              
ATOM   3089  HD2 PRO   208      -3.438 -10.444 -34.605  1.00  0.00              
ATOM   3090  CA  PRO   208      -1.131  -9.915 -36.467  1.00109.89              
ATOM   3091  HA  PRO   208      -0.532  -9.140 -36.009  1.00109.89              
ATOM   3092  CB  PRO   208      -0.953 -11.280 -35.782  1.00109.89              
ATOM   3093  HB1 PRO   208      -0.654 -11.109 -34.723  1.00  0.00              
ATOM   3094  HB2 PRO   208      -0.191 -11.920 -36.268  1.00  0.00              
ATOM   3095  CG  PRO   208      -2.348 -11.914 -35.798  1.00109.89              
ATOM   3096  HG1 PRO   208      -2.518 -12.409 -36.778  1.00  0.00              
ATOM   3097  HG2 PRO   208      -2.492 -12.647 -34.980  1.00  0.00              
ATOM   3098  C   PRO   208      -0.809  -9.984 -37.941  1.00109.89              
ATOM   3099  O   PRO   208      -1.651 -10.436 -38.717  1.00109.89              
ATOM   3100  N   THR   209       0.388  -9.493 -38.335  1.00234.32              
ATOM   3101  HN  THR   209       1.060  -9.174 -37.671  1.00  0.00              
ATOM   3102  CA  THR   209       0.747  -9.294 -39.718  1.00234.32              
ATOM   3103  HA  THR   209      -0.147  -9.379 -40.321  1.00234.32              
ATOM   3104  CB  THR   209       1.330  -7.897 -39.943  1.00234.32              
ATOM   3105  HB  THR   209       0.669  -7.168 -39.422  1.00234.32              
ATOM   3106  OG1 THR   209       1.319  -7.533 -41.319  1.00234.32              
ATOM   3107  HG1 THR   209       1.478  -6.586 -41.342  1.00234.32              
ATOM   3108  CG2 THR   209       2.755  -7.758 -39.360  1.00234.32              
ATOM   3109 HG21 THR   209       3.477  -8.395 -39.911  1.00  0.00              
ATOM   3110 HG22 THR   209       2.768  -8.048 -38.289  1.00  0.00              
ATOM   3111 HG23 THR   209       3.098  -6.704 -39.439  1.00  0.00              
ATOM   3112  C   THR   209       1.684 -10.407 -40.120  1.00234.32              
ATOM   3113  O   THR   209       2.259 -11.086 -39.270  1.00234.32              
ATOM   3114  N   ASP   210       1.829 -10.629 -41.449  1.00 55.26              
ATOM   3115  HN  ASP   210       1.357 -10.059 -42.118  1.00  0.00              
ATOM   3116  CA  ASP   210       2.633 -11.691 -42.013  1.00 55.26              
ATOM   3117  HA  ASP   210       2.517 -12.548 -41.361  1.00 55.26              
ATOM   3118  CB  ASP   210       2.183 -12.143 -43.428  1.00 55.26              
ATOM   3119  HB1 ASP   210       2.828 -12.975 -43.784  1.00  0.00              
ATOM   3120  HB2 ASP   210       2.261 -11.307 -44.152  1.00  0.00              
ATOM   3121  CG  ASP   210       0.734 -12.633 -43.381  1.00 55.26              
ATOM   3122  OD1 ASP   210       0.475 -13.650 -42.684  1.00 55.26              
ATOM   3123  OD2 ASP   210      -0.130 -11.997 -44.042  1.00 55.26              
ATOM   3124  C   ASP   210       4.112 -11.349 -42.015  1.00 55.26              
ATOM   3125  O   ASP   210       4.874 -12.258 -41.686  1.00 55.26              
ATOM   3126  N   PRO   211       4.629 -10.143 -42.314  1.00136.24              
ATOM   3127  CD  PRO   211       3.969  -9.128 -43.142  1.00136.24              
ATOM   3128  HD1 PRO   211       3.394  -8.459 -42.469  1.00  0.00              
ATOM   3129  HD2 PRO   211       3.302  -9.573 -43.906  1.00  0.00              
ATOM   3130  CA  PRO   211       6.050  -9.843 -42.165  1.00136.24              
ATOM   3131  HA  PRO   211       6.615 -10.584 -42.713  1.00136.24              
ATOM   3132  CB  PRO   211       6.201  -8.427 -42.740  1.00136.24              
ATOM   3133  HB1 PRO   211       7.211  -8.258 -43.164  1.00  0.00              
ATOM   3134  HB2 PRO   211       5.991  -7.654 -41.966  1.00  0.00              
ATOM   3135  CG  PRO   211       5.107  -8.350 -43.802  1.00136.24              
ATOM   3136  HG1 PRO   211       4.825  -7.309 -44.053  1.00  0.00              
ATOM   3137  HG2 PRO   211       5.439  -8.881 -44.721  1.00  0.00              
ATOM   3138  C   PRO   211       6.500  -9.840 -40.724  1.00136.24              
ATOM   3139  O   PRO   211       5.667  -9.930 -39.823  1.00136.24              
ATOM   3140  N   LEU   212       7.831  -9.731 -40.507  1.00 70.06              
ATOM   3141  HN  LEU   212       8.469  -9.633 -41.267  1.00  0.00              
ATOM   3142  CA  LEU   212       8.444  -9.809 -39.204  1.00 70.06              
ATOM   3143  HA  LEU   212       7.769 -10.295 -38.514  1.00 70.06              
ATOM   3144  CB  LEU   212       9.781 -10.591 -39.250  1.00 70.06              
ATOM   3145  HB1 LEU   212      10.211 -10.649 -38.226  1.00  0.00              
ATOM   3146  HB2 LEU   212      10.502 -10.042 -39.896  1.00  0.00              
ATOM   3147  CG  LEU   212       9.660 -12.034 -39.805  1.00 70.06              
ATOM   3148  HG  LEU   212       9.242 -11.970 -40.837  1.00 70.06              
ATOM   3149  CD1 LEU   212      11.050 -12.689 -39.931  1.00 70.06              
ATOM   3150 HD11 LEU   212      11.524 -12.784 -38.931  1.00  0.00              
ATOM   3151 HD12 LEU   212      11.708 -12.074 -40.579  1.00  0.00              
ATOM   3152 HD13 LEU   212      10.960 -13.702 -40.378  1.00  0.00              
ATOM   3153  CD2 LEU   212       8.707 -12.919 -38.977  1.00 70.06              
ATOM   3154 HD21 LEU   212       7.676 -12.509 -38.985  1.00  0.00              
ATOM   3155 HD22 LEU   212       9.057 -12.982 -37.925  1.00  0.00              
ATOM   3156 HD23 LEU   212       8.675 -13.945 -39.401  1.00  0.00              
ATOM   3157  C   LEU   212       8.700  -8.411 -38.704  1.00 70.06              
ATOM   3158  O   LEU   212       9.815  -8.070 -38.311  1.00 70.06              
ATOM   3159  N   ALA   213       7.639  -7.570 -38.698  1.00188.85              
ATOM   3160  HN  ALA   213       6.748  -7.871 -39.030  1.00  0.00              
ATOM   3161  CA  ALA   213       7.677  -6.215 -38.204  1.00188.85              
ATOM   3162  HA  ALA   213       8.704  -5.883 -38.156  1.00188.85              
ATOM   3163  CB  ALA   213       6.863  -5.264 -39.103  1.00188.85              
ATOM   3164  HB1 ALA   213       5.804  -5.595 -39.170  1.00  0.00              
ATOM   3165  HB2 ALA   213       7.289  -5.260 -40.129  1.00  0.00              
ATOM   3166  HB3 ALA   213       6.887  -4.224 -38.715  1.00  0.00              
ATOM   3167  C   ALA   213       7.049  -6.229 -36.831  1.00188.85              
ATOM   3168  O   ALA   213       6.376  -7.205 -36.503  1.00188.85              
ATOM   3169  N   PRO   214       7.208  -5.197 -35.995  1.00197.23              
ATOM   3170  CD  PRO   214       8.320  -4.246 -36.079  1.00197.23              
ATOM   3171  HD1 PRO   214       8.011  -3.405 -36.736  1.00  0.00              
ATOM   3172  HD2 PRO   214       9.246  -4.722 -36.465  1.00  0.00              
ATOM   3173  CA  PRO   214       6.511  -5.079 -34.723  1.00197.23              
ATOM   3174  HA  PRO   214       6.695  -5.972 -34.142  1.00197.23              
ATOM   3175  CB  PRO   214       7.119  -3.840 -34.049  1.00197.23              
ATOM   3176  HB1 PRO   214       7.137  -3.939 -32.944  1.00  0.00              
ATOM   3177  HB2 PRO   214       6.574  -2.910 -34.324  1.00  0.00              
ATOM   3178  CG  PRO   214       8.528  -3.759 -34.643  1.00197.23              
ATOM   3179  HG1 PRO   214       8.954  -2.739 -34.595  1.00  0.00              
ATOM   3180  HG2 PRO   214       9.193  -4.471 -34.106  1.00  0.00              
ATOM   3181  C   PRO   214       5.023  -4.918 -34.926  1.00197.23              
ATOM   3182  O   PRO   214       4.595  -3.894 -35.459  1.00197.23              
ATOM   3183  N   GLU   215       4.235  -5.940 -34.525  1.00244.07              
ATOM   3184  HN  GLU   215       4.626  -6.747 -34.089  1.00  0.00              
ATOM   3185  CA  GLU   215       2.811  -5.991 -34.728  1.00244.07              
ATOM   3186  HA  GLU   215       2.542  -5.336 -35.546  1.00244.07              
ATOM   3187  CB  GLU   215       2.332  -7.424 -35.069  1.00244.07              
ATOM   3188  HB1 GLU   215       2.846  -7.717 -36.012  1.00  0.00              
ATOM   3189  HB2 GLU   215       1.239  -7.420 -35.270  1.00  0.00              
ATOM   3190  CG  GLU   215       2.648  -8.475 -33.981  1.00244.07              
ATOM   3191  HG1 GLU   215       2.022  -8.272 -33.085  1.00  0.00              
ATOM   3192  HG2 GLU   215       3.716  -8.409 -33.684  1.00  0.00              
ATOM   3193  CD  GLU   215       2.373  -9.903 -34.462  1.00244.07              
ATOM   3194  OE1 GLU   215       2.193 -10.110 -35.691  1.00244.07              
ATOM   3195  OE2 GLU   215       2.357 -10.813 -33.591  1.00244.07              
ATOM   3196  C   GLU   215       2.134  -5.505 -33.478  1.00244.07              
ATOM   3197  O   GLU   215       2.712  -5.544 -32.392  1.00244.07              
ATOM   3198  N   GLU   216       0.882  -5.014 -33.627  1.00231.85              
ATOM   3199  HN  GLU   216       0.445  -4.976 -34.522  1.00  0.00              
ATOM   3200  CA  GLU   216       0.073  -4.548 -32.528  1.00231.85              
ATOM   3201  HA  GLU   216       0.635  -4.583 -31.605  1.00231.85              
ATOM   3202  CB  GLU   216      -0.504  -3.118 -32.702  1.00231.85              
ATOM   3203  HB1 GLU   216      -1.279  -2.948 -31.919  1.00  0.00              
ATOM   3204  HB2 GLU   216      -1.009  -3.029 -33.686  1.00  0.00              
ATOM   3205  CG  GLU   216       0.524  -1.977 -32.533  1.00231.85              
ATOM   3206  HG1 GLU   216       1.041  -2.093 -31.557  1.00  0.00              
ATOM   3207  HG2 GLU   216      -0.015  -1.004 -32.526  1.00  0.00              
ATOM   3208  CD  GLU   216       1.550  -1.952 -33.667  1.00231.85              
ATOM   3209  OE1 GLU   216       1.131  -1.784 -34.843  1.00231.85              
ATOM   3210  OE2 GLU   216       2.766  -2.098 -33.370  1.00231.85              
ATOM   3211  C   GLU   216      -1.067  -5.515 -32.417  1.00231.85              
ATOM   3212  O   GLU   216      -1.483  -6.128 -33.400  1.00231.85              
ATOM   3213  N   VAL   217      -1.577  -5.671 -31.176  1.00109.89              
ATOM   3214  HN  VAL   217      -1.210  -5.148 -30.410  1.00  0.00              
ATOM   3215  CA  VAL   217      -2.646  -6.573 -30.832  1.00109.89              
ATOM   3216  HA  VAL   217      -3.098  -6.951 -31.739  1.00109.89              
ATOM   3217  CB  VAL   217      -2.101  -7.760 -30.025  1.00109.89              
ATOM   3218  HB  VAL   217      -1.230  -8.147 -30.609  1.00109.89              
ATOM   3219  CG1 VAL   217      -1.535  -7.333 -28.652  1.00109.89              
ATOM   3220 HG11 VAL   217      -2.344  -7.004 -27.970  1.00  0.00              
ATOM   3221 HG12 VAL   217      -0.803  -6.507 -28.764  1.00  0.00              
ATOM   3222 HG13 VAL   217      -1.016  -8.189 -28.176  1.00  0.00              
ATOM   3223  CG2 VAL   217      -3.102  -8.938 -29.962  1.00109.89              
ATOM   3224 HG21 VAL   217      -3.453  -9.195 -30.984  1.00  0.00              
ATOM   3225 HG22 VAL   217      -3.979  -8.696 -29.332  1.00  0.00              
ATOM   3226 HG23 VAL   217      -2.602  -9.831 -29.530  1.00  0.00              
ATOM   3227  C   VAL   217      -3.664  -5.677 -30.155  1.00109.89              
ATOM   3228  O   VAL   217      -3.708  -4.481 -30.446  1.00109.89              
ATOM   3229  N   LYS   218      -4.528  -6.208 -29.254  1.00102.89              
ATOM   3230  HN  LYS   218      -4.494  -7.179 -29.022  1.00  0.00              
ATOM   3231  CA  LYS   218      -5.545  -5.447 -28.566  1.00102.89              
ATOM   3232  HA  LYS   218      -5.994  -4.773 -29.283  1.00102.89              
ATOM   3233  CB  LYS   218      -6.686  -6.330 -27.988  1.00102.89              
ATOM   3234  HB1 LYS   218      -7.266  -6.746 -28.841  1.00  0.00              
ATOM   3235  HB2 LYS   218      -7.380  -5.685 -27.404  1.00  0.00              
ATOM   3236  CG  LYS   218      -6.250  -7.516 -27.107  1.00102.89              
ATOM   3237  HG1 LYS   218      -5.575  -7.152 -26.307  1.00  0.00              
ATOM   3238  HG2 LYS   218      -5.687  -8.252 -27.721  1.00  0.00              
ATOM   3239  CD  LYS   218      -7.430  -8.222 -26.419  1.00102.89              
ATOM   3240  HD1 LYS   218      -8.075  -8.688 -27.196  1.00  0.00              
ATOM   3241  HD2 LYS   218      -8.032  -7.453 -25.886  1.00  0.00              
ATOM   3242  CE  LYS   218      -6.981  -9.285 -25.408  1.00102.89              
ATOM   3243  HE1 LYS   218      -6.349  -8.825 -24.619  1.00  0.00              
ATOM   3244  HE2 LYS   218      -6.407 -10.089 -25.915  1.00  0.00              
ATOM   3245  NZ  LYS   218      -8.144  -9.915 -24.739  1.00102.89              
ATOM   3246  HZ1 LYS   218      -8.752 -10.363 -25.453  1.00  0.00              
ATOM   3247  HZ2 LYS   218      -8.685  -9.187 -24.228  1.00  0.00              
ATOM   3248  HZ3 LYS   218      -7.809 -10.634 -24.066  1.00  0.00              
ATOM   3249  C   LYS   218      -4.920  -4.605 -27.478  1.00102.89              
ATOM   3250  O   LYS   218      -5.271  -3.436 -27.322  1.00102.89              
ATOM   3251  N   LYS   273      -3.959  -5.183 -26.721  1.00155.45              
ATOM   3252  HN  LYS   273      -3.685  -6.129 -26.877  1.00  0.00              
ATOM   3253  CA  LYS   273      -3.258  -4.518 -25.656  1.00155.45              
ATOM   3254  HA  LYS   273      -3.796  -3.633 -25.343  1.00155.45              
ATOM   3255  CB  LYS   273      -3.013  -5.437 -24.440  1.00155.45              
ATOM   3256  HB1 LYS   273      -2.382  -4.904 -23.693  1.00  0.00              
ATOM   3257  HB2 LYS   273      -2.461  -6.341 -24.778  1.00  0.00              
ATOM   3258  CG  LYS   273      -4.301  -5.886 -23.733  1.00155.45              
ATOM   3259  HG1 LYS   273      -4.973  -6.404 -24.446  1.00  0.00              
ATOM   3260  HG2 LYS   273      -4.830  -4.979 -23.362  1.00  0.00              
ATOM   3261  CD  LYS   273      -4.026  -6.817 -22.544  1.00155.45              
ATOM   3262  HD1 LYS   273      -4.972  -6.948 -21.971  1.00  0.00              
ATOM   3263  HD2 LYS   273      -3.286  -6.312 -21.881  1.00  0.00              
ATOM   3264  CE  LYS   273      -3.499  -8.204 -22.938  1.00155.45              
ATOM   3265  HE1 LYS   273      -2.606  -8.130 -23.593  1.00  0.00              
ATOM   3266  HE2 LYS   273      -4.286  -8.789 -23.458  1.00  0.00              
ATOM   3267  NZ  LYS   273      -3.090  -8.959 -21.736  1.00155.45              
ATOM   3268  HZ1 LYS   273      -3.907  -9.073 -21.103  1.00  0.00              
ATOM   3269  HZ2 LYS   273      -2.338  -8.440 -21.238  1.00  0.00              
ATOM   3270  HZ3 LYS   273      -2.735  -9.896 -22.016  1.00  0.00              
ATOM   3271  C   LYS   273      -1.914  -4.133 -26.192  1.00155.45              
ATOM   3272  O   LYS   273      -1.050  -4.987 -26.391  1.00155.45              
ATOM   3273  N   VAL   274      -1.709  -2.819 -26.429  1.00 66.29              
ATOM   3274  HN  VAL   274      -2.427  -2.143 -26.282  1.00  0.00              
ATOM   3275  CA  VAL   274      -0.438  -2.289 -26.851  1.00 66.29              
ATOM   3276  HA  VAL   274       0.194  -3.086 -27.218  1.00 66.29              
ATOM   3277  CB  VAL   274      -0.556  -1.231 -27.939  1.00 66.29              
ATOM   3278  HB  VAL   274      -1.122  -0.355 -27.557  1.00 66.29              
ATOM   3279  CG1 VAL   274       0.846  -0.757 -28.386  1.00 66.29              
ATOM   3280 HG11 VAL   274       1.450  -1.618 -28.740  1.00  0.00              
ATOM   3281 HG12 VAL   274       1.383  -0.260 -27.551  1.00  0.00              
ATOM   3282 HG13 VAL   274       0.749  -0.028 -29.219  1.00  0.00              
ATOM   3283  CG2 VAL   274      -1.348  -1.825 -29.124  1.00 66.29              
ATOM   3284 HG21 VAL   274      -2.392  -2.061 -28.831  1.00  0.00              
ATOM   3285 HG22 VAL   274      -0.862  -2.755 -29.488  1.00  0.00              
ATOM   3286 HG23 VAL   274      -1.381  -1.097 -29.960  1.00  0.00              
ATOM   3287  C   VAL   274       0.164  -1.712 -25.603  1.00 66.29              
ATOM   3288  O   VAL   274      -0.421  -0.831 -24.976  1.00 66.29              
ATOM   3289  N   THR   275       1.343  -2.238 -25.207  1.00177.45              
ATOM   3290  HN  THR   275       1.781  -2.969 -25.724  1.00  0.00              
ATOM   3291  CA  THR   275       2.080  -1.779 -24.058  1.00177.45              
ATOM   3292  HA  THR   275       1.810  -0.755 -23.831  1.00177.45              
ATOM   3293  CB  THR   275       1.929  -2.665 -22.827  1.00177.45              
ATOM   3294  HB  THR   275       2.224  -3.714 -23.054  1.00177.45              
ATOM   3295  OG1 THR   275       0.568  -2.714 -22.424  1.00177.45              
ATOM   3296  HG1 THR   275       0.318  -1.809 -22.214  1.00177.45              
ATOM   3297  CG2 THR   275       2.789  -2.142 -21.655  1.00177.45              
ATOM   3298 HG21 THR   275       2.498  -1.103 -21.391  1.00  0.00              
ATOM   3299 HG22 THR   275       3.867  -2.152 -21.915  1.00  0.00              
ATOM   3300 HG23 THR   275       2.654  -2.787 -20.763  1.00  0.00              
ATOM   3301  C   THR   275       3.500  -1.805 -24.533  1.00177.45              
ATOM   3302  O   THR   275       4.130  -0.765 -24.714  1.00177.45              
ATOM   3303  N   ALA   276       4.024  -3.034 -24.749  1.00211.87              
ATOM   3304  HN  ALA   276       3.471  -3.853 -24.613  1.00  0.00              
ATOM   3305  CA  ALA   276       5.382  -3.281 -25.137  1.00211.87              
ATOM   3306  HA  ALA   276       6.008  -2.463 -24.806  1.00211.87              
ATOM   3307  CB  ALA   276       5.912  -4.603 -24.549  1.00211.87              
ATOM   3308  HB1 ALA   276       5.276  -5.456 -24.868  1.00  0.00              
ATOM   3309  HB2 ALA   276       5.896  -4.553 -23.440  1.00  0.00              
ATOM   3310  HB3 ALA   276       6.957  -4.794 -24.875  1.00  0.00              
ATOM   3311  C   ALA   276       5.439  -3.373 -26.631  1.00211.87              
ATOM   3312  O   ALA   276       4.449  -3.689 -27.288  1.00211.87              
ATOM   3313  N   THR   277       6.637  -3.088 -27.187  1.00230.38              
ATOM   3314  HN  THR   277       7.412  -2.823 -26.619  1.00  0.00              
ATOM   3315  CA  THR   277       6.928  -3.155 -28.598  1.00230.38              
ATOM   3316  HA  THR   277       6.003  -3.211 -29.156  1.00230.38              
ATOM   3317  CB  THR   277       7.702  -1.934 -29.094  1.00230.38              
ATOM   3318  HB  THR   277       8.032  -2.072 -30.147  1.00230.38              
ATOM   3319  OG1 THR   277       8.843  -1.664 -28.283  1.00230.38              
ATOM   3320  HG1 THR   277       9.369  -1.023 -28.767  1.00230.38              
ATOM   3321  CG2 THR   277       6.760  -0.714 -29.045  1.00230.38              
ATOM   3322 HG21 THR   277       6.433  -0.505 -28.005  1.00  0.00              
ATOM   3323 HG22 THR   277       5.861  -0.901 -29.669  1.00  0.00              
ATOM   3324 HG23 THR   277       7.276   0.187 -29.439  1.00  0.00              
ATOM   3325  C   THR   277       7.654  -4.466 -28.806  1.00230.38              
ATOM   3326  O   THR   277       7.225  -5.495 -28.285  1.00230.38              
ATOM   3327  N   GLU   278       8.773  -4.468 -29.574  1.00266.99              
ATOM   3328  HN  GLU   278       9.117  -3.631 -29.994  1.00  0.00              
ATOM   3329  CA  GLU   278       9.548  -5.656 -29.834  1.00266.99              
ATOM   3330  HA  GLU   278       8.864  -6.491 -29.914  1.00266.99              
ATOM   3331  CB  GLU   278      10.352  -5.597 -31.156  1.00266.99              
ATOM   3332  HB1 GLU   278       9.619  -5.542 -31.992  1.00  0.00              
ATOM   3333  HB2 GLU   278      10.919  -6.546 -31.275  1.00  0.00              
ATOM   3334  CG  GLU   278      11.317  -4.401 -31.281  1.00266.99              
ATOM   3335  HG1 GLU   278      12.085  -4.439 -30.480  1.00  0.00              
ATOM   3336  HG2 GLU   278      10.752  -3.450 -31.184  1.00  0.00              
ATOM   3337  CD  GLU   278      12.018  -4.444 -32.638  1.00266.99              
ATOM   3338  OE1 GLU   278      12.748  -5.438 -32.897  1.00266.99              
ATOM   3339  OE2 GLU   278      11.836  -3.483 -33.434  1.00266.99              
ATOM   3340  C   GLU   278      10.472  -5.910 -28.672  1.00266.99              
ATOM   3341  O   GLU   278      11.058  -4.990 -28.102  1.00266.99              
ATOM   3342  N   ARG   279      10.575  -7.199 -28.286  1.00313.27              
ATOM   3343  HN  ARG   279      10.080  -7.917 -28.771  1.00  0.00              
ATOM   3344  CA  ARG   279      11.365  -7.661 -27.177  1.00313.27              
ATOM   3345  HA  ARG   279      12.236  -7.035 -27.045  1.00313.27              
ATOM   3346  CB  ARG   279      10.541  -7.787 -25.869  1.00313.27              
ATOM   3347  HB1 ARG   279      11.041  -8.481 -25.157  1.00  0.00              
ATOM   3348  HB2 ARG   279       9.545  -8.216 -26.112  1.00  0.00              
ATOM   3349  CG  ARG   279      10.347  -6.466 -25.102  1.00313.27              
ATOM   3350  HG1 ARG   279       9.986  -5.677 -25.796  1.00  0.00              
ATOM   3351  HG2 ARG   279      11.337  -6.146 -24.706  1.00  0.00              
ATOM   3352  CD  ARG   279       9.348  -6.561 -23.936  1.00313.27              
ATOM   3353  HD1 ARG   279       8.311  -6.623 -24.324  1.00  0.00              
ATOM   3354  HD2 ARG   279       9.441  -5.674 -23.276  1.00  0.00              
ATOM   3355  NE  ARG   279       9.609  -7.811 -23.148  1.00313.27              
ATOM   3356  HE  ARG   279      10.015  -8.592 -23.625  1.00313.27              
ATOM   3357  CZ  ARG   279       9.265  -7.965 -21.835  1.00313.27              
ATOM   3358  NH1 ARG   279       8.739  -6.933 -21.119  1.00313.27              
ATOM   3359 HH11 ARG   279       8.600  -6.044 -21.553  1.00  0.00              
ATOM   3360 HH12 ARG   279       8.500  -7.062 -20.156  1.00  0.00              
ATOM   3361  NH2 ARG   279       9.473  -9.173 -21.233  1.00313.27              
ATOM   3362 HH21 ARG   279       9.867  -9.929 -21.753  1.00  0.00              
ATOM   3363 HH22 ARG   279       9.233  -9.299 -20.269  1.00  0.00              
ATOM   3364  C   ARG   279      11.815  -9.040 -27.568  1.00313.27              
ATOM   3365  O   ARG   279      11.465  -9.549 -28.632  1.00313.27              
ATOM   3366  N   LEU   280      12.600  -9.689 -26.671  1.00303.79              
ATOM   3367  HN  LEU   280      12.910  -9.236 -25.839  1.00  0.00              
ATOM   3368  CA  LEU   280      12.934 -11.086 -26.760  1.00303.79              
ATOM   3369  HA  LEU   280      13.047 -11.355 -27.800  1.00303.79              
ATOM   3370  CB  LEU   280      14.228 -11.429 -25.979  1.00303.79              
ATOM   3371  HB1 LEU   280      14.102 -11.117 -24.918  1.00  0.00              
ATOM   3372  HB2 LEU   280      15.059 -10.822 -26.403  1.00  0.00              
ATOM   3373  CG  LEU   280      14.657 -12.918 -26.006  1.00303.79              
ATOM   3374  HG  LEU   280      13.826 -13.522 -25.573  1.00303.79              
ATOM   3375  CD1 LEU   280      14.911 -13.441 -27.434  1.00303.79              
ATOM   3376 HD11 LEU   280      15.705 -12.841 -27.927  1.00  0.00              
ATOM   3377 HD12 LEU   280      13.988 -13.385 -28.047  1.00  0.00              
ATOM   3378 HD13 LEU   280      15.240 -14.501 -27.398  1.00  0.00              
ATOM   3379  CD2 LEU   280      15.887 -13.147 -25.108  1.00303.79              
ATOM   3380 HD21 LEU   280      15.670 -12.823 -24.067  1.00  0.00              
ATOM   3381 HD22 LEU   280      16.755 -12.565 -25.486  1.00  0.00              
ATOM   3382 HD23 LEU   280      16.159 -14.223 -25.095  1.00  0.00              
ATOM   3383  C   LEU   280      11.771 -11.829 -26.161  1.00303.79              
ATOM   3384  O   LEU   280      11.441 -11.642 -24.990  1.00303.79              
ATOM   3385  N   ARG   281      11.101 -12.667 -26.986  1.00189.43              
ATOM   3386  HN  ARG   281      11.394 -12.811 -27.928  1.00  0.00              
ATOM   3387  CA  ARG   281       9.897 -13.362 -26.603  1.00189.43              
ATOM   3388  HA  ARG   281       9.366 -12.778 -25.863  1.00189.43              
ATOM   3389  CB  ARG   281       8.950 -13.631 -27.794  1.00189.43              
ATOM   3390  HB1 ARG   281       8.097 -14.261 -27.458  1.00  0.00              
ATOM   3391  HB2 ARG   281       9.500 -14.188 -28.584  1.00  0.00              
ATOM   3392  CG  ARG   281       8.367 -12.349 -28.412  1.00189.43              
ATOM   3393  HG1 ARG   281       9.197 -11.675 -28.719  1.00  0.00              
ATOM   3394  HG2 ARG   281       7.767 -11.828 -27.632  1.00  0.00              
ATOM   3395  CD  ARG   281       7.481 -12.645 -29.632  1.00189.43              
ATOM   3396  HD1 ARG   281       6.677 -13.368 -29.380  1.00  0.00              
ATOM   3397  HD2 ARG   281       8.097 -13.073 -30.451  1.00  0.00              
ATOM   3398  NE  ARG   281       6.876 -11.367 -30.139  1.00189.43              
ATOM   3399  HE  ARG   281       7.381 -10.849 -30.829  1.00189.43              
ATOM   3400  CZ  ARG   281       5.655 -10.895 -29.735  1.00189.43              
ATOM   3401  NH1 ARG   281       4.912 -11.552 -28.799  1.00189.43              
ATOM   3402 HH11 ARG   281       5.256 -12.398 -28.392  1.00  0.00              
ATOM   3403 HH12 ARG   281       4.021 -11.191 -28.524  1.00  0.00              
ATOM   3404  NH2 ARG   281       5.172  -9.743 -30.287  1.00189.43              
ATOM   3405 HH21 ARG   281       4.279  -9.390 -30.008  1.00  0.00              
ATOM   3406 HH22 ARG   281       5.706  -9.258 -30.978  1.00  0.00              
ATOM   3407  C   ARG   281      10.269 -14.687 -26.004  1.00189.43              
ATOM   3408  O   ARG   281      11.252 -15.311 -26.400  1.00189.43              
ATOM   3409  N   VAL   282       9.458 -15.127 -25.018  1.00107.25              
ATOM   3410  HN  VAL   282       8.683 -14.584 -24.706  1.00  0.00              
ATOM   3411  CA  VAL   282       9.608 -16.403 -24.374  1.00107.25              
ATOM   3412  HA  VAL   282       9.894 -17.132 -25.122  1.00107.25              
ATOM   3413  CB  VAL   282      10.636 -16.405 -23.236  1.00107.25              
ATOM   3414  HB  VAL   282      11.617 -16.116 -23.679  1.00107.25              
ATOM   3415  CG1 VAL   282      10.301 -15.355 -22.153  1.00107.25              
ATOM   3416 HG11 VAL   282       9.348 -15.600 -21.641  1.00  0.00              
ATOM   3417 HG12 VAL   282      10.225 -14.339 -22.592  1.00  0.00              
ATOM   3418 HG13 VAL   282      11.106 -15.343 -21.390  1.00  0.00              
ATOM   3419  CG2 VAL   282      10.811 -17.822 -22.646  1.00107.25              
ATOM   3420 HG21 VAL   282      11.043 -18.551 -23.451  1.00  0.00              
ATOM   3421 HG22 VAL   282       9.891 -18.149 -22.120  1.00  0.00              
ATOM   3422 HG23 VAL   282      11.647 -17.826 -21.915  1.00  0.00              
ATOM   3423  C   VAL   282       8.222 -16.741 -23.900  1.00107.25              
ATOM   3424  O   VAL   282       7.476 -15.862 -23.464  1.00107.25              
ATOM   3425  N   VAL   283       7.837 -18.034 -24.005  1.00113.68              
ATOM   3426  HN  VAL   283       8.440 -18.723 -24.402  1.00  0.00              
ATOM   3427  CA  VAL   283       6.592 -18.537 -23.483  1.00113.68              
ATOM   3428  HA  VAL   283       5.994 -17.710 -23.126  1.00113.68              
ATOM   3429  CB  VAL   283       5.730 -19.266 -24.515  1.00113.68              
ATOM   3430  HB  VAL   283       5.443 -18.510 -25.281  1.00113.68              
ATOM   3431  CG1 VAL   283       6.495 -20.377 -25.271  1.00113.68              
ATOM   3432 HG11 VAL   283       6.775 -21.207 -24.592  1.00  0.00              
ATOM   3433 HG12 VAL   283       7.413 -19.974 -25.749  1.00  0.00              
ATOM   3434 HG13 VAL   283       5.847 -20.795 -26.071  1.00  0.00              
ATOM   3435  CG2 VAL   283       4.420 -19.762 -23.865  1.00113.68              
ATOM   3436 HG21 VAL   283       3.897 -18.923 -23.362  1.00  0.00              
ATOM   3437 HG22 VAL   283       4.624 -20.558 -23.119  1.00  0.00              
ATOM   3438 HG23 VAL   283       3.745 -20.178 -24.643  1.00  0.00              
ATOM   3439  C   VAL   283       6.960 -19.372 -22.286  1.00113.68              
ATOM   3440  O   VAL   283       7.522 -20.461 -22.395  1.00113.68              
ATOM   3441  N   SER   284       6.668 -18.827 -21.086  1.00121.08              
ATOM   3442  HN  SER   284       6.247 -17.928 -21.014  1.00  0.00              
ATOM   3443  CA  SER   284       6.884 -19.510 -19.842  1.00121.08              
ATOM   3444  HA  SER   284       6.560 -20.537 -19.952  1.00121.08              
ATOM   3445  CB  SER   284       8.349 -19.441 -19.340  1.00121.08              
ATOM   3446  HB1 SER   284       8.630 -18.404 -19.061  1.00  0.00              
ATOM   3447  HB2 SER   284       9.028 -19.772 -20.154  1.00  0.00              
ATOM   3448  OG  SER   284       8.562 -20.307 -18.233  1.00121.08              
ATOM   3449  HG1 SER   284       9.487 -20.209 -17.994  1.00  0.00              
ATOM   3450  C   SER   284       5.957 -18.795 -18.906  1.00121.08              
ATOM   3451  O   SER   284       6.201 -17.650 -18.531  1.00121.08              
ATOM   3452  N   TYR   285       4.836 -19.457 -18.544  1.00 71.17              
ATOM   3453  HN  TYR   285       4.685 -20.402 -18.821  1.00  0.00              
ATOM   3454  CA  TYR   285       3.716 -18.831 -17.884  1.00 71.17              
ATOM   3455  HA  TYR   285       3.604 -17.837 -18.296  1.00 71.17              
ATOM   3456  CB  TYR   285       2.412 -19.637 -18.136  1.00 71.17              
ATOM   3457  HB1 TYR   285       2.434 -20.610 -17.601  1.00  0.00              
ATOM   3458  HB2 TYR   285       2.323 -19.847 -19.225  1.00  0.00              
ATOM   3459  CG  TYR   285       1.177 -18.871 -17.728  1.00 71.17              
ATOM   3460  CD1 TYR   285       0.621 -17.904 -18.584  1.00 71.17              
ATOM   3461  HD1 TYR   285       1.084 -17.703 -19.540  1.00 71.17              
ATOM   3462  CE1 TYR   285      -0.536 -17.205 -18.217  1.00 71.17              
ATOM   3463  HE1 TYR   285      -0.953 -16.470 -18.889  1.00 71.17              
ATOM   3464  CZ  TYR   285      -1.148 -17.465 -16.982  1.00 71.17              
ATOM   3465  OH  TYR   285      -2.325 -16.778 -16.611  1.00 71.17              
ATOM   3466  HH  TYR   285      -2.593 -17.096 -15.746  1.00 71.17              
ATOM   3467  CD2 TYR   285       0.560 -19.117 -16.489  1.00 71.17              
ATOM   3468  HD2 TYR   285       0.978 -19.854 -15.819  1.00 71.17              
ATOM   3469  CE2 TYR   285      -0.594 -18.418 -16.116  1.00 71.17              
ATOM   3470  HE2 TYR   285      -1.057 -18.623 -15.162  1.00 71.17              
ATOM   3471  C   TYR   285       3.974 -18.716 -16.403  1.00 71.17              
ATOM   3472  O   TYR   285       3.740 -17.663 -15.815  1.00 71.17              
ATOM   3473  N   ILE   286       4.447 -19.813 -15.768  1.00124.78              
ATOM   3474  HN  ILE   286       4.675 -20.644 -16.269  1.00  0.00              
ATOM   3475  CA  ILE   286       4.539 -19.919 -14.328  1.00124.78              
ATOM   3476  HA  ILE   286       3.601 -19.522 -13.961  1.00124.78              
ATOM   3477  CB  ILE   286       4.563 -21.359 -13.816  1.00124.78              
ATOM   3478  HB  ILE   286       4.552 -21.342 -12.700  1.00124.78              
ATOM   3479  CG2 ILE   286       3.244 -22.031 -14.266  1.00124.78              
ATOM   3480 HG21 ILE   286       3.221 -22.159 -15.368  1.00  0.00              
ATOM   3481 HG22 ILE   286       2.373 -21.412 -13.961  1.00  0.00              
ATOM   3482 HG23 ILE   286       3.136 -23.029 -13.793  1.00  0.00              
ATOM   3483  CG1 ILE   286       5.821 -22.144 -14.260  1.00124.78              
ATOM   3484 HG11 ILE   286       6.726 -21.593 -13.921  1.00  0.00              
ATOM   3485 HG12 ILE   286       5.849 -22.198 -15.369  1.00  0.00              
ATOM   3486  CD  ILE   286       5.895 -23.564 -13.687  1.00124.78              
ATOM   3487  HD1 ILE   286       5.062 -24.191 -14.072  1.00  0.00              
ATOM   3488  HD2 ILE   286       5.838 -23.536 -12.579  1.00  0.00              
ATOM   3489  HD3 ILE   286       6.854 -24.044 -13.980  1.00  0.00              
ATOM   3490  C   ILE   286       5.609 -19.076 -13.642  1.00124.78              
ATOM   3491  O   ILE   286       5.372 -18.836 -12.462  1.00124.78              
ATOM   3492  N   PRO   287       6.735 -18.552 -14.162  1.00153.65              
ATOM   3493  CD  PRO   287       7.412 -19.044 -15.361  1.00153.65              
ATOM   3494  HD1 PRO   287       7.093 -18.411 -16.215  1.00  0.00              
ATOM   3495  HD2 PRO   287       7.183 -20.109 -15.569  1.00  0.00              
ATOM   3496  CA  PRO   287       7.630 -17.695 -13.380  1.00153.65              
ATOM   3497  HA  PRO   287       7.821 -18.183 -12.435  1.00153.65              
ATOM   3498  CB  PRO   287       8.896 -17.565 -14.243  1.00153.65              
ATOM   3499  HB1 PRO   287       9.809 -17.466 -13.624  1.00  0.00              
ATOM   3500  HB2 PRO   287       8.824 -16.697 -14.938  1.00  0.00              
ATOM   3501  CG  PRO   287       8.900 -18.842 -15.079  1.00153.65              
ATOM   3502  HG1 PRO   287       9.502 -18.745 -16.003  1.00  0.00              
ATOM   3503  HG2 PRO   287       9.281 -19.690 -14.469  1.00  0.00              
ATOM   3504  C   PRO   287       7.065 -16.314 -13.123  1.00153.65              
ATOM   3505  O   PRO   287       7.730 -15.530 -12.448  1.00153.65              
ATOM   3506  N   LEU   288       5.862 -16.008 -13.659  1.00112.61              
ATOM   3507  HN  LEU   288       5.370 -16.686 -14.202  1.00  0.00              
ATOM   3508  CA  LEU   288       5.171 -14.747 -13.517  1.00112.61              
ATOM   3509  HA  LEU   288       5.883 -13.949 -13.354  1.00112.61              
ATOM   3510  CB  LEU   288       4.265 -14.437 -14.739  1.00112.61              
ATOM   3511  HB1 LEU   288       3.542 -13.635 -14.463  1.00  0.00              
ATOM   3512  HB2 LEU   288       3.670 -15.344 -14.975  1.00  0.00              
ATOM   3513  CG  LEU   288       4.972 -13.956 -16.040  1.00112.61              
ATOM   3514  HG  LEU   288       5.306 -12.908 -15.857  1.00112.61              
ATOM   3515  CD1 LEU   288       6.221 -14.754 -16.468  1.00112.61              
ATOM   3516 HD11 LEU   288       5.969 -15.828 -16.593  1.00  0.00              
ATOM   3517 HD12 LEU   288       7.030 -14.659 -15.715  1.00  0.00              
ATOM   3518 HD13 LEU   288       6.607 -14.367 -17.435  1.00  0.00              
ATOM   3519  CD2 LEU   288       3.963 -13.923 -17.206  1.00112.61              
ATOM   3520 HD21 LEU   288       3.041 -13.380 -16.918  1.00  0.00              
ATOM   3521 HD22 LEU   288       3.681 -14.958 -17.496  1.00  0.00              
ATOM   3522 HD23 LEU   288       4.413 -13.418 -18.087  1.00  0.00              
ATOM   3523  C   LEU   288       4.286 -14.881 -12.301  1.00112.61              
ATOM   3524  O   LEU   288       4.069 -13.917 -11.569  1.00112.61              
ATOM   3525  N   PHE   289       3.779 -16.117 -12.063  1.00 45.78              
ATOM   3526  HN  PHE   289       3.983 -16.866 -12.689  1.00  0.00              
ATOM   3527  CA  PHE   289       2.962 -16.496 -10.934  1.00 45.78              
ATOM   3528  HA  PHE   289       2.214 -15.727 -10.785  1.00 45.78              
ATOM   3529  CB  PHE   289       2.278 -17.867 -11.211  1.00 45.78              
ATOM   3530  HB1 PHE   289       3.040 -18.667 -11.318  1.00  0.00              
ATOM   3531  HB2 PHE   289       1.712 -17.806 -12.167  1.00  0.00              
ATOM   3532  CG  PHE   289       1.300 -18.263 -10.133  1.00 45.78              
ATOM   3533  CD1 PHE   289       0.040 -17.646 -10.052  1.00 45.78              
ATOM   3534  HD1 PHE   289      -0.233 -16.889 -10.771  1.00 45.78              
ATOM   3535  CE1 PHE   289      -0.866 -18.009  -9.046  1.00 45.78              
ATOM   3536  HE1 PHE   289      -1.833 -17.532  -8.991  1.00 45.78              
ATOM   3537  CZ  PHE   289      -0.517 -18.989  -8.108  1.00 45.78              
ATOM   3538  HZ  PHE   289      -1.215 -19.268  -7.333  1.00 45.78              
ATOM   3539  CD2 PHE   289       1.639 -19.248  -9.187  1.00 45.78              
ATOM   3540  HD2 PHE   289       2.606 -19.728  -9.235  1.00 45.78              
ATOM   3541  CE2 PHE   289       0.737 -19.609  -8.179  1.00 45.78              
ATOM   3542  HE2 PHE   289       1.008 -20.365  -7.457  1.00 45.78              
ATOM   3543  C   PHE   289       3.831 -16.598  -9.698  1.00 45.78              
ATOM   3544  O   PHE   289       3.398 -16.260  -8.598  1.00 45.78              
ATOM   3545  N   ILE   290       5.091 -17.065  -9.873  1.00 85.15              
ATOM   3546  HN  ILE   290       5.416 -17.315 -10.782  1.00  0.00              
ATOM   3547  CA  ILE   290       6.052 -17.267  -8.810  1.00 85.15              
ATOM   3548  HA  ILE   290       5.510 -17.570  -7.930  1.00 85.15              
ATOM   3549  CB  ILE   290       7.049 -18.373  -9.164  1.00 85.15              
ATOM   3550  HB  ILE   290       7.537 -18.110 -10.131  1.00 85.15              
ATOM   3551  CG2 ILE   290       8.168 -18.521  -8.106  1.00 85.15              
ATOM   3552 HG21 ILE   290       7.735 -18.630  -7.089  1.00  0.00              
ATOM   3553 HG22 ILE   290       8.843 -17.640  -8.115  1.00  0.00              
ATOM   3554 HG23 ILE   290       8.781 -19.420  -8.328  1.00  0.00              
ATOM   3555  CG1 ILE   290       6.312 -19.727  -9.374  1.00 85.15              
ATOM   3556 HG11 ILE   290       7.060 -20.476  -9.714  1.00  0.00              
ATOM   3557 HG12 ILE   290       5.565 -19.621 -10.186  1.00  0.00              
ATOM   3558  CD  ILE   290       5.591 -20.286  -8.139  1.00 85.15              
ATOM   3559  HD1 ILE   290       4.802 -19.591  -7.785  1.00  0.00              
ATOM   3560  HD2 ILE   290       6.306 -20.467  -7.309  1.00  0.00              
ATOM   3561  HD3 ILE   290       5.103 -21.253  -8.392  1.00  0.00              
ATOM   3562  C   ILE   290       6.722 -15.946  -8.490  1.00 85.15              
ATOM   3563  O   ILE   290       7.259 -15.767  -7.400  1.00 85.15              
ATOM   3564  N   ALA   291       6.650 -14.952  -9.408  1.00 39.35              
ATOM   3565  HN  ALA   291       6.213 -15.096 -10.293  1.00  0.00              
ATOM   3566  CA  ALA   291       7.114 -13.606  -9.152  1.00 39.35              
ATOM   3567  HA  ALA   291       8.045 -13.658  -8.602  1.00 39.35              
ATOM   3568  CB  ALA   291       7.353 -12.812 -10.450  1.00 39.35              
ATOM   3569  HB1 ALA   291       6.422 -12.738 -11.050  1.00  0.00              
ATOM   3570  HB2 ALA   291       8.124 -13.325 -11.063  1.00  0.00              
ATOM   3571  HB3 ALA   291       7.718 -11.787 -10.227  1.00  0.00              
ATOM   3572  C   ALA   291       6.101 -12.848  -8.326  1.00 39.35              
ATOM   3573  O   ALA   291       6.463 -11.939  -7.583  1.00 39.35              
ATOM   3574  N   ALA   292       4.803 -13.222  -8.435  1.00 51.10              
ATOM   3575  HN  ALA   292       4.541 -13.985  -9.020  1.00  0.00              
ATOM   3576  CA  ALA   292       3.705 -12.555  -7.771  1.00 51.10              
ATOM   3577  HA  ALA   292       3.877 -11.488  -7.811  1.00 51.10              
ATOM   3578  CB  ALA   292       2.359 -12.864  -8.454  1.00 51.10              
ATOM   3579  HB1 ALA   292       2.132 -13.951  -8.412  1.00  0.00              
ATOM   3580  HB2 ALA   292       2.397 -12.559  -9.522  1.00  0.00              
ATOM   3581  HB3 ALA   292       1.532 -12.305  -7.964  1.00  0.00              
ATOM   3582  C   ALA   292       3.601 -12.976  -6.326  1.00 51.10              
ATOM   3583  O   ALA   292       3.256 -12.166  -5.467  1.00 51.10              
ATOM   3584  N   VAL   293       3.909 -14.266  -6.030  1.00109.71              
ATOM   3585  HN  VAL   293       4.192 -14.901  -6.746  1.00  0.00              
ATOM   3586  CA  VAL   293       3.827 -14.836  -4.699  1.00109.71              
ATOM   3587  HA  VAL   293       2.948 -14.421  -4.230  1.00109.71              
ATOM   3588  CB  VAL   293       3.666 -16.362  -4.747  1.00109.71              
ATOM   3589  HB  VAL   293       2.912 -16.590  -5.536  1.00109.71              
ATOM   3590  CG1 VAL   293       4.975 -17.075  -5.141  1.00109.71              
ATOM   3591 HG11 VAL   293       4.779 -18.152  -5.333  1.00  0.00              
ATOM   3592 HG12 VAL   293       5.730 -16.998  -4.331  1.00  0.00              
ATOM   3593 HG13 VAL   293       5.389 -16.622  -6.059  1.00  0.00              
ATOM   3594  CG2 VAL   293       3.106 -16.905  -3.416  1.00109.71              
ATOM   3595 HG21 VAL   293       2.116 -16.456  -3.204  1.00  0.00              
ATOM   3596 HG22 VAL   293       3.793 -16.683  -2.574  1.00  0.00              
ATOM   3597 HG23 VAL   293       2.980 -18.007  -3.482  1.00  0.00              
ATOM   3598  C   VAL   293       5.033 -14.421  -3.879  1.00109.71              
ATOM   3599  O   VAL   293       4.986 -14.424  -2.652  1.00109.71              
ATOM   3600  N   LEU   294       6.136 -14.032  -4.566  1.00216.55              
ATOM   3601  HN  LEU   294       6.106 -13.985  -5.562  1.00  0.00              
ATOM   3602  CA  LEU   294       7.431 -13.723  -4.004  1.00216.55              
ATOM   3603  HA  LEU   294       7.701 -14.534  -3.341  1.00216.55              
ATOM   3604  CB  LEU   294       8.481 -13.612  -5.142  1.00216.55              
ATOM   3605  HB1 LEU   294       8.152 -12.852  -5.884  1.00  0.00              
ATOM   3606  HB2 LEU   294       8.480 -14.594  -5.664  1.00  0.00              
ATOM   3607  CG  LEU   294       9.958 -13.325  -4.764  1.00216.55              
ATOM   3608  HG  LEU   294      10.548 -13.683  -5.640  1.00216.55              
ATOM   3609  CD1 LEU   294      10.289 -11.823  -4.698  1.00216.55              
ATOM   3610 HD11 LEU   294       9.825 -11.340  -3.815  1.00  0.00              
ATOM   3611 HD12 LEU   294       9.924 -11.315  -5.618  1.00  0.00              
ATOM   3612 HD13 LEU   294      11.386 -11.680  -4.644  1.00  0.00              
ATOM   3613  CD2 LEU   294      10.464 -14.125  -3.548  1.00216.55              
ATOM   3614 HD21 LEU   294      10.229 -15.202  -3.678  1.00  0.00              
ATOM   3615 HD22 LEU   294       9.981 -13.767  -2.616  1.00  0.00              
ATOM   3616 HD23 LEU   294      11.563 -14.014  -3.443  1.00  0.00              
ATOM   3617  C   LEU   294       7.389 -12.449  -3.208  1.00216.55              
ATOM   3618  O   LEU   294       7.882 -12.403  -2.082  1.00216.55              
ATOM   3619  N   PHE   295       6.788 -11.376  -3.775  1.00128.98              
ATOM   3620  HN  PHE   295       6.355 -11.428  -4.672  1.00  0.00              
ATOM   3621  CA  PHE   295       6.781 -10.072  -3.153  1.00128.98              
ATOM   3622  HA  PHE   295       7.766  -9.889  -2.744  1.00128.98              
ATOM   3623  CB  PHE   295       6.424  -8.923  -4.128  1.00128.98              
ATOM   3624  HB1 PHE   295       6.420  -7.946  -3.599  1.00  0.00              
ATOM   3625  HB2 PHE   295       5.423  -9.096  -4.573  1.00  0.00              
ATOM   3626  CG  PHE   295       7.432  -8.832  -5.244  1.00128.98              
ATOM   3627  CD1 PHE   295       8.783  -8.544  -4.970  1.00128.98              
ATOM   3628  HD1 PHE   295       9.104  -8.388  -3.951  1.00128.98              
ATOM   3629  CE1 PHE   295       9.717  -8.455  -6.010  1.00128.98              
ATOM   3630  HE1 PHE   295      10.751  -8.238  -5.786  1.00128.98              
ATOM   3631  CZ  PHE   295       9.311  -8.644  -7.337  1.00128.98              
ATOM   3632  HZ  PHE   295      10.032  -8.580  -8.138  1.00128.98              
ATOM   3633  CD2 PHE   295       7.035  -9.010  -6.581  1.00128.98              
ATOM   3634  HD2 PHE   295       6.000  -9.224  -6.810  1.00128.98              
ATOM   3635  CE2 PHE   295       7.968  -8.920  -7.622  1.00128.98              
ATOM   3636  HE2 PHE   295       7.650  -9.066  -8.644  1.00128.98              
ATOM   3637  C   PHE   295       5.802 -10.048  -2.010  1.00128.98              
ATOM   3638  O   PHE   295       6.091  -9.468  -0.970  1.00128.98              
ATOM   3639  N   TRP   296       4.633 -10.716  -2.167  1.00132.34              
ATOM   3640  HN  TRP   296       4.421 -11.195  -3.015  1.00  0.00              
ATOM   3641  CA  TRP   296       3.616 -10.800  -1.139  1.00132.34              
ATOM   3642  HA  TRP   296       3.703  -9.937  -0.495  1.00132.34              
ATOM   3643  CB  TRP   296       2.177 -10.802  -1.733  1.00132.34              
ATOM   3644  HB1 TRP   296       1.458 -11.268  -1.025  1.00  0.00              
ATOM   3645  HB2 TRP   296       2.172 -11.401  -2.668  1.00  0.00              
ATOM   3646  CG  TRP   296       1.619  -9.410  -1.996  1.00132.34              
ATOM   3647  CD1 TRP   296       0.746  -8.705  -1.212  1.00132.34              
ATOM   3648  HD1 TRP   296       0.308  -9.070  -0.295  1.00132.34              
ATOM   3649  NE1 TRP   296       0.532  -7.453  -1.738  1.00132.34              
ATOM   3650  HE1 TRP   296      -0.037  -6.762  -1.349  1.00132.34              
ATOM   3651  CE2 TRP   296       1.288  -7.320  -2.882  1.00132.34              
ATOM   3652  CD2 TRP   296       1.966  -8.542  -3.092  1.00132.34              
ATOM   3653  CE3 TRP   296       2.800  -8.715  -4.192  1.00132.34              
ATOM   3654  HE3 TRP   296       3.311  -9.645  -4.383  1.00132.34              
ATOM   3655  CZ3 TRP   296       2.981  -7.630  -5.063  1.00132.34              
ATOM   3656  HZ3 TRP   296       3.634  -7.734  -5.917  1.00132.34              
ATOM   3657  CZ2 TRP   296       1.455  -6.248  -3.753  1.00132.34              
ATOM   3658  HZ2 TRP   296       0.954  -5.305  -3.599  1.00132.34              
ATOM   3659  CH2 TRP   296       2.323  -6.412  -4.844  1.00132.34              
ATOM   3660  HH2 TRP   296       2.479  -5.589  -5.526  1.00132.34              
ATOM   3661  C   TRP   296       3.842 -12.021  -0.266  1.00132.34              
ATOM   3662  O   TRP   296       2.908 -12.542   0.337  1.00132.34              
ATOM   3663  N   ALA   297       5.110 -12.475  -0.128  1.00 38.90              
ATOM   3664  HN  ALA   297       5.855 -12.086  -0.664  1.00  0.00              
ATOM   3665  CA  ALA   297       5.518 -13.432   0.875  1.00 38.90              
ATOM   3666  HA  ALA   297       4.660 -13.948   1.276  1.00 38.90              
ATOM   3667  CB  ALA   297       6.543 -14.462   0.358  1.00 38.90              
ATOM   3668  HB1 ALA   297       7.446 -13.963  -0.053  1.00  0.00              
ATOM   3669  HB2 ALA   297       6.087 -15.075  -0.447  1.00  0.00              
ATOM   3670  HB3 ALA   297       6.858 -15.149   1.173  1.00  0.00              
ATOM   3671  C   ALA   297       6.170 -12.647   1.973  1.00 38.90              
ATOM   3672  O   ALA   297       5.976 -12.927   3.156  1.00 38.90              
ATOM   3673  N   ILE   298       6.974 -11.632   1.578  1.00129.79              
ATOM   3674  HN  ILE   298       7.081 -11.418   0.610  1.00  0.00              
ATOM   3675  CA  ILE   298       7.777 -10.832   2.468  1.00129.79              
ATOM   3676  HA  ILE   298       7.916 -11.383   3.386  1.00129.79              
ATOM   3677  CB  ILE   298       9.168 -10.555   1.901  1.00129.79              
ATOM   3678  HB  ILE   298       9.720  -9.865   2.580  1.00129.79              
ATOM   3679  CG2 ILE   298       9.926 -11.900   1.934  1.00129.79              
ATOM   3680 HG21 ILE   298       9.901 -12.335   2.957  1.00  0.00              
ATOM   3681 HG22 ILE   298      10.986 -11.736   1.645  1.00  0.00              
ATOM   3682 HG23 ILE   298       9.475 -12.625   1.224  1.00  0.00              
ATOM   3683  CG1 ILE   298       9.191  -9.951   0.472  1.00129.79              
ATOM   3684 HG11 ILE   298       8.491 -10.498  -0.193  1.00  0.00              
ATOM   3685 HG12 ILE   298      10.212 -10.120   0.063  1.00  0.00              
ATOM   3686  CD  ILE   298       8.916  -8.446   0.392  1.00129.79              
ATOM   3687  HD1 ILE   298       9.117  -8.069  -0.634  1.00  0.00              
ATOM   3688  HD2 ILE   298       9.567  -7.902   1.108  1.00  0.00              
ATOM   3689  HD3 ILE   298       7.861  -8.218   0.640  1.00  0.00              
ATOM   3690  C   ILE   298       7.060  -9.558   2.844  1.00129.79              
ATOM   3691  O   ILE   298       7.626  -8.728   3.550  1.00129.79              
ATOM   3692  N   GLU   299       5.786  -9.386   2.415  1.00 62.69              
ATOM   3693  HN  GLU   299       5.349 -10.056   1.819  1.00  0.00              
ATOM   3694  CA  GLU   299       4.934  -8.300   2.854  1.00 62.69              
ATOM   3695  HA  GLU   299       5.541  -7.485   3.223  1.00 62.69              
ATOM   3696  CB  GLU   299       4.027  -7.753   1.730  1.00 62.69              
ATOM   3697  HB1 GLU   299       3.226  -7.115   2.165  1.00  0.00              
ATOM   3698  HB2 GLU   299       3.540  -8.605   1.209  1.00  0.00              
ATOM   3699  CG  GLU   299       4.822  -6.893   0.728  1.00 62.69              
ATOM   3700  HG1 GLU   299       5.712  -7.451   0.374  1.00  0.00              
ATOM   3701  HG2 GLU   299       5.173  -5.965   1.231  1.00  0.00              
ATOM   3702  CD  GLU   299       3.944  -6.523  -0.467  1.00 62.69              
ATOM   3703  OE1 GLU   299       2.917  -5.824  -0.251  1.00 62.69              
ATOM   3704  OE2 GLU   299       4.294  -6.927  -1.608  1.00 62.69              
ATOM   3705  C   GLU   299       4.085  -8.798   3.993  1.00 62.69              
ATOM   3706  O   GLU   299       3.555  -8.003   4.767  1.00 62.69              
ATOM   3707  N   GLU   300       3.982 -10.140   4.150  1.00130.24              
ATOM   3708  HN  GLU   300       4.385 -10.766   3.486  1.00  0.00              
ATOM   3709  CA  GLU   300       3.425 -10.777   5.324  1.00130.24              
ATOM   3710  HA  GLU   300       2.565 -10.215   5.661  1.00130.24              
ATOM   3711  CB  GLU   300       3.012 -12.250   5.048  1.00130.24              
ATOM   3712  HB1 GLU   300       3.351 -12.915   5.873  1.00  0.00              
ATOM   3713  HB2 GLU   300       3.513 -12.605   4.122  1.00  0.00              
ATOM   3714  CG  GLU   300       1.489 -12.458   4.930  1.00130.24              
ATOM   3715  HG1 GLU   300       1.003 -12.136   5.875  1.00  0.00              
ATOM   3716  HG2 GLU   300       1.274 -13.538   4.781  1.00  0.00              
ATOM   3717  CD  GLU   300       0.906 -11.670   3.756  1.00130.24              
ATOM   3718  OE1 GLU   300       0.115 -10.723   4.010  1.00130.24              
ATOM   3719  OE2 GLU   300       1.237 -12.013   2.593  1.00130.24              
ATOM   3720  C   GLU   300       4.471 -10.741   6.409  1.00130.24              
ATOM   3721  O   GLU   300       4.157 -10.500   7.574  1.00130.24              
ATOM   3722  N   GLN   301       5.753 -10.950   6.021  1.00 95.71              
ATOM   3723  HN  GLN   301       5.970 -11.133   5.066  1.00  0.00              
ATOM   3724  CA  GLN   301       6.892 -10.916   6.905  1.00 95.71              
ATOM   3725  HA  GLN   301       6.575 -11.060   7.928  1.00 95.71              
ATOM   3726  CB  GLN   301       7.939 -11.993   6.513  1.00 95.71              
ATOM   3727  HB1 GLN   301       8.790 -11.961   7.230  1.00  0.00              
ATOM   3728  HB2 GLN   301       8.329 -11.756   5.498  1.00  0.00              
ATOM   3729  CG  GLN   301       7.377 -13.425   6.485  1.00 95.71              
ATOM   3730  HG1 GLN   301       6.484 -13.472   5.826  1.00  0.00              
ATOM   3731  HG2 GLN   301       7.083 -13.736   7.510  1.00  0.00              
ATOM   3732  CD  GLN   301       8.446 -14.382   5.939  1.00 95.71              
ATOM   3733  OE1 GLN   301       9.589 -13.990   5.675  1.00 95.71              
ATOM   3734  NE2 GLN   301       8.044 -15.679   5.763  1.00 95.71              
ATOM   3735 HE21 GLN   301       8.686 -16.352   5.399  1.00  0.00              
ATOM   3736 HE22 GLN   301       7.106 -15.944   5.984  1.00  0.00              
ATOM   3737  C   GLN   301       7.557  -9.567   6.770  1.00 95.71              
ATOM   3738  O   GLN   301       8.781  -9.484   6.668  1.00 95.71              
ATOM   3739  N   GLY   302       6.766  -8.467   6.760  1.00 98.35              
ATOM   3740  HN  GLY   302       5.777  -8.519   6.871  1.00  0.00              
ATOM   3741  CA  GLY   302       7.315  -7.167   6.476  1.00 98.35              
ATOM   3742  HA1 GLY   302       7.317  -7.046   5.404  1.00  0.00              
ATOM   3743  HA2 GLY   302       8.295  -7.086   6.926  1.00  0.00              
ATOM   3744  C   GLY   302       6.464  -6.094   7.057  1.00 98.35              
ATOM   3745  O   GLY   302       6.984  -5.182   7.694  1.00 98.35              
ATOM   3746  N   SER   303       5.131  -6.151   6.831  1.00101.86              
ATOM   3747  HN  SER   303       4.723  -6.911   6.330  1.00  0.00              
ATOM   3748  CA  SER   303       4.212  -5.099   7.215  1.00101.86              
ATOM   3749  HA  SER   303       4.652  -4.155   6.923  1.00101.86              
ATOM   3750  CB  SER   303       2.841  -5.261   6.506  1.00101.86              
ATOM   3751  HB1 SER   303       2.318  -6.173   6.864  1.00  0.00              
ATOM   3752  HB2 SER   303       3.012  -5.368   5.414  1.00  0.00              
ATOM   3753  OG  SER   303       1.999  -4.130   6.699  1.00101.86              
ATOM   3754  HG1 SER   303       1.196  -4.307   6.204  1.00  0.00              
ATOM   3755  C   SER   303       4.016  -5.105   8.711  1.00101.86              
ATOM   3756  O   SER   303       4.016  -4.054   9.351  1.00101.86              
ATOM   3757  N   VAL   304       3.862  -6.317   9.291  1.00 49.90              
ATOM   3758  HN  VAL   304       3.897  -7.150   8.745  1.00  0.00              
ATOM   3759  CA  VAL   304       3.592  -6.526  10.694  1.00 49.90              
ATOM   3760  HA  VAL   304       2.922  -5.744  11.024  1.00 49.90              
ATOM   3761  CB  VAL   304       2.942  -7.884  10.953  1.00 49.90              
ATOM   3762  HB  VAL   304       3.702  -8.696  10.916  1.00 49.90              
ATOM   3763  CG1 VAL   304       2.278  -7.878  12.347  1.00 49.90              
ATOM   3764 HG11 VAL   304       1.489  -7.097  12.393  1.00  0.00              
ATOM   3765 HG12 VAL   304       3.021  -7.671  13.142  1.00  0.00              
ATOM   3766 HG13 VAL   304       1.812  -8.864  12.552  1.00  0.00              
ATOM   3767  CG2 VAL   304       1.897  -8.181   9.852  1.00 49.90              
ATOM   3768 HG21 VAL   304       2.382  -8.336   8.866  1.00  0.00              
ATOM   3769 HG22 VAL   304       1.169  -7.346   9.772  1.00  0.00              
ATOM   3770 HG23 VAL   304       1.341  -9.110  10.102  1.00  0.00              
ATOM   3771  C   VAL   304       4.894  -6.421  11.460  1.00 49.90              
ATOM   3772  O   VAL   304       4.920  -5.992  12.613  1.00 49.90              
ATOM   3773  N   VAL   305       6.014  -6.797  10.794  1.00 60.51              
ATOM   3774  HN  VAL   305       5.948  -7.110   9.850  1.00  0.00              
ATOM   3775  CA  VAL   305       7.357  -6.828  11.328  1.00 60.51              
ATOM   3776  HA  VAL   305       7.324  -7.351  12.275  1.00 60.51              
ATOM   3777  CB  VAL   305       8.299  -7.567  10.382  1.00 60.51              
ATOM   3778  HB  VAL   305       8.260  -7.097   9.374  1.00 60.51              
ATOM   3779  CG1 VAL   305       9.762  -7.530  10.875  1.00 60.51              
ATOM   3780 HG11 VAL   305       9.820  -7.926  11.909  1.00  0.00              
ATOM   3781 HG12 VAL   305      10.171  -6.500  10.859  1.00  0.00              
ATOM   3782 HG13 VAL   305      10.398  -8.163  10.219  1.00  0.00              
ATOM   3783  CG2 VAL   305       7.803  -9.023  10.258  1.00 60.51              
ATOM   3784 HG21 VAL   305       6.780  -9.069   9.831  1.00  0.00              
ATOM   3785 HG22 VAL   305       7.800  -9.515  11.254  1.00  0.00              
ATOM   3786 HG23 VAL   305       8.479  -9.591   9.587  1.00  0.00              
ATOM   3787  C   VAL   305       7.859  -5.427  11.578  1.00 60.51              
ATOM   3788  O   VAL   305       8.398  -5.148  12.645  1.00 60.51              
ATOM   3789  N   LEU   306       7.677  -4.510  10.600  1.00 71.44              
ATOM   3790  HN  LEU   306       7.212  -4.754   9.752  1.00  0.00              
ATOM   3791  CA  LEU   306       8.167  -3.148  10.653  1.00 71.44              
ATOM   3792  HA  LEU   306       9.156  -3.161  11.087  1.00 71.44              
ATOM   3793  CB  LEU   306       8.231  -2.512   9.246  1.00 71.44              
ATOM   3794  HB1 LEU   306       8.212  -1.402   9.301  1.00  0.00              
ATOM   3795  HB2 LEU   306       7.331  -2.828   8.675  1.00  0.00              
ATOM   3796  CG  LEU   306       9.508  -2.907   8.474  1.00 71.44              
ATOM   3797  HG  LEU   306       9.711  -3.987   8.654  1.00 71.44              
ATOM   3798  CD1 LEU   306       9.321  -2.732   6.958  1.00 71.44              
ATOM   3799 HD11 LEU   306      10.261  -2.966   6.415  1.00  0.00              
ATOM   3800 HD12 LEU   306       9.039  -1.686   6.740  1.00  0.00              
ATOM   3801 HD13 LEU   306       8.518  -3.398   6.581  1.00  0.00              
ATOM   3802  CD2 LEU   306      10.715  -2.097   8.988  1.00 71.44              
ATOM   3803 HD21 LEU   306      10.503  -1.010   8.923  1.00  0.00              
ATOM   3804 HD22 LEU   306      11.618  -2.306   8.381  1.00  0.00              
ATOM   3805 HD23 LEU   306      10.936  -2.350  10.046  1.00  0.00              
ATOM   3806  C   LEU   306       7.310  -2.265  11.518  1.00 71.44              
ATOM   3807  O   LEU   306       7.748  -1.184  11.911  1.00 71.44              
ATOM   3808  N   ALA   307       6.076  -2.709  11.855  1.00 41.19              
ATOM   3809  HN  ALA   307       5.736  -3.588  11.528  1.00  0.00              
ATOM   3810  CA  ALA   307       5.175  -1.977  12.712  1.00 41.19              
ATOM   3811  HA  ALA   307       5.141  -0.951  12.376  1.00 41.19              
ATOM   3812  CB  ALA   307       3.750  -2.563  12.691  1.00 41.19              
ATOM   3813  HB1 ALA   307       3.748  -3.622  13.027  1.00  0.00              
ATOM   3814  HB2 ALA   307       3.344  -2.527  11.658  1.00  0.00              
ATOM   3815  HB3 ALA   307       3.073  -1.979  13.350  1.00  0.00              
ATOM   3816  C   ALA   307       5.679  -2.011  14.132  1.00 41.19              
ATOM   3817  O   ALA   307       5.729  -0.980  14.804  1.00 41.19              
ATOM   3818  N   THR   308       6.084  -3.215  14.602  1.00 95.15              
ATOM   3819  HN  THR   308       6.057  -4.027  14.023  1.00  0.00              
ATOM   3820  CA  THR   308       6.541  -3.440  15.951  1.00 95.15              
ATOM   3821  HA  THR   308       5.976  -2.782  16.597  1.00 95.15              
ATOM   3822  CB  THR   308       6.272  -4.873  16.414  1.00 95.15              
ATOM   3823  HB  THR   308       5.189  -5.079  16.262  1.00 95.15              
ATOM   3824  OG1 THR   308       6.519  -5.043  17.807  1.00 95.15              
ATOM   3825  HG1 THR   308       7.456  -4.871  17.933  1.00 95.15              
ATOM   3826  CG2 THR   308       7.063  -5.917  15.600  1.00 95.15              
ATOM   3827 HG21 THR   308       6.797  -6.940  15.939  1.00  0.00              
ATOM   3828 HG22 THR   308       8.158  -5.786  15.724  1.00  0.00              
ATOM   3829 HG23 THR   308       6.813  -5.838  14.522  1.00  0.00              
ATOM   3830  C   THR   308       8.004  -3.070  16.087  1.00 95.15              
ATOM   3831  O   THR   308       8.445  -2.748  17.185  1.00 95.15              
ATOM   3832  N   PHE   309       8.789  -3.081  14.979  1.00 98.64              
ATOM   3833  HN  PHE   309       8.421  -3.322  14.085  1.00  0.00              
ATOM   3834  CA  PHE   309      10.210  -2.786  15.005  1.00 98.64              
ATOM   3835  HA  PHE   309      10.632  -3.319  15.847  1.00 98.64              
ATOM   3836  CB  PHE   309      10.927  -3.232  13.700  1.00 98.64              
ATOM   3837  HB1 PHE   309      10.704  -2.543  12.856  1.00  0.00              
ATOM   3838  HB2 PHE   309      10.566  -4.243  13.420  1.00  0.00              
ATOM   3839  CG  PHE   309      12.425  -3.333  13.878  1.00 98.64              
ATOM   3840  CD1 PHE   309      13.252  -2.205  13.724  1.00 98.64              
ATOM   3841  HD1 PHE   309      12.816  -1.249  13.471  1.00 98.64              
ATOM   3842  CE1 PHE   309      14.638  -2.306  13.893  1.00 98.64              
ATOM   3843  HE1 PHE   309      15.261  -1.433  13.772  1.00 98.64              
ATOM   3844  CZ  PHE   309      15.216  -3.542  14.208  1.00 98.64              
ATOM   3845  HZ  PHE   309      16.285  -3.622  14.333  1.00 98.64              
ATOM   3846  CD2 PHE   309      13.018  -4.568  14.199  1.00 98.64              
ATOM   3847  HD2 PHE   309      12.399  -5.445  14.319  1.00 98.64              
ATOM   3848  CE2 PHE   309      14.405  -4.674  14.359  1.00 98.64              
ATOM   3849  HE2 PHE   309      14.850  -5.628  14.599  1.00 98.64              
ATOM   3850  C   PHE   309      10.410  -1.305  15.210  1.00 98.64              
ATOM   3851  O   PHE   309      11.324  -0.891  15.920  1.00 98.64              
ATOM   3852  N   ALA   310       9.522  -0.480  14.602  1.00 41.01              
ATOM   3853  HN  ALA   310       8.786  -0.852  14.042  1.00  0.00              
ATOM   3854  CA  ALA   310       9.544   0.959  14.699  1.00 41.01              
ATOM   3855  HA  ALA   310      10.553   1.290  14.513  1.00 41.01              
ATOM   3856  CB  ALA   310       8.613   1.613  13.666  1.00 41.01              
ATOM   3857  HB1 ALA   310       7.565   1.276  13.813  1.00  0.00              
ATOM   3858  HB2 ALA   310       8.928   1.324  12.639  1.00  0.00              
ATOM   3859  HB3 ALA   310       8.648   2.721  13.739  1.00  0.00              
ATOM   3860  C   ALA   310       9.121   1.421  16.071  1.00 41.01              
ATOM   3861  O   ALA   310       9.557   2.470  16.541  1.00 41.01              
ATOM   3862  N   ALA   311       8.270   0.620  16.757  1.00 32.94              
ATOM   3863  HN  ALA   311       7.938  -0.232  16.358  1.00  0.00              
ATOM   3864  CA  ALA   311       7.780   0.903  18.084  1.00 32.94              
ATOM   3865  HA  ALA   311       7.503   1.948  18.129  1.00 32.94              
ATOM   3866  CB  ALA   311       6.552   0.040  18.430  1.00 32.94              
ATOM   3867  HB1 ALA   311       6.807  -1.041  18.405  1.00  0.00              
ATOM   3868  HB2 ALA   311       5.745   0.221  17.689  1.00  0.00              
ATOM   3869  HB3 ALA   311       6.163   0.292  19.439  1.00  0.00              
ATOM   3870  C   ALA   311       8.845   0.635  19.119  1.00 32.94              
ATOM   3871  O   ALA   311       8.930   1.342  20.122  1.00 32.94              
ATOM   3872  N   GLU   312       9.691  -0.398  18.881  1.00 66.31              
ATOM   3873  HN  GLU   312       9.610  -0.939  18.048  1.00  0.00              
ATOM   3874  CA  GLU   312      10.734  -0.827  19.785  1.00 66.31              
ATOM   3875  HA  GLU   312      10.331  -0.835  20.788  1.00 66.31              
ATOM   3876  CB  GLU   312      11.256  -2.243  19.444  1.00 66.31              
ATOM   3877  HB1 GLU   312      12.217  -2.434  19.974  1.00  0.00              
ATOM   3878  HB2 GLU   312      11.446  -2.299  18.350  1.00  0.00              
ATOM   3879  CG  GLU   312      10.273  -3.351  19.869  1.00 66.31              
ATOM   3880  HG1 GLU   312       9.260  -3.149  19.467  1.00  0.00              
ATOM   3881  HG2 GLU   312      10.204  -3.370  20.978  1.00  0.00              
ATOM   3882  CD  GLU   312      10.759  -4.704  19.355  1.00 66.31              
ATOM   3883  OE1 GLU   312      11.084  -5.580  20.200  1.00 66.31              
ATOM   3884  OE2 GLU   312      10.807  -4.881  18.107  1.00 66.31              
ATOM   3885  C   GLU   312      11.899   0.127  19.758  1.00 66.31              
ATOM   3886  O   GLU   312      12.439   0.459  20.812  1.00 66.31              
ATOM   3887  N   ARG   313      12.311   0.598  18.553  1.00232.73              
ATOM   3888  HN  ARG   313      11.857   0.338  17.704  1.00  0.00              
ATOM   3889  CA  ARG   313      13.451   1.479  18.412  1.00232.73              
ATOM   3890  HA  ARG   313      14.230   1.108  19.065  1.00232.73              
ATOM   3891  CB  ARG   313      14.038   1.534  16.976  1.00232.73              
ATOM   3892  HB1 ARG   313      14.286   0.497  16.661  1.00  0.00              
ATOM   3893  HB2 ARG   313      14.988   2.114  16.992  1.00  0.00              
ATOM   3894  CG  ARG   313      13.106   2.155  15.920  1.00232.73              
ATOM   3895  HG1 ARG   313      12.882   3.207  16.209  1.00  0.00              
ATOM   3896  HG2 ARG   313      12.153   1.588  15.927  1.00  0.00              
ATOM   3897  CD  ARG   313      13.689   2.160  14.499  1.00232.73              
ATOM   3898  HD1 ARG   313      13.895   1.126  14.150  1.00  0.00              
ATOM   3899  HD2 ARG   313      14.621   2.766  14.471  1.00  0.00              
ATOM   3900  NE  ARG   313      12.664   2.773  13.586  1.00232.73              
ATOM   3901  HE  ARG   313      11.713   2.796  13.897  1.00232.73              
ATOM   3902  CZ  ARG   313      12.963   3.318  12.369  1.00232.73              
ATOM   3903  NH1 ARG   313      14.239   3.322  11.889  1.00232.73              
ATOM   3904 HH11 ARG   313      14.437   3.726  10.996  1.00  0.00              
ATOM   3905 HH12 ARG   313      14.977   2.922  12.432  1.00  0.00              
ATOM   3906  NH2 ARG   313      11.963   3.871  11.620  1.00232.73              
ATOM   3907 HH21 ARG   313      11.024   3.876  11.966  1.00  0.00              
ATOM   3908 HH22 ARG   313      12.170   4.275  10.729  1.00  0.00              
ATOM   3909  C   ARG   313      13.086   2.872  18.852  1.00232.73              
ATOM   3910  O   ARG   313      11.922   3.271  18.805  1.00232.73              
ATOM   3911  N   VAL   314      14.107   3.628  19.307  1.00122.94              
ATOM   3912  HN  VAL   314      15.035   3.264  19.351  1.00  0.00              
ATOM   3913  CA  VAL   314      13.973   4.998  19.726  1.00122.94              
ATOM   3914  HA  VAL   314      13.000   5.369  19.437  1.00122.94              
ATOM   3915  CB  VAL   314      14.136   5.183  21.238  1.00122.94              
ATOM   3916  HB  VAL   314      13.355   4.557  21.729  1.00122.94              
ATOM   3917  CG1 VAL   314      15.507   4.675  21.741  1.00122.94              
ATOM   3918 HG11 VAL   314      16.333   5.284  21.321  1.00  0.00              
ATOM   3919 HG12 VAL   314      15.665   3.613  21.461  1.00  0.00              
ATOM   3920 HG13 VAL   314      15.551   4.751  22.848  1.00  0.00              
ATOM   3921  CG2 VAL   314      13.858   6.647  21.644  1.00122.94              
ATOM   3922 HG21 VAL   314      12.866   6.971  21.266  1.00  0.00              
ATOM   3923 HG22 VAL   314      14.636   7.325  21.236  1.00  0.00              
ATOM   3924 HG23 VAL   314      13.863   6.740  22.750  1.00  0.00              
ATOM   3925  C   VAL   314      15.006   5.742  18.925  1.00122.94              
ATOM   3926  O   VAL   314      16.103   5.239  18.681  1.00122.94              
ATOM   3927  N   ASP   315      14.648   6.960  18.466  1.00190.51              
ATOM   3928  HN  ASP   315      13.745   7.341  18.648  1.00  0.00              
ATOM   3929  CA  ASP   315      15.539   7.809  17.724  1.00190.51              
ATOM   3930  HA  ASP   315      16.561   7.590  18.006  1.00190.51              
ATOM   3931  CB  ASP   315      15.344   7.678  16.186  1.00190.51              
ATOM   3932  HB1 ASP   315      14.327   8.022  15.902  1.00  0.00              
ATOM   3933  HB2 ASP   315      15.432   6.606  15.908  1.00  0.00              
ATOM   3934  CG  ASP   315      16.402   8.461  15.402  1.00190.51              
ATOM   3935  OD1 ASP   315      17.608   8.132  15.549  1.00190.51              
ATOM   3936  OD2 ASP   315      16.015   9.395  14.651  1.00190.51              
ATOM   3937  C   ASP   315      15.201   9.198  18.181  1.00190.51              
ATOM   3938  O   ASP   315      14.032   9.523  18.394  1.00190.51              
ATOM   3939  N   SER   316      16.240  10.051  18.344  1.00119.93              
ATOM   3940  HN  SER   316      17.180   9.759  18.183  1.00  0.00              
ATOM   3941  CA  SER   316      16.081  11.436  18.715  1.00119.93              
ATOM   3942  HA  SER   316      15.197  11.533  19.332  1.00119.93              
ATOM   3943  CB  SER   316      17.274  12.009  19.526  1.00119.93              
ATOM   3944  HB1 SER   316      17.291  11.517  20.522  1.00  0.00              
ATOM   3945  HB2 SER   316      17.151  13.102  19.682  1.00  0.00              
ATOM   3946  OG  SER   316      18.531  11.760  18.905  1.00119.93              
ATOM   3947  HG1 SER   316      18.582  12.365  18.161  1.00  0.00              
ATOM   3948  C   SER   316      15.867  12.220  17.448  1.00119.93              
ATOM   3949  O   SER   316      16.726  12.257  16.568  1.00119.93              
ATOM   3950  N   SER   317      14.671  12.836  17.330  1.00142.05              
ATOM   3951  HN  SER   317      13.990  12.793  18.056  1.00  0.00              
ATOM   3952  CA  SER   317      14.278  13.559  16.154  1.00142.05              
ATOM   3953  HA  SER   317      15.121  14.132  15.794  1.00142.05              
ATOM   3954  CB  SER   317      13.737  12.607  15.046  1.00142.05              
ATOM   3955  HB1 SER   317      12.805  12.109  15.384  1.00  0.00              
ATOM   3956  HB2 SER   317      14.493  11.816  14.854  1.00  0.00              
ATOM   3957  OG  SER   317      13.496  13.268  13.808  1.00142.05              
ATOM   3958  HG1 SER   317      13.160  12.596  13.211  1.00  0.00              
ATOM   3959  C   SER   317      13.208  14.511  16.624  1.00142.05              
ATOM   3960  O   SER   317      12.705  14.399  17.741  1.00142.05              
ATOM   3961  N   TRP   318      12.838  15.482  15.755  1.00153.51              
ATOM   3962  HN  TRP   318      13.281  15.564  14.866  1.00  0.00              
ATOM   3963  CA  TRP   318      11.762  16.419  15.981  1.00153.51              
ATOM   3964  HA  TRP   318      11.771  16.713  17.022  1.00153.51              
ATOM   3965  CB  TRP   318      11.908  17.670  15.074  1.00153.51              
ATOM   3966  HB1 TRP   318      11.908  17.354  14.008  1.00  0.00              
ATOM   3967  HB2 TRP   318      12.899  18.128  15.287  1.00  0.00              
ATOM   3968  CG  TRP   318      10.858  18.753  15.271  1.00153.51              
ATOM   3969  CD1 TRP   318       9.837  19.115  14.436  1.00153.51              
ATOM   3970  HD1 TRP   318       9.640  18.669  13.473  1.00153.51              
ATOM   3971  NE1 TRP   318       9.091  20.123  15.004  1.00153.51              
ATOM   3972  HE1 TRP   318       8.309  20.547  14.604  1.00153.51              
ATOM   3973  CE2 TRP   318       9.629  20.427  16.237  1.00153.51              
ATOM   3974  CD2 TRP   318      10.744  19.585  16.439  1.00153.51              
ATOM   3975  CE3 TRP   318      11.498  19.657  17.609  1.00153.51              
ATOM   3976  HE3 TRP   318      12.355  19.023  17.781  1.00153.51              
ATOM   3977  CZ3 TRP   318      11.115  20.592  18.581  1.00153.51              
ATOM   3978  HZ3 TRP   318      11.682  20.669  19.498  1.00153.51              
ATOM   3979  CZ2 TRP   318       9.252  21.356  17.202  1.00153.51              
ATOM   3980  HZ2 TRP   318       8.403  22.008  17.065  1.00153.51              
ATOM   3981  CH2 TRP   318      10.008  21.430  18.381  1.00153.51              
ATOM   3982  HH2 TRP   318       9.734  22.141  19.146  1.00153.51              
ATOM   3983  C   TRP   318      10.467  15.712  15.676  1.00153.51              
ATOM   3984  O   TRP   318       9.470  15.883  16.377  1.00153.51              
ATOM   3985  N   PHE   319      10.485  14.871  14.617  1.00160.45              
ATOM   3986  HN  PHE   319      11.312  14.763  14.070  1.00  0.00              
ATOM   3987  CA  PHE   319       9.380  14.045  14.201  1.00160.45              
ATOM   3988  HA  PHE   319       8.472  14.625  14.282  1.00160.45              
ATOM   3989  CB  PHE   319       9.586  13.518  12.757  1.00160.45              
ATOM   3990  HB1 PHE   319       8.787  12.802  12.482  1.00  0.00              
ATOM   3991  HB2 PHE   319      10.567  13.003  12.669  1.00  0.00              
ATOM   3992  CG  PHE   319       9.540  14.645  11.765  1.00160.45              
ATOM   3993  CD1 PHE   319      10.724  15.171  11.219  1.00160.45              
ATOM   3994  HD1 PHE   319      11.680  14.773  11.527  1.00160.45              
ATOM   3995  CE1 PHE   319      10.675  16.202  10.273  1.00160.45              
ATOM   3996  HE1 PHE   319      11.590  16.597   9.856  1.00160.45              
ATOM   3997  CZ  PHE   319       9.439  16.715   9.861  1.00160.45              
ATOM   3998  HZ  PHE   319       9.400  17.507   9.127  1.00160.45              
ATOM   3999  CD2 PHE   319       8.306  15.173  11.350  1.00160.45              
ATOM   4000  HD2 PHE   319       7.388  14.772  11.754  1.00160.45              
ATOM   4001  CE2 PHE   319       8.252  16.201  10.400  1.00160.45              
ATOM   4002  HE2 PHE   319       7.299  16.592  10.080  1.00160.45              
ATOM   4003  C   PHE   319       9.318  12.831  15.105  1.00160.45              
ATOM   4004  O   PHE   319      10.333  12.489  15.711  1.00160.45              
ATOM   4005  N   PRO   320       8.189  12.132  15.239  1.00 77.57              
ATOM   4006  CD  PRO   320       6.872  12.583  14.780  1.00 77.57              
ATOM   4007  HD1 PRO   320       6.895  12.889  13.714  1.00  0.00              
ATOM   4008  HD2 PRO   320       6.550  13.434  15.418  1.00  0.00              
ATOM   4009  CA  PRO   320       8.121  10.852  15.929  1.00 77.57              
ATOM   4010  HA  PRO   320       8.682  10.889  16.853  1.00 77.57              
ATOM   4011  CB  PRO   320       6.614  10.640  16.146  1.00 77.57              
ATOM   4012  HB1 PRO   320       6.319  11.139  17.097  1.00  0.00              
ATOM   4013  HB2 PRO   320       6.317   9.575  16.197  1.00  0.00              
ATOM   4014  CG  PRO   320       5.950  11.380  14.983  1.00 77.57              
ATOM   4015  HG1 PRO   320       5.967  10.737  14.077  1.00  0.00              
ATOM   4016  HG2 PRO   320       4.906  11.676  15.209  1.00  0.00              
ATOM   4017  C   PRO   320       8.693   9.771  15.041  1.00 77.57              
ATOM   4018  O   PRO   320       9.085  10.059  13.912  1.00 77.57              
ATOM   4019  N   VAL   321       8.741   8.514  15.542  1.00 31.26              
ATOM   4020  HN  VAL   321       8.396   8.313  16.456  1.00  0.00              
ATOM   4021  CA  VAL   321       9.295   7.379  14.834  1.00 31.26              
ATOM   4022  HA  VAL   321      10.152   7.725  14.275  1.00 31.26              
ATOM   4023  CB  VAL   321       9.766   6.277  15.780  1.00 31.26              
ATOM   4024  HB  VAL   321       8.896   5.797  16.282  1.00 31.26              
ATOM   4025  CG1 VAL   321      10.553   5.202  14.998  1.00 31.26              
ATOM   4026 HG11 VAL   321      11.376   5.669  14.417  1.00  0.00              
ATOM   4027 HG12 VAL   321       9.892   4.645  14.304  1.00  0.00              
ATOM   4028 HG13 VAL   321      10.999   4.474  15.707  1.00  0.00              
ATOM   4029  CG2 VAL   321      10.663   6.901  16.873  1.00 31.26              
ATOM   4030 HG21 VAL   321      10.086   7.587  17.528  1.00  0.00              
ATOM   4031 HG22 VAL   321      11.501   7.465  16.410  1.00  0.00              
ATOM   4032 HG23 VAL   321      11.092   6.100  17.512  1.00  0.00              
ATOM   4033  C   VAL   321       8.257   6.860  13.860  1.00 31.26              
ATOM   4034  O   VAL   321       8.589   6.267  12.834  1.00 31.26              
ATOM   4035  N   SER   322       6.958   7.124  14.154  1.00 88.06              
ATOM   4036  HN  SER   322       6.720   7.627  14.981  1.00  0.00              
ATOM   4037  CA  SER   322       5.824   6.735  13.344  1.00 88.06              
ATOM   4038  HA  SER   322       5.982   5.712  13.041  1.00 88.06              
ATOM   4039  CB  SER   322       4.495   6.798  14.143  1.00 88.06              
ATOM   4040  HB1 SER   322       4.549   6.072  14.983  1.00  0.00              
ATOM   4041  HB2 SER   322       3.637   6.516  13.497  1.00  0.00              
ATOM   4042  OG  SER   322       4.256   8.088  14.697  1.00 88.06              
ATOM   4043  HG1 SER   322       3.425   8.023  15.171  1.00  0.00              
ATOM   4044  C   SER   322       5.699   7.567  12.086  1.00 88.06              
ATOM   4045  O   SER   322       4.997   7.176  11.154  1.00 88.06              
ATOM   4046  N   TRP   323       6.409   8.723  12.027  1.00134.73              
ATOM   4047  HN  TRP   323       6.965   9.017  12.801  1.00  0.00              
ATOM   4048  CA  TRP   323       6.484   9.583  10.867  1.00134.73              
ATOM   4049  HA  TRP   323       5.479   9.767  10.512  1.00134.73              
ATOM   4050  CB  TRP   323       7.183  10.931  11.193  1.00134.73              
ATOM   4051  HB1 TRP   323       8.164  10.716  11.667  1.00  0.00              
ATOM   4052  HB2 TRP   323       6.558  11.470  11.936  1.00  0.00              
ATOM   4053  CG  TRP   323       7.435  11.878  10.024  1.00134.73              
ATOM   4054  CD1 TRP   323       8.598  12.085   9.334  1.00134.73              
ATOM   4055  HD1 TRP   323       9.535  11.591   9.540  1.00134.73              
ATOM   4056  NE1 TRP   323       8.399  13.006   8.331  1.00134.73              
ATOM   4057  HE1 TRP   323       9.076  13.315   7.699  1.00134.73              
ATOM   4058  CE2 TRP   323       7.080  13.406   8.358  1.00134.73              
ATOM   4059  CD2 TRP   323       6.442  12.716   9.411  1.00134.73              
ATOM   4060  CE3 TRP   323       5.093  12.911   9.688  1.00134.73              
ATOM   4061  HE3 TRP   323       4.588  12.390  10.488  1.00134.73              
ATOM   4062  CZ3 TRP   323       4.385  13.822   8.892  1.00134.73              
ATOM   4063  HZ3 TRP   323       3.339  13.997   9.091  1.00134.73              
ATOM   4064  CZ2 TRP   323       6.375  14.304   7.562  1.00134.73              
ATOM   4065  HZ2 TRP   323       6.846  14.839   6.751  1.00134.73              
ATOM   4066  CH2 TRP   323       5.015  14.507   7.842  1.00134.73              
ATOM   4067  HH2 TRP   323       4.446  15.201   7.242  1.00134.73              
ATOM   4068  C   TRP   323       7.268   8.893   9.787  1.00134.73              
ATOM   4069  O   TRP   323       6.867   8.920   8.629  1.00134.73              
ATOM   4070  N   PHE   324       8.405   8.260  10.165  1.00 50.15              
ATOM   4071  HN  PHE   324       8.672   8.230  11.126  1.00  0.00              
ATOM   4072  CA  PHE   324       9.355   7.660   9.256  1.00 50.15              
ATOM   4073  HA  PHE   324       9.517   8.358   8.446  1.00 50.15              
ATOM   4074  CB  PHE   324      10.712   7.358   9.936  1.00 50.15              
ATOM   4075  HB1 PHE   324      11.402   6.832   9.242  1.00  0.00              
ATOM   4076  HB2 PHE   324      10.567   6.733  10.844  1.00  0.00              
ATOM   4077  CG  PHE   324      11.364   8.657  10.327  1.00 50.15              
ATOM   4078  CD1 PHE   324      11.278   9.141  11.643  1.00 50.15              
ATOM   4079  HD1 PHE   324      10.757   8.561  12.387  1.00 50.15              
ATOM   4080  CE1 PHE   324      11.844  10.374  11.991  1.00 50.15              
ATOM   4081  HE1 PHE   324      11.764  10.738  13.004  1.00 50.15              
ATOM   4082  CZ  PHE   324      12.507  11.135  11.022  1.00 50.15              
ATOM   4083  HZ  PHE   324      12.941  12.088  11.286  1.00 50.15              
ATOM   4084  CD2 PHE   324      12.040   9.427   9.365  1.00 50.15              
ATOM   4085  HD2 PHE   324      12.113   9.069   8.348  1.00 50.15              
ATOM   4086  CE2 PHE   324      12.608  10.661   9.707  1.00 50.15              
ATOM   4087  HE2 PHE   324      13.121  11.245   8.960  1.00 50.15              
ATOM   4088  C   PHE   324       8.833   6.382   8.653  1.00 50.15              
ATOM   4089  O   PHE   324       9.388   5.898   7.671  1.00 50.15              
ATOM   4090  N   GLN   325       7.728   5.822   9.204  1.00 92.75              
ATOM   4091  HN  GLN   325       7.289   6.222  10.005  1.00  0.00              
ATOM   4092  CA  GLN   325       7.072   4.664   8.650  1.00 92.75              
ATOM   4093  HA  GLN   325       7.831   3.953   8.358  1.00 92.75              
ATOM   4094  CB  GLN   325       6.102   3.985   9.643  1.00 92.75              
ATOM   4095  HB1 GLN   325       5.607   3.132   9.124  1.00  0.00              
ATOM   4096  HB2 GLN   325       5.311   4.703   9.955  1.00  0.00              
ATOM   4097  CG  GLN   325       6.812   3.451  10.898  1.00 92.75              
ATOM   4098  HG1 GLN   325       7.194   4.295  11.510  1.00  0.00              
ATOM   4099  HG2 GLN   325       7.675   2.818  10.593  1.00  0.00              
ATOM   4100  CD  GLN   325       5.836   2.584  11.701  1.00 92.75              
ATOM   4101  OE1 GLN   325       5.460   1.494  11.255  1.00 92.75              
ATOM   4102  NE2 GLN   325       5.425   3.079  12.909  1.00 92.75              
ATOM   4103 HE21 GLN   325       4.790   2.553  13.473  1.00  0.00              
ATOM   4104 HE22 GLN   325       5.761   3.967  13.226  1.00  0.00              
ATOM   4105  C   GLN   325       6.281   5.059   7.428  1.00 92.75              
ATOM   4106  O   GLN   325       6.321   4.373   6.409  1.00 92.75              
ATOM   4107  N   SER   326       5.550   6.195   7.524  1.00 80.29              
ATOM   4108  HN  SER   326       5.568   6.742   8.358  1.00  0.00              
ATOM   4109  CA  SER   326       4.664   6.691   6.496  1.00 80.29              
ATOM   4110  HA  SER   326       4.244   5.841   5.976  1.00 80.29              
ATOM   4111  CB  SER   326       3.518   7.520   7.133  1.00 80.29              
ATOM   4112  HB1 SER   326       3.892   8.500   7.499  1.00  0.00              
ATOM   4113  HB2 SER   326       3.116   6.958   8.003  1.00  0.00              
ATOM   4114  OG  SER   326       2.440   7.726   6.229  1.00 80.29              
ATOM   4115  HG1 SER   326       2.742   8.390   5.604  1.00  0.00              
ATOM   4116  C   SER   326       5.420   7.554   5.504  1.00 80.29              
ATOM   4117  O   SER   326       4.894   7.894   4.445  1.00 80.29              
ATOM   4118  N   LEU   327       6.687   7.913   5.827  1.00106.64              
ATOM   4119  HN  LEU   327       7.097   7.608   6.683  1.00  0.00              
ATOM   4120  CA  LEU   327       7.529   8.764   5.022  1.00106.64              
ATOM   4121  HA  LEU   327       6.911   9.526   4.567  1.00106.64              
ATOM   4122  CB  LEU   327       8.653   9.418   5.863  1.00106.64              
ATOM   4123  HB1 LEU   327       9.312   8.619   6.271  1.00  0.00              
ATOM   4124  HB2 LEU   327       8.187   9.931   6.732  1.00  0.00              
ATOM   4125  CG  LEU   327       9.536  10.458   5.131  1.00106.64              
ATOM   4126  HG  LEU   327       9.947   9.983   4.211  1.00106.64              
ATOM   4127  CD1 LEU   327       8.737  11.702   4.701  1.00106.64              
ATOM   4128 HD11 LEU   327       8.294  12.202   5.587  1.00  0.00              
ATOM   4129 HD12 LEU   327       7.918  11.426   4.005  1.00  0.00              
ATOM   4130 HD13 LEU   327       9.404  12.425   4.183  1.00  0.00              
ATOM   4131  CD2 LEU   327      10.742  10.852   6.005  1.00106.64              
ATOM   4132 HD21 LEU   327      11.347   9.955   6.253  1.00  0.00              
ATOM   4133 HD22 LEU   327      10.396  11.318   6.953  1.00  0.00              
ATOM   4134 HD23 LEU   327      11.388  11.579   5.467  1.00  0.00              
ATOM   4135  C   LEU   327       8.174   7.937   3.946  1.00106.64              
ATOM   4136  O   LEU   327       8.228   8.353   2.792  1.00106.64              
ATOM   4137  N   ASN   328       8.674   6.734   4.319  1.00 67.39              
ATOM   4138  HN  ASN   328       8.578   6.421   5.262  1.00  0.00              
ATOM   4139  CA  ASN   328       9.445   5.851   3.467  1.00 67.39              
ATOM   4140  HA  ASN   328      10.302   6.434   3.151  1.00 67.39              
ATOM   4141  CB  ASN   328       9.970   4.591   4.208  1.00 67.39              
ATOM   4142  HB1 ASN   328      10.415   3.871   3.487  1.00  0.00              
ATOM   4143  HB2 ASN   328       9.132   4.089   4.737  1.00  0.00              
ATOM   4144  CG  ASN   328      11.065   4.979   5.215  1.00 67.39              
ATOM   4145  OD1 ASN   328      11.569   6.107   5.234  1.00 67.39              
ATOM   4146  ND2 ASN   328      11.448   3.985   6.073  1.00 67.39              
ATOM   4147 HD21 ASN   328      10.999   3.093   6.038  1.00  0.00              
ATOM   4148 HD22 ASN   328      12.174   4.154   6.740  1.00  0.00              
ATOM   4149  C   ASN   328       8.777   5.415   2.175  1.00 67.39              
ATOM   4150  O   ASN   328       9.549   5.226   1.243  1.00 67.39              
ATOM   4151  N   PRO   329       7.465   5.248   1.966  1.00 92.96              
ATOM   4152  CD  PRO   329       6.538   4.866   3.036  1.00 92.96              
ATOM   4153  HD1 PRO   329       6.096   5.794   3.453  1.00  0.00              
ATOM   4154  HD2 PRO   329       7.049   4.286   3.835  1.00  0.00              
ATOM   4155  CA  PRO   329       6.921   4.875   0.661  1.00 92.96              
ATOM   4156  HA  PRO   329       7.432   3.983   0.344  1.00 92.96              
ATOM   4157  CB  PRO   329       5.443   4.593   0.941  1.00 92.96              
ATOM   4158  HB1 PRO   329       5.010   3.881   0.209  1.00  0.00              
ATOM   4159  HB2 PRO   329       4.850   5.534   0.942  1.00  0.00              
ATOM   4160  CG  PRO   329       5.457   4.024   2.359  1.00 92.96              
ATOM   4161  HG1 PRO   329       4.476   4.109   2.865  1.00  0.00              
ATOM   4162  HG2 PRO   329       5.776   2.960   2.331  1.00  0.00              
ATOM   4163  C   PRO   329       7.072   5.886  -0.459  1.00 92.96              
ATOM   4164  O   PRO   329       6.660   5.557  -1.571  1.00 92.96              
ATOM   4165  N   LEU   330       7.663   7.087  -0.224  1.00150.54              
ATOM   4166  HN  LEU   330       7.962   7.354   0.690  1.00  0.00              
ATOM   4167  CA  LEU   330       7.996   8.012  -1.286  1.00150.54              
ATOM   4168  HA  LEU   330       7.351   7.810  -2.131  1.00150.54              
ATOM   4169  CB  LEU   330       7.778   9.508  -0.923  1.00150.54              
ATOM   4170  HB1 LEU   330       6.758   9.580  -0.482  1.00  0.00              
ATOM   4171  HB2 LEU   330       7.763  10.113  -1.856  1.00  0.00              
ATOM   4172  CG  LEU   330       8.776  10.160   0.068  1.00150.54              
ATOM   4173  HG  LEU   330       9.197   9.359   0.714  1.00150.54              
ATOM   4174  CD1 LEU   330       9.954  10.873  -0.632  1.00150.54              
ATOM   4175 HD11 LEU   330       9.576  11.701  -1.268  1.00  0.00              
ATOM   4176 HD12 LEU   330      10.529  10.174  -1.271  1.00  0.00              
ATOM   4177 HD13 LEU   330      10.643  11.299   0.129  1.00  0.00              
ATOM   4178  CD2 LEU   330       8.052  11.150   0.998  1.00150.54              
ATOM   4179 HD21 LEU   330       7.238  10.641   1.556  1.00  0.00              
ATOM   4180 HD22 LEU   330       7.614  11.975   0.402  1.00  0.00              
ATOM   4181 HD23 LEU   330       8.768  11.582   1.730  1.00  0.00              
ATOM   4182  C   LEU   330       9.416   7.754  -1.719  1.00150.54              
ATOM   4183  O   LEU   330       9.740   7.914  -2.890  1.00150.54              
ATOM   4184  N   PHE   331      10.296   7.330  -0.776  1.00 52.81              
ATOM   4185  HN  PHE   331       9.998   7.177   0.162  1.00  0.00              
ATOM   4186  CA  PHE   331      11.705   7.103  -1.007  1.00 52.81              
ATOM   4187  HA  PHE   331      12.051   7.867  -1.691  1.00 52.81              
ATOM   4188  CB  PHE   331      12.505   7.180   0.320  1.00 52.81              
ATOM   4189  HB1 PHE   331      12.292   6.301   0.965  1.00  0.00              
ATOM   4190  HB2 PHE   331      12.207   8.097   0.874  1.00  0.00              
ATOM   4191  CG  PHE   331      13.988   7.277   0.059  1.00 52.81              
ATOM   4192  CD1 PHE   331      14.533   8.444  -0.505  1.00 52.81              
ATOM   4193  HD1 PHE   331      13.891   9.281  -0.739  1.00 52.81              
ATOM   4194  CE1 PHE   331      15.905   8.529  -0.778  1.00 52.81              
ATOM   4195  HE1 PHE   331      16.314   9.430  -1.211  1.00 52.81              
ATOM   4196  CZ  PHE   331      16.743   7.445  -0.493  1.00 52.81              
ATOM   4197  HZ  PHE   331      17.800   7.510  -0.703  1.00 52.81              
ATOM   4198  CD2 PHE   331      14.838   6.194   0.337  1.00 52.81              
ATOM   4199  HD2 PHE   331      14.429   5.284   0.752  1.00 52.81              
ATOM   4200  CE2 PHE   331      16.209   6.276   0.064  1.00 52.81              
ATOM   4201  HE2 PHE   331      16.853   5.436   0.279  1.00 52.81              
ATOM   4202  C   PHE   331      11.903   5.745  -1.643  1.00 52.81              
ATOM   4203  O   PHE   331      12.869   5.524  -2.374  1.00 52.81              
ATOM   4204  N   ILE   332      10.943   4.823  -1.391  1.00 97.72              
ATOM   4205  HN  ILE   332      10.195   5.053  -0.774  1.00  0.00              
ATOM   4206  CA  ILE   332      10.833   3.507  -1.976  1.00 97.72              
ATOM   4207  HA  ILE   332      11.774   2.993  -1.843  1.00 97.72              
ATOM   4208  CB  ILE   332       9.715   2.725  -1.287  1.00 97.72              
ATOM   4209  HB  ILE   332       8.850   3.411  -1.144  1.00 97.72              
ATOM   4210  CG2 ILE   332       9.226   1.527  -2.126  1.00 97.72              
ATOM   4211 HG21 ILE   332      10.071   0.837  -2.322  1.00  0.00              
ATOM   4212 HG22 ILE   332       8.791   1.850  -3.092  1.00  0.00              
ATOM   4213 HG23 ILE   332       8.433   0.977  -1.577  1.00  0.00              
ATOM   4214  CG1 ILE   332      10.220   2.259   0.102  1.00 97.72              
ATOM   4215 HG11 ILE   332      10.726   3.103   0.617  1.00  0.00              
ATOM   4216 HG12 ILE   332      10.987   1.471  -0.060  1.00  0.00              
ATOM   4217  CD  ILE   332       9.139   1.713   1.040  1.00 97.72              
ATOM   4218  HD1 ILE   332       8.639   0.822   0.612  1.00  0.00              
ATOM   4219  HD2 ILE   332       8.364   2.474   1.249  1.00  0.00              
ATOM   4220  HD3 ILE   332       9.602   1.428   2.006  1.00  0.00              
ATOM   4221  C   ILE   332      10.587   3.665  -3.453  1.00 97.72              
ATOM   4222  O   ILE   332      11.140   2.920  -4.261  1.00 97.72              
ATOM   4223  N   MET   333       9.786   4.690  -3.837  1.00167.15              
ATOM   4224  HN  MET   333       9.349   5.287  -3.168  1.00  0.00              
ATOM   4225  CA  MET   333       9.550   5.031  -5.217  1.00167.15              
ATOM   4226  HA  MET   333       9.304   4.119  -5.742  1.00167.15              
ATOM   4227  CB  MET   333       8.391   6.037  -5.396  1.00167.15              
ATOM   4228  HB1 MET   333       8.701   7.067  -5.123  1.00  0.00              
ATOM   4229  HB2 MET   333       7.580   5.749  -4.686  1.00  0.00              
ATOM   4230  CG  MET   333       7.752   6.035  -6.803  1.00167.15              
ATOM   4231  HG1 MET   333       6.898   6.744  -6.767  1.00  0.00              
ATOM   4232  HG2 MET   333       7.314   5.021  -6.942  1.00  0.00              
ATOM   4233  SD  MET   333       8.801   6.417  -8.260  1.00167.15              
ATOM   4234  CE  MET   333       9.164   8.179  -8.052  1.00167.15              
ATOM   4235  HE1 MET   333       8.247   8.790  -8.182  1.00  0.00              
ATOM   4236  HE2 MET   333       9.899   8.526  -8.807  1.00  0.00              
ATOM   4237  HE3 MET   333       9.589   8.380  -7.047  1.00  0.00              
ATOM   4238  C   MET   333      10.791   5.633  -5.808  1.00167.15              
ATOM   4239  O   MET   333      11.227   5.188  -6.863  1.00167.15              
ATOM   4240  N   LEU   334      11.373   6.659  -5.134  1.00169.54              
ATOM   4241  HN  LEU   334      11.021   6.908  -4.235  1.00  0.00              
ATOM   4242  CA  LEU   334      12.369   7.587  -5.638  1.00169.54              
ATOM   4243  HA  LEU   334      11.901   8.080  -6.476  1.00169.54              
ATOM   4244  CB  LEU   334      12.705   8.641  -4.548  1.00169.54              
ATOM   4245  HB1 LEU   334      13.290   8.152  -3.738  1.00  0.00              
ATOM   4246  HB2 LEU   334      11.743   8.974  -4.097  1.00  0.00              
ATOM   4247  CG  LEU   334      13.449   9.920  -5.005  1.00169.54              
ATOM   4248  HG  LEU   334      14.447   9.621  -5.400  1.00169.54              
ATOM   4249  CD1 LEU   334      12.713  10.679  -6.128  1.00169.54              
ATOM   4250 HD11 LEU   334      11.691  10.960  -5.797  1.00  0.00              
ATOM   4251 HD12 LEU   334      12.634  10.055  -7.043  1.00  0.00              
ATOM   4252 HD13 LEU   334      13.267  11.606  -6.389  1.00  0.00              
ATOM   4253  CD2 LEU   334      13.703  10.846  -3.799  1.00169.54              
ATOM   4254 HD21 LEU   334      14.287  10.312  -3.020  1.00  0.00              
ATOM   4255 HD22 LEU   334      12.739  11.176  -3.357  1.00  0.00              
ATOM   4256 HD23 LEU   334      14.274  11.746  -4.116  1.00  0.00              
ATOM   4257  C   LEU   334      13.647   6.945  -6.136  1.00169.54              
ATOM   4258  O   LEU   334      14.396   7.554  -6.898  1.00169.54              
ATOM   4259  N   TYR   335      13.897   5.669  -5.755  1.00156.24              
ATOM   4260  HN  TYR   335      13.283   5.201  -5.123  1.00  0.00              
ATOM   4261  CA  TYR   335      14.969   4.851  -6.268  1.00156.24              
ATOM   4262  HA  TYR   335      15.886   5.414  -6.158  1.00156.24              
ATOM   4263  CB  TYR   335      15.072   3.516  -5.472  1.00156.24              
ATOM   4264  HB1 TYR   335      14.157   2.901  -5.610  1.00  0.00              
ATOM   4265  HB2 TYR   335      15.171   3.744  -4.389  1.00  0.00              
ATOM   4266  CG  TYR   335      16.282   2.713  -5.882  1.00156.24              
ATOM   4267  CD1 TYR   335      17.562   3.086  -5.439  1.00156.24              
ATOM   4268  HD1 TYR   335      17.674   3.937  -4.783  1.00156.24              
ATOM   4269  CE1 TYR   335      18.696   2.373  -5.850  1.00156.24              
ATOM   4270  HE1 TYR   335      19.671   2.673  -5.496  1.00156.24              
ATOM   4271  CZ  TYR   335      18.559   1.277  -6.712  1.00156.24              
ATOM   4272  OH  TYR   335      19.699   0.549  -7.119  1.00156.24              
ATOM   4273  HH  TYR   335      19.407  -0.160  -7.696  1.00156.24              
ATOM   4274  CD2 TYR   335      16.156   1.612  -6.747  1.00156.24              
ATOM   4275  HD2 TYR   335      15.181   1.321  -7.109  1.00156.24              
ATOM   4276  CE2 TYR   335      17.287   0.899  -7.165  1.00156.24              
ATOM   4277  HE2 TYR   335      17.173   0.058  -7.834  1.00156.24              
ATOM   4278  C   TYR   335      14.751   4.546  -7.738  1.00156.24              
ATOM   4279  O   TYR   335      15.626   4.815  -8.557  1.00156.24              
ATOM   4280  N   THR   336      13.577   3.960  -8.080  1.00152.01              
ATOM   4281  HN  THR   336      12.855   3.848  -7.402  1.00  0.00              
ATOM   4282  CA  THR   336      13.323   3.289  -9.335  1.00152.01              
ATOM   4283  HA  THR   336      14.288   2.975  -9.709  1.00152.01              
ATOM   4284  CB  THR   336      12.536   1.999  -9.041  1.00152.01              
ATOM   4285  HB  THR   336      12.996   1.540  -8.140  1.00152.01              
ATOM   4286  OG1 THR   336      12.656   1.016 -10.067  1.00152.01              
ATOM   4287  HG1 THR   336      12.320   0.199  -9.691  1.00152.01              
ATOM   4288  CG2 THR   336      11.046   2.271  -8.729  1.00152.01              
ATOM   4289 HG21 THR   336      10.517   2.693  -9.608  1.00  0.00              
ATOM   4290 HG22 THR   336      10.949   2.977  -7.881  1.00  0.00              
ATOM   4291 HG23 THR   336      10.538   1.326  -8.442  1.00  0.00              
ATOM   4292  C   THR   336      12.663   4.094 -10.469  1.00152.01              
ATOM   4293  O   THR   336      12.332   3.409 -11.433  1.00152.01              
ATOM   4294  N   PRO   337      12.405   5.413 -10.597  1.00149.49              
ATOM   4295  CD  PRO   337      12.718   6.485  -9.649  1.00149.49              
ATOM   4296  HD1 PRO   337      13.799   6.477  -9.401  1.00  0.00              
ATOM   4297  HD2 PRO   337      12.101   6.352  -8.741  1.00  0.00              
ATOM   4298  CA  PRO   337      11.822   5.956 -11.821  1.00149.49              
ATOM   4299  HA  PRO   337      11.028   5.316 -12.183  1.00149.49              
ATOM   4300  CB  PRO   337      11.321   7.340 -11.396  1.00149.49              
ATOM   4301  HB1 PRO   337      10.331   7.227 -10.902  1.00  0.00              
ATOM   4302  HB2 PRO   337      11.222   8.054 -12.238  1.00  0.00              
ATOM   4303  CG  PRO   337      12.344   7.794 -10.352  1.00149.49              
ATOM   4304  HG1 PRO   337      13.234   8.207 -10.870  1.00  0.00              
ATOM   4305  HG2 PRO   337      11.939   8.552  -9.654  1.00  0.00              
ATOM   4306  C   PRO   337      12.881   6.103 -12.895  1.00149.49              
ATOM   4307  O   PRO   337      12.531   6.449 -14.021  1.00149.49              
ATOM   4308  N   PHE   338      14.169   5.859 -12.555  1.00 61.03              
ATOM   4309  HN  PHE   338      14.395   5.573 -11.626  1.00  0.00              
ATOM   4310  CA  PHE   338      15.305   6.002 -13.431  1.00 61.03              
ATOM   4311  HA  PHE   338      15.041   6.628 -14.273  1.00 61.03              
ATOM   4312  CB  PHE   338      16.544   6.572 -12.696  1.00 61.03              
ATOM   4313  HB1 PHE   338      17.382   6.734 -13.407  1.00  0.00              
ATOM   4314  HB2 PHE   338      16.881   5.880 -11.894  1.00  0.00              
ATOM   4315  CG  PHE   338      16.198   7.900 -12.072  1.00 61.03              
ATOM   4316  CD1 PHE   338      16.167   8.048 -10.673  1.00 61.03              
ATOM   4317  HD1 PHE   338      16.404   7.206 -10.039  1.00 61.03              
ATOM   4318  CE1 PHE   338      15.808   9.270 -10.093  1.00 61.03              
ATOM   4319  HE1 PHE   338      15.777   9.369  -9.017  1.00 61.03              
ATOM   4320  CZ  PHE   338      15.477  10.360 -10.907  1.00 61.03              
ATOM   4321  HZ  PHE   338      15.195  11.303 -10.461  1.00 61.03              
ATOM   4322  CD2 PHE   338      15.870   9.004 -12.879  1.00 61.03              
ATOM   4323  HD2 PHE   338      15.885   8.907 -13.954  1.00 61.03              
ATOM   4324  CE2 PHE   338      15.508  10.227 -12.301  1.00 61.03              
ATOM   4325  HE2 PHE   338      15.252  11.065 -12.931  1.00 61.03              
ATOM   4326  C   PHE   338      15.661   4.634 -13.931  1.00 61.03              
ATOM   4327  O   PHE   338      16.182   4.479 -15.032  1.00 61.03              
ATOM   4328  N   PHE   339      15.360   3.603 -13.105  1.00 80.82              
ATOM   4329  HN  PHE   339      14.925   3.772 -12.224  1.00  0.00              
ATOM   4330  CA  PHE   339      15.595   2.211 -13.402  1.00 80.82              
ATOM   4331  HA  PHE   339      16.483   2.128 -14.010  1.00 80.82              
ATOM   4332  CB  PHE   339      15.759   1.348 -12.126  1.00 80.82              
ATOM   4333  HB1 PHE   339      15.790   0.270 -12.387  1.00  0.00              
ATOM   4334  HB2 PHE   339      14.917   1.524 -11.424  1.00  0.00              
ATOM   4335  CG  PHE   339      17.049   1.675 -11.417  1.00 80.82              
ATOM   4336  CD1 PHE   339      17.166   2.832 -10.627  1.00 80.82              
ATOM   4337  HD1 PHE   339      16.326   3.500 -10.541  1.00 80.82              
ATOM   4338  CE1 PHE   339      18.362   3.135  -9.968  1.00 80.82              
ATOM   4339  HE1 PHE   339      18.433   4.028  -9.364  1.00 80.82              
ATOM   4340  CZ  PHE   339      19.460   2.277 -10.088  1.00 80.82              
ATOM   4341  HZ  PHE   339      20.383   2.507  -9.577  1.00 80.82              
ATOM   4342  CD2 PHE   339      18.161   0.820 -11.526  1.00 80.82              
ATOM   4343  HD2 PHE   339      18.092  -0.075 -12.127  1.00 80.82              
ATOM   4344  CE2 PHE   339      19.359   1.117 -10.866  1.00 80.82              
ATOM   4345  HE2 PHE   339      20.205   0.451 -10.955  1.00 80.82              
ATOM   4346  C   PHE   339      14.424   1.692 -14.198  1.00 80.82              
ATOM   4347  O   PHE   339      14.538   0.695 -14.908  1.00 80.82              
ATOM   4348  N   ALA   340      13.271   2.405 -14.130  1.00 52.19              
ATOM   4349  HN  ALA   340      13.206   3.202 -13.535  1.00  0.00              
ATOM   4350  CA  ALA   340      12.091   2.150 -14.919  1.00 52.19              
ATOM   4351  HA  ALA   340      11.882   1.089 -14.893  1.00 52.19              
ATOM   4352  CB  ALA   340      10.872   2.933 -14.397  1.00 52.19              
ATOM   4353  HB1 ALA   340      11.064   4.027 -14.424  1.00  0.00              
ATOM   4354  HB2 ALA   340      10.661   2.645 -13.346  1.00  0.00              
ATOM   4355  HB3 ALA   340       9.967   2.715 -15.001  1.00  0.00              
ATOM   4356  C   ALA   340      12.340   2.570 -16.344  1.00 52.19              
ATOM   4357  O   ALA   340      11.832   1.946 -17.273  1.00 52.19              
ATOM   4358  N   TRP   341      13.175   3.626 -16.531  1.00 76.01              
ATOM   4359  HN  TRP   341      13.567   4.106 -15.750  1.00  0.00              
ATOM   4360  CA  TRP   341      13.597   4.124 -17.819  1.00 76.01              
ATOM   4361  HA  TRP   341      12.716   4.199 -18.437  1.00 76.01              
ATOM   4362  CB  TRP   341      14.253   5.533 -17.734  1.00 76.01              
ATOM   4363  HB1 TRP   341      15.160   5.592 -18.371  1.00  0.00              
ATOM   4364  HB2 TRP   341      14.572   5.712 -16.685  1.00  0.00              
ATOM   4365  CG  TRP   341      13.340   6.669 -18.165  1.00 76.01              
ATOM   4366  CD1 TRP   341      12.410   7.357 -17.436  1.00 76.01              
ATOM   4367  HD1 TRP   341      12.169   7.165 -16.404  1.00 76.01              
ATOM   4368  NE1 TRP   341      11.812   8.324 -18.212  1.00 76.01              
ATOM   4369  HE1 TRP   341      11.125   8.949 -17.913  1.00 76.01              
ATOM   4370  CE2 TRP   341      12.349   8.267 -19.480  1.00 76.01              
ATOM   4371  CD2 TRP   341      13.309   7.232 -19.491  1.00 76.01              
ATOM   4372  CE3 TRP   341      14.025   6.928 -20.648  1.00 76.01              
ATOM   4373  HE3 TRP   341      14.757   6.137 -20.680  1.00 76.01              
ATOM   4374  CZ3 TRP   341      13.765   7.687 -21.799  1.00 76.01              
ATOM   4375  HZ3 TRP   341      14.299   7.469 -22.712  1.00 76.01              
ATOM   4376  CZ2 TRP   341      12.093   9.019 -20.622  1.00 76.01              
ATOM   4377  HZ2 TRP   341      11.361   9.812 -20.629  1.00 76.01              
ATOM   4378  CH2 TRP   341      12.817   8.721 -21.785  1.00 76.01              
ATOM   4379  HH2 TRP   341      12.630   9.286 -22.687  1.00 76.01              
ATOM   4380  C   TRP   341      14.551   3.169 -18.505  1.00 76.01              
ATOM   4381  O   TRP   341      14.680   3.225 -19.724  1.00 76.01              
ATOM   4382  N   LEU   342      15.221   2.259 -17.750  1.00 59.65              
ATOM   4383  HN  LEU   342      15.101   2.220 -16.761  1.00  0.00              
ATOM   4384  CA  LEU   342      16.133   1.278 -18.304  1.00 59.65              
ATOM   4385  HA  LEU   342      16.725   1.759 -19.069  1.00 59.65              
ATOM   4386  CB  LEU   342      17.073   0.641 -17.249  1.00 59.65              
ATOM   4387  HB1 LEU   342      17.714  -0.126 -17.740  1.00  0.00              
ATOM   4388  HB2 LEU   342      16.459   0.121 -16.481  1.00  0.00              
ATOM   4389  CG  LEU   342      18.007   1.637 -16.523  1.00 59.65              
ATOM   4390  HG  LEU   342      17.370   2.425 -16.062  1.00 59.65              
ATOM   4391  CD1 LEU   342      18.761   0.935 -15.375  1.00 59.65              
ATOM   4392 HD11 LEU   342      19.428   0.145 -15.778  1.00  0.00              
ATOM   4393 HD12 LEU   342      18.040   0.465 -14.673  1.00  0.00              
ATOM   4394 HD13 LEU   342      19.375   1.668 -14.811  1.00  0.00              
ATOM   4395  CD2 LEU   342      18.989   2.339 -17.482  1.00 59.65              
ATOM   4396 HD21 LEU   342      18.442   2.928 -18.248  1.00  0.00              
ATOM   4397 HD22 LEU   342      19.627   1.589 -17.996  1.00  0.00              
ATOM   4398 HD23 LEU   342      19.646   3.033 -16.915  1.00  0.00              
ATOM   4399  C   LEU   342      15.376   0.141 -18.941  1.00 59.65              
ATOM   4400  O   LEU   342      15.813  -0.399 -19.956  1.00 59.65              
ATOM   4401  N   TRP   343      14.219  -0.248 -18.350  1.00 73.85              
ATOM   4402  HN  TRP   343      13.870   0.216 -17.540  1.00  0.00              
ATOM   4403  CA  TRP   343      13.439  -1.380 -18.798  1.00 73.85              
ATOM   4404  HA  TRP   343      14.128  -2.183 -19.022  1.00 73.85              
ATOM   4405  CB  TRP   343      12.435  -1.872 -17.722  1.00 73.85              
ATOM   4406  HB1 TRP   343      11.655  -1.097 -17.554  1.00  0.00              
ATOM   4407  HB2 TRP   343      12.993  -1.997 -16.767  1.00  0.00              
ATOM   4408  CG  TRP   343      11.769  -3.205 -18.041  1.00 73.85              
ATOM   4409  CD1 TRP   343      10.546  -3.450 -18.608  1.00 73.85              
ATOM   4410  HD1 TRP   343       9.842  -2.689 -18.907  1.00 73.85              
ATOM   4411  NE1 TRP   343      10.343  -4.806 -18.737  1.00 73.85              
ATOM   4412  HE1 TRP   343       9.544  -5.230 -19.104  1.00 73.85              
ATOM   4413  CE2 TRP   343      11.453  -5.467 -18.249  1.00 73.85              
ATOM   4414  CD2 TRP   343      12.375  -4.491 -17.814  1.00 73.85              
ATOM   4415  CE3 TRP   343      13.608  -4.855 -17.278  1.00 73.85              
ATOM   4416  HE3 TRP   343      14.327  -4.122 -16.950  1.00 73.85              
ATOM   4417  CZ3 TRP   343      13.902  -6.224 -17.176  1.00 73.85              
ATOM   4418  HZ3 TRP   343      14.851  -6.539 -16.770  1.00 73.85              
ATOM   4419  CZ2 TRP   343      11.745  -6.823 -18.142  1.00 73.85              
ATOM   4420  HZ2 TRP   343      11.060  -7.584 -18.478  1.00 73.85              
ATOM   4421  CH2 TRP   343      12.985  -7.193 -17.601  1.00 73.85              
ATOM   4422  HH2 TRP   343      13.236  -8.240 -17.513  1.00 73.85              
ATOM   4423  C   TRP   343      12.676  -1.036 -20.052  1.00 73.85              
ATOM   4424  O   TRP   343      12.493  -1.891 -20.913  1.00 73.85              
ATOM   4425  N   THR   344      12.216   0.230 -20.184  1.00109.38              
ATOM   4426  HN  THR   344      12.379   0.918 -19.482  1.00  0.00              
ATOM   4427  CA  THR   344      11.450   0.678 -21.327  1.00109.38              
ATOM   4428  HA  THR   344      10.896  -0.170 -21.701  1.00109.38              
ATOM   4429  CB  THR   344      10.430   1.744 -20.935  1.00109.38              
ATOM   4430  HB  THR   344       9.842   1.346 -20.077  1.00109.38              
ATOM   4431  OG1 THR   344       9.491   2.008 -21.972  1.00109.38              
ATOM   4432  HG1 THR   344       9.998   2.375 -22.700  1.00109.38              
ATOM   4433  CG2 THR   344      11.110   3.046 -20.474  1.00109.38              
ATOM   4434 HG21 THR   344      11.685   3.514 -21.298  1.00  0.00              
ATOM   4435 HG22 THR   344      11.810   2.824 -19.646  1.00  0.00              
ATOM   4436 HG23 THR   344      10.353   3.772 -20.109  1.00  0.00              
ATOM   4437  C   THR   344      12.385   1.131 -22.432  1.00109.38              
ATOM   4438  O   THR   344      11.960   1.282 -23.575  1.00109.38              
ATOM   4439  N   ALA   345      13.695   1.313 -22.119  1.00 47.24              
ATOM   4440  HN  ALA   345      14.017   1.203 -21.182  1.00  0.00              
ATOM   4441  CA  ALA   345      14.726   1.598 -23.093  1.00 47.24              
ATOM   4442  HA  ALA   345      14.311   2.232 -23.865  1.00 47.24              
ATOM   4443  CB  ALA   345      15.953   2.302 -22.486  1.00 47.24              
ATOM   4444  HB1 ALA   345      16.393   1.699 -21.664  1.00  0.00              
ATOM   4445  HB2 ALA   345      15.654   3.289 -22.076  1.00  0.00              
ATOM   4446  HB3 ALA   345      16.733   2.478 -23.258  1.00  0.00              
ATOM   4447  C   ALA   345      15.208   0.315 -23.722  1.00 47.24              
ATOM   4448  O   ALA   345      15.795   0.336 -24.800  1.00 47.24              
ATOM   4449  N   TRP   346      14.944  -0.842 -23.066  1.00122.67              
ATOM   4450  HN  TRP   346      14.481  -0.831 -22.183  1.00  0.00              
ATOM   4451  CA  TRP   346      15.222  -2.157 -23.596  1.00122.67              
ATOM   4452  HA  TRP   346      16.203  -2.145 -24.052  1.00122.67              
ATOM   4453  CB  TRP   346      15.188  -3.248 -22.484  1.00122.67              
ATOM   4454  HB1 TRP   346      14.255  -3.139 -21.899  1.00  0.00              
ATOM   4455  HB2 TRP   346      16.038  -3.062 -21.791  1.00  0.00              
ATOM   4456  CG  TRP   346      15.274  -4.689 -22.962  1.00122.67              
ATOM   4457  CD1 TRP   346      16.087  -5.205 -23.925  1.00122.67              
ATOM   4458  HD1 TRP   346      16.852  -4.645 -24.436  1.00122.67              
ATOM   4459  NE1 TRP   346      15.748  -6.512 -24.193  1.00122.67              
ATOM   4460  HE1 TRP   346      16.181  -7.089 -24.849  1.00122.67              
ATOM   4461  CE2 TRP   346      14.685  -6.860 -23.392  1.00122.67              
ATOM   4462  CD2 TRP   346      14.367  -5.741 -22.592  1.00122.67              
ATOM   4463  CE3 TRP   346      13.322  -5.788 -21.674  1.00122.67              
ATOM   4464  HE3 TRP   346      13.059  -4.945 -21.053  1.00122.67              
ATOM   4465  CZ3 TRP   346      12.607  -6.987 -21.562  1.00122.67              
ATOM   4466  HZ3 TRP   346      11.792  -7.052 -20.859  1.00122.67              
ATOM   4467  CZ2 TRP   346      13.963  -8.043 -23.292  1.00122.67              
ATOM   4468  HZ2 TRP   346      14.193  -8.906 -23.897  1.00122.67              
ATOM   4469  CH2 TRP   346      12.920  -8.099 -22.356  1.00122.67              
ATOM   4470  HH2 TRP   346      12.348  -9.009 -22.252  1.00122.67              
ATOM   4471  C   TRP   346      14.194  -2.464 -24.662  1.00122.67              
ATOM   4472  O   TRP   346      14.531  -3.013 -25.710  1.00122.67              
ATOM   4473  N   LYS   347      12.913  -2.089 -24.413  1.00 41.88              
ATOM   4474  HN  LYS   347      12.671  -1.636 -23.558  1.00  0.00              
ATOM   4475  CA  LYS   347      11.812  -2.307 -25.325  1.00 41.88              
ATOM   4476  HA  LYS   347      11.817  -3.351 -25.606  1.00 41.88              
ATOM   4477  CB  LYS   347      10.440  -1.958 -24.699  1.00 41.88              
ATOM   4478  HB1 LYS   347       9.641  -2.214 -25.429  1.00  0.00              
ATOM   4479  HB2 LYS   347      10.382  -0.868 -24.487  1.00  0.00              
ATOM   4480  CG  LYS   347      10.163  -2.726 -23.397  1.00 41.88              
ATOM   4481  HG1 LYS   347      10.815  -2.343 -22.588  1.00  0.00              
ATOM   4482  HG2 LYS   347      10.430  -3.792 -23.570  1.00  0.00              
ATOM   4483  CD  LYS   347       8.697  -2.669 -22.934  1.00 41.88              
ATOM   4484  HD1 LYS   347       8.568  -3.396 -22.100  1.00  0.00              
ATOM   4485  HD2 LYS   347       8.059  -2.999 -23.782  1.00  0.00              
ATOM   4486  CE  LYS   347       8.237  -1.285 -22.455  1.00 41.88              
ATOM   4487  HE1 LYS   347       8.375  -0.522 -23.249  1.00  0.00              
ATOM   4488  HE2 LYS   347       8.805  -0.985 -21.549  1.00  0.00              
ATOM   4489  NZ  LYS   347       6.798  -1.296 -22.097  1.00 41.88              
ATOM   4490  HZ1 LYS   347       6.631  -2.007 -21.356  1.00  0.00              
ATOM   4491  HZ2 LYS   347       6.233  -1.529 -22.938  1.00  0.00              
ATOM   4492  HZ3 LYS   347       6.524  -0.357 -21.743  1.00  0.00              
ATOM   4493  C   LYS   347      11.977  -1.463 -26.562  1.00 41.88              
ATOM   4494  O   LYS   347      11.747  -1.931 -27.676  1.00 41.88              
ATOM   4495  N   LYS   348      12.413  -0.194 -26.368  1.00102.14              
ATOM   4496  HN  LYS   348      12.600   0.130 -25.444  1.00  0.00              
ATOM   4497  CA  LYS   348      12.620   0.797 -27.397  1.00102.14              
ATOM   4498  HA  LYS   348      11.703   0.885 -27.962  1.00102.14              
ATOM   4499  CB  LYS   348      12.972   2.167 -26.766  1.00102.14              
ATOM   4500  HB1 LYS   348      13.848   2.047 -26.091  1.00  0.00              
ATOM   4501  HB2 LYS   348      12.112   2.483 -26.133  1.00  0.00              
ATOM   4502  CG  LYS   348      13.278   3.304 -27.755  1.00102.14              
ATOM   4503  HG1 LYS   348      12.437   3.411 -28.473  1.00  0.00              
ATOM   4504  HG2 LYS   348      14.196   3.049 -28.330  1.00  0.00              
ATOM   4505  CD  LYS   348      13.516   4.645 -27.044  1.00102.14              
ATOM   4506  HD1 LYS   348      14.249   4.488 -26.221  1.00  0.00              
ATOM   4507  HD2 LYS   348      12.555   4.977 -26.592  1.00  0.00              
ATOM   4508  CE  LYS   348      14.052   5.735 -27.978  1.00102.14              
ATOM   4509  HE1 LYS   348      13.375   5.876 -28.845  1.00  0.00              
ATOM   4510  HE2 LYS   348      15.065   5.469 -28.347  1.00  0.00              
ATOM   4511  NZ  LYS   348      14.153   7.034 -27.272  1.00102.14              
ATOM   4512  HZ1 LYS   348      14.775   6.932 -26.445  1.00  0.00              
ATOM   4513  HZ2 LYS   348      13.206   7.327 -26.958  1.00  0.00              
ATOM   4514  HZ3 LYS   348      14.542   7.751 -27.916  1.00  0.00              
ATOM   4515  C   LYS   348      13.726   0.378 -28.331  1.00102.14              
ATOM   4516  O   LYS   348      13.510   0.254 -29.536  1.00102.14              
ATOM   4517  N   ASN   349      14.938   0.148 -27.777  1.00114.82              
ATOM   4518  HN  ASN   349      15.075   0.223 -26.792  1.00  0.00              
ATOM   4519  CA  ASN   349      16.131  -0.134 -28.542  1.00114.82              
ATOM   4520  HA  ASN   349      16.012   0.269 -29.539  1.00114.82              
ATOM   4521  CB  ASN   349      17.401   0.500 -27.905  1.00114.82              
ATOM   4522  HB1 ASN   349      18.287   0.345 -28.558  1.00  0.00              
ATOM   4523  HB2 ASN   349      17.601   0.042 -26.913  1.00  0.00              
ATOM   4524  CG  ASN   349      17.203   2.018 -27.755  1.00114.82              
ATOM   4525  OD1 ASN   349      17.010   2.728 -28.750  1.00114.82              
ATOM   4526  ND2 ASN   349      17.260   2.513 -26.481  1.00114.82              
ATOM   4527 HD21 ASN   349      17.418   1.893 -25.714  1.00  0.00              
ATOM   4528 HD22 ASN   349      17.139   3.492 -26.317  1.00  0.00              
ATOM   4529  C   ASN   349      16.284  -1.632 -28.673  1.00114.82              
ATOM   4530  O   ASN   349      15.303  -2.373 -28.723  1.00114.82              
ATOM   4531  N   GLN   350      17.550  -2.101 -28.766  1.00316.55              
ATOM   4532  HN  GLN   350      18.321  -1.472 -28.698  1.00  0.00              
ATOM   4533  CA  GLN   350      17.920  -3.475 -29.017  1.00316.55              
ATOM   4534  HA  GLN   350      17.129  -3.945 -29.586  1.00316.55              
ATOM   4535  CB  GLN   350      19.241  -3.524 -29.835  1.00316.55              
ATOM   4536  HB1 GLN   350      19.063  -2.982 -30.791  1.00  0.00              
ATOM   4537  HB2 GLN   350      19.483  -4.575 -30.097  1.00  0.00              
ATOM   4538  CG  GLN   350      20.455  -2.885 -29.129  1.00316.55              
ATOM   4539  HG1 GLN   350      20.659  -3.406 -28.171  1.00  0.00              
ATOM   4540  HG2 GLN   350      20.251  -1.813 -28.920  1.00  0.00              
ATOM   4541  CD  GLN   350      21.694  -2.992 -30.030  1.00316.55              
ATOM   4542  OE1 GLN   350      21.626  -3.490 -31.159  1.00316.55              
ATOM   4543  NE2 GLN   350      22.858  -2.504 -29.503  1.00316.55              
ATOM   4544 HE21 GLN   350      23.701  -2.538 -30.040  1.00  0.00              
ATOM   4545 HE22 GLN   350      22.863  -2.105 -28.586  1.00  0.00              
ATOM   4546  C   GLN   350      18.080  -4.180 -27.685  1.00316.55              
ATOM   4547  O   GLN   350      17.920  -3.521 -26.658  1.00316.55              
ATOM   4548  N   PRO   351      18.397  -5.483 -27.622  1.00115.58              
ATOM   4549  CD  PRO   351      18.069  -6.444 -28.684  1.00115.58              
ATOM   4550  HD1 PRO   351      18.914  -6.479 -29.404  1.00  0.00              
ATOM   4551  HD2 PRO   351      17.123  -6.176 -29.201  1.00  0.00              
ATOM   4552  CA  PRO   351      18.667  -6.182 -26.376  1.00115.58              
ATOM   4553  HA  PRO   351      17.791  -6.107 -25.758  1.00115.58              
ATOM   4554  CB  PRO   351      18.894  -7.637 -26.788  1.00115.58              
ATOM   4555  HB1 PRO   351      18.668  -8.347 -25.968  1.00  0.00              
ATOM   4556  HB2 PRO   351      19.936  -7.797 -27.143  1.00  0.00              
ATOM   4557  CG  PRO   351      17.944  -7.798 -27.976  1.00115.58              
ATOM   4558  HG1 PRO   351      18.215  -8.651 -28.628  1.00  0.00              
ATOM   4559  HG2 PRO   351      16.904  -7.924 -27.605  1.00  0.00              
ATOM   4560  C   PRO   351      19.839  -5.610 -25.617  1.00115.58              
ATOM   4561  O   PRO   351      20.971  -5.716 -26.084  1.00115.58              
ATOM   4562  N   SER   352      19.549  -4.968 -24.461  1.00169.68              
ATOM   4563  HN  SER   352      18.615  -4.944 -24.112  1.00  0.00              
ATOM   4564  CA  SER   352      20.492  -4.190 -23.710  1.00169.68              
ATOM   4565  HA  SER   352      21.498  -4.418 -24.038  1.00169.68              
ATOM   4566  CB  SER   352      20.219  -2.669 -23.864  1.00169.68              
ATOM   4567  HB1 SER   352      19.208  -2.405 -23.491  1.00  0.00              
ATOM   4568  HB2 SER   352      20.258  -2.410 -24.944  1.00  0.00              
ATOM   4569  OG  SER   352      21.191  -1.876 -23.192  1.00169.68              
ATOM   4570  HG1 SER   352      20.942  -0.962 -23.351  1.00  0.00              
ATOM   4571  C   SER   352      20.354  -4.627 -22.278  1.00169.68              
ATOM   4572  O   SER   352      21.249  -5.283 -21.746  1.00169.68              
ATOM   4573  N   SER   353      19.226  -4.256 -21.620  1.00106.89              
ATOM   4574  HN  SER   353      18.494  -3.759 -22.077  1.00  0.00              
ATOM   4575  CA  SER   353      19.054  -4.450 -20.196  1.00106.89              
ATOM   4576  HA  SER   353      19.911  -4.966 -19.786  1.00106.89              
ATOM   4577  CB  SER   353      18.929  -3.077 -19.481  1.00106.89              
ATOM   4578  HB1 SER   353      18.848  -3.210 -18.381  1.00  0.00              
ATOM   4579  HB2 SER   353      18.034  -2.529 -19.847  1.00  0.00              
ATOM   4580  OG  SER   353      20.069  -2.268 -19.737  1.00106.89              
ATOM   4581  HG1 SER   353      19.923  -1.444 -19.268  1.00  0.00              
ATOM   4582  C   SER   353      17.830  -5.273 -19.828  1.00106.89              
ATOM   4583  O   SER   353      17.010  -4.757 -19.070  1.00106.89              
ATOM   4584  N   PRO   354      17.622  -6.534 -20.230  1.00101.17              
ATOM   4585  CD  PRO   354      18.199  -7.166 -21.418  1.00101.17              
ATOM   4586  HD1 PRO   354      19.306  -7.220 -21.325  1.00  0.00              
ATOM   4587  HD2 PRO   354      17.915  -6.575 -22.313  1.00  0.00              
ATOM   4588  CA  PRO   354      16.773  -7.454 -19.486  1.00101.17              
ATOM   4589  HA  PRO   354      15.921  -6.940 -19.066  1.00101.17              
ATOM   4590  CB  PRO   354      16.392  -8.504 -20.533  1.00101.17              
ATOM   4591  HB1 PRO   354      15.510  -8.131 -21.091  1.00  0.00              
ATOM   4592  HB2 PRO   354      16.141  -9.494 -20.100  1.00  0.00              
ATOM   4593  CG  PRO   354      17.592  -8.572 -21.488  1.00101.17              
ATOM   4594  HG1 PRO   354      18.326  -9.313 -21.109  1.00  0.00              
ATOM   4595  HG2 PRO   354      17.287  -8.846 -22.518  1.00  0.00              
ATOM   4596  C   PRO   354      17.571  -8.107 -18.376  1.00101.17              
ATOM   4597  O   PRO   354      16.976  -8.819 -17.567  1.00101.17              
ATOM   4598  N   THR   355      18.909  -7.905 -18.356  1.00115.08              
ATOM   4599  HN  THR   355      19.331  -7.288 -19.015  1.00  0.00              
ATOM   4600  CA  THR   355      19.846  -8.607 -17.514  1.00115.08              
ATOM   4601  HA  THR   355      19.327  -9.351 -16.927  1.00115.08              
ATOM   4602  CB  THR   355      20.958  -9.288 -18.306  1.00115.08              
ATOM   4603  HB  THR   355      21.775  -9.612 -17.624  1.00115.08              
ATOM   4604  OG1 THR   355      21.526  -8.426 -19.289  1.00115.08              
ATOM   4605  HG1 THR   355      20.808  -8.197 -19.884  1.00115.08              
ATOM   4606  CG2 THR   355      20.400 -10.553 -18.991  1.00115.08              
ATOM   4607 HG21 THR   355      19.571 -10.299 -19.682  1.00  0.00              
ATOM   4608 HG22 THR   355      20.013 -11.261 -18.228  1.00  0.00              
ATOM   4609 HG23 THR   355      21.198 -11.064 -19.571  1.00  0.00              
ATOM   4610  C   THR   355      20.445  -7.621 -16.552  1.00115.08              
ATOM   4611  O   THR   355      20.755  -7.979 -15.421  1.00115.08              
ATOM   4612  N   LYS   356      20.617  -6.347 -16.986  1.00120.97              
ATOM   4613  HN  LYS   356      20.330  -6.070 -17.899  1.00  0.00              
ATOM   4614  CA  LYS   356      21.276  -5.319 -16.205  1.00120.97              
ATOM   4615  HA  LYS   356      22.113  -5.770 -15.691  1.00120.97              
ATOM   4616  CB  LYS   356      21.791  -4.155 -17.085  1.00120.97              
ATOM   4617  HB1 LYS   356      22.394  -3.460 -16.462  1.00  0.00              
ATOM   4618  HB2 LYS   356      20.924  -3.584 -17.479  1.00  0.00              
ATOM   4619  CG  LYS   356      22.646  -4.592 -18.291  1.00120.97              
ATOM   4620  HG1 LYS   356      22.927  -3.679 -18.864  1.00  0.00              
ATOM   4621  HG2 LYS   356      22.034  -5.231 -18.962  1.00  0.00              
ATOM   4622  CD  LYS   356      23.935  -5.340 -17.915  1.00120.97              
ATOM   4623  HD1 LYS   356      23.679  -6.292 -17.398  1.00  0.00              
ATOM   4624  HD2 LYS   356      24.513  -4.712 -17.200  1.00  0.00              
ATOM   4625  CE  LYS   356      24.837  -5.651 -19.120  1.00120.97              
ATOM   4626  HE1 LYS   356      25.765  -6.159 -18.782  1.00  0.00              
ATOM   4627  HE2 LYS   356      25.104  -4.716 -19.657  1.00  0.00              
ATOM   4628  NZ  LYS   356      24.166  -6.548 -20.089  1.00120.97              
ATOM   4629  HZ1 LYS   356      23.302  -6.090 -20.444  1.00  0.00              
ATOM   4630  HZ2 LYS   356      23.917  -7.441 -19.620  1.00  0.00              
ATOM   4631  HZ3 LYS   356      24.807  -6.741 -20.885  1.00  0.00              
ATOM   4632  C   LYS   356      20.336  -4.752 -15.169  1.00120.97              
ATOM   4633  O   LYS   356      20.769  -4.061 -14.248  1.00120.97              
ATOM   4634  N   PHE   357      19.022  -5.056 -15.298  1.00 74.14              
ATOM   4635  HN  PHE   357      18.696  -5.609 -16.061  1.00  0.00              
ATOM   4636  CA  PHE   357      18.004  -4.677 -14.352  1.00 74.14              
ATOM   4637  HA  PHE   357      18.251  -3.704 -13.949  1.00 74.14              
ATOM   4638  CB  PHE   357      16.603  -4.629 -15.025  1.00 74.14              
ATOM   4639  HB1 PHE   357      16.282  -5.645 -15.339  1.00  0.00              
ATOM   4640  HB2 PHE   357      16.652  -3.980 -15.928  1.00  0.00              
ATOM   4641  CG  PHE   357      15.570  -4.052 -14.092  1.00 74.14              
ATOM   4642  CD1 PHE   357      15.354  -2.666 -14.046  1.00 74.14              
ATOM   4643  HD1 PHE   357      15.898  -2.012 -14.713  1.00 74.14              
ATOM   4644  CE1 PHE   357      14.460  -2.121 -13.117  1.00 74.14              
ATOM   4645  HE1 PHE   357      14.288  -1.060 -13.079  1.00 74.14              
ATOM   4646  CZ  PHE   357      13.790  -2.951 -12.217  1.00 74.14              
ATOM   4647  HZ  PHE   357      13.133  -2.513 -11.482  1.00 74.14              
ATOM   4648  CD2 PHE   357      14.851  -4.886 -13.214  1.00 74.14              
ATOM   4649  HD2 PHE   357      15.005  -5.954 -13.240  1.00 74.14              
ATOM   4650  CE2 PHE   357      13.976  -4.337 -12.269  1.00 74.14              
ATOM   4651  HE2 PHE   357      13.452  -4.981 -11.578  1.00 74.14              
ATOM   4652  C   PHE   357      18.011  -5.695 -13.234  1.00 74.14              
ATOM   4653  O   PHE   357      18.015  -5.333 -12.059  1.00 74.14              
ATOM   4654  N   ALA   358      18.011  -7.003 -13.602  1.00 77.99              
ATOM   4655  HN  ALA   358      18.040  -7.254 -14.567  1.00  0.00              
ATOM   4656  CA  ALA   358      17.896  -8.120 -12.689  1.00 77.99              
ATOM   4657  HA  ALA   358      17.042  -7.937 -12.049  1.00 77.99              
ATOM   4658  CB  ALA   358      17.682  -9.447 -13.434  1.00 77.99              
ATOM   4659  HB1 ALA   358      18.538  -9.662 -14.108  1.00  0.00              
ATOM   4660  HB2 ALA   358      16.760  -9.393 -14.054  1.00  0.00              
ATOM   4661  HB3 ALA   358      17.565 -10.292 -12.722  1.00  0.00              
ATOM   4662  C   ALA   358      19.122  -8.260 -11.828  1.00 77.99              
ATOM   4663  O   ALA   358      19.030  -8.698 -10.680  1.00 77.99              
ATOM   4664  N   VAL   359      20.299  -7.841 -12.357  1.00207.43              
ATOM   4665  HN  VAL   359      20.353  -7.538 -13.306  1.00  0.00              
ATOM   4666  CA  VAL   359      21.504  -7.655 -11.585  1.00207.43              
ATOM   4667  HA  VAL   359      21.526  -8.388 -10.794  1.00207.43              
ATOM   4668  CB  VAL   359      22.789  -7.777 -12.399  1.00207.43              
ATOM   4669  HB  VAL   359      22.806  -7.019 -13.215  1.00207.43              
ATOM   4670  CG1 VAL   359      24.019  -7.562 -11.486  1.00207.43              
ATOM   4671 HG11 VAL   359      24.004  -8.283 -10.641  1.00  0.00              
ATOM   4672 HG12 VAL   359      24.041  -6.532 -11.077  1.00  0.00              
ATOM   4673 HG13 VAL   359      24.951  -7.719 -12.068  1.00  0.00              
ATOM   4674  CG2 VAL   359      22.831  -9.180 -13.044  1.00207.43              
ATOM   4675 HG21 VAL   359      21.967  -9.342 -13.718  1.00  0.00              
ATOM   4676 HG22 VAL   359      22.819  -9.966 -12.261  1.00  0.00              
ATOM   4677 HG23 VAL   359      23.757  -9.292 -13.645  1.00  0.00              
ATOM   4678  C   VAL   359      21.359  -6.276 -10.991  1.00207.43              
ATOM   4679  O   VAL   359      21.613  -5.264 -11.641  1.00207.43              
ATOM   4680  N   GLY   360      20.868  -6.233  -9.738  1.00226.90              
ATOM   4681  HN  GLY   360      20.702  -7.069  -9.219  1.00  0.00              
ATOM   4682  CA  GLY   360      20.387  -5.022  -9.132  1.00226.90              
ATOM   4683  HA1 GLY   360      19.737  -4.509  -9.829  1.00  0.00              
ATOM   4684  HA2 GLY   360      21.242  -4.448  -8.801  1.00  0.00              
ATOM   4685  C   GLY   360      19.579  -5.449  -7.947  1.00226.90              
ATOM   4686  O   GLY   360      19.575  -4.784  -6.913  1.00226.90              
ATOM   4687  N   LEU   361      18.880  -6.605  -8.083  1.00173.71              
ATOM   4688  HN  LEU   361      18.889  -7.098  -8.950  1.00  0.00              
ATOM   4689  CA  LEU   361      18.135  -7.252  -7.029  1.00173.71              
ATOM   4690  HA  LEU   361      17.669  -6.501  -6.410  1.00173.71              
ATOM   4691  CB  LEU   361      17.082  -8.265  -7.557  1.00173.71              
ATOM   4692  HB1 LEU   361      16.854  -9.015  -6.765  1.00  0.00              
ATOM   4693  HB2 LEU   361      17.515  -8.822  -8.417  1.00  0.00              
ATOM   4694  CG  LEU   361      15.717  -7.660  -7.982  1.00173.71              
ATOM   4695  HG  LEU   361      15.108  -8.518  -8.359  1.00173.71              
ATOM   4696  CD1 LEU   361      14.942  -7.082  -6.779  1.00173.71              
ATOM   4697 HD11 LEU   361      15.457  -6.188  -6.371  1.00  0.00              
ATOM   4698 HD12 LEU   361      14.859  -7.844  -5.974  1.00  0.00              
ATOM   4699 HD13 LEU   361      13.919  -6.786  -7.089  1.00  0.00              
ATOM   4700  CD2 LEU   361      15.805  -6.650  -9.145  1.00173.71              
ATOM   4701 HD21 LEU   361      16.334  -7.100 -10.009  1.00  0.00              
ATOM   4702 HD22 LEU   361      16.349  -5.734  -8.830  1.00  0.00              
ATOM   4703 HD23 LEU   361      14.785  -6.353  -9.470  1.00  0.00              
ATOM   4704  C   LEU   361      19.120  -8.018  -6.190  1.00173.71              
ATOM   4705  O   LEU   361      19.037  -8.005  -4.964  1.00173.71              
ATOM   4706  N   MET   362      20.093  -8.692  -6.849  1.00 91.07              
ATOM   4707  HN  MET   362      20.137  -8.681  -7.846  1.00  0.00              
ATOM   4708  CA  MET   362      21.123  -9.471  -6.199  1.00 91.07              
ATOM   4709  HA  MET   362      20.671  -9.993  -5.369  1.00 91.07              
ATOM   4710  CB  MET   362      21.738 -10.527  -7.148  1.00 91.07              
ATOM   4711  HB1 MET   362      20.922 -11.214  -7.462  1.00  0.00              
ATOM   4712  HB2 MET   362      22.487 -11.132  -6.590  1.00  0.00              
ATOM   4713  CG  MET   362      22.408  -9.945  -8.409  1.00 91.07              
ATOM   4714  HG1 MET   362      23.260  -9.305  -8.088  1.00  0.00              
ATOM   4715  HG2 MET   362      21.677  -9.283  -8.921  1.00  0.00              
ATOM   4716  SD  MET   362      23.018 -11.199  -9.578  1.00 91.07              
ATOM   4717  CE  MET   362      21.409 -11.663 -10.286  1.00 91.07              
ATOM   4718  HE1 MET   362      20.904 -10.782 -10.736  1.00  0.00              
ATOM   4719  HE2 MET   362      20.734 -12.088  -9.515  1.00  0.00              
ATOM   4720  HE3 MET   362      21.535 -12.427 -11.083  1.00  0.00              
ATOM   4721  C   MET   362      22.213  -8.583  -5.653  1.00 91.07              
ATOM   4722  O   MET   362      22.951  -8.993  -4.759  1.00 91.07              
ATOM   4723  N   PHE   363      22.313  -7.329  -6.166  1.00 88.65              
ATOM   4724  HN  PHE   363      21.701  -7.029  -6.893  1.00  0.00              
ATOM   4725  CA  PHE   363      23.241  -6.322  -5.706  1.00 88.65              
ATOM   4726  HA  PHE   363      24.191  -6.801  -5.512  1.00 88.65              
ATOM   4727  CB  PHE   363      23.419  -5.198  -6.765  1.00 88.65              
ATOM   4728  HB1 PHE   363      22.461  -4.656  -6.916  1.00  0.00              
ATOM   4729  HB2 PHE   363      23.719  -5.651  -7.734  1.00  0.00              
ATOM   4730  CG  PHE   363      24.489  -4.209  -6.373  1.00 88.65              
ATOM   4731  CD1 PHE   363      25.847  -4.575  -6.407  1.00 88.65              
ATOM   4732  HD1 PHE   363      26.128  -5.566  -6.734  1.00 88.65              
ATOM   4733  CE1 PHE   363      26.837  -3.672  -6.002  1.00 88.65              
ATOM   4734  HE1 PHE   363      27.876  -3.964  -6.027  1.00 88.65              
ATOM   4735  CZ  PHE   363      26.481  -2.391  -5.561  1.00 88.65              
ATOM   4736  HZ  PHE   363      27.244  -1.695  -5.246  1.00 88.65              
ATOM   4737  CD2 PHE   363      24.142  -2.919  -5.931  1.00 88.65              
ATOM   4738  HD2 PHE   363      23.103  -2.629  -5.889  1.00 88.65              
ATOM   4739  CE2 PHE   363      25.132  -2.015  -5.527  1.00 88.65              
ATOM   4740  HE2 PHE   363      24.855  -1.029  -5.183  1.00 88.65              
ATOM   4741  C   PHE   363      22.709  -5.732  -4.420  1.00 88.65              
ATOM   4742  O   PHE   363      23.476  -5.385  -3.522  1.00 88.65              
ATOM   4743  N   ALA   364      21.362  -5.637  -4.305  1.00 52.63              
ATOM   4744  HN  ALA   364      20.766  -5.916  -5.055  1.00  0.00              
ATOM   4745  CA  ALA   364      20.677  -5.179  -3.119  1.00 52.63              
ATOM   4746  HA  ALA   364      21.192  -4.307  -2.742  1.00 52.63              
ATOM   4747  CB  ALA   364      19.208  -4.818  -3.408  1.00 52.63              
ATOM   4748  HB1 ALA   364      18.642  -5.702  -3.769  1.00  0.00              
ATOM   4749  HB2 ALA   364      19.159  -4.032  -4.191  1.00  0.00              
ATOM   4750  HB3 ALA   364      18.714  -4.427  -2.493  1.00  0.00              
ATOM   4751  C   ALA   364      20.690  -6.253  -2.061  1.00 52.63              
ATOM   4752  O   ALA   364      20.555  -5.958  -0.876  1.00 52.63              
ATOM   4753  N   GLY   365      20.889  -7.529  -2.478  1.00 93.36              
ATOM   4754  HN  GLY   365      20.997  -7.728  -3.449  1.00  0.00              
ATOM   4755  CA  GLY   365      20.964  -8.685  -1.618  1.00 93.36              
ATOM   4756  HA1 GLY   365      20.896  -9.549  -2.262  1.00  0.00              
ATOM   4757  HA2 GLY   365      20.161  -8.628  -0.900  1.00  0.00              
ATOM   4758  C   GLY   365      22.261  -8.765  -0.870  1.00 93.36              
ATOM   4759  O   GLY   365      22.374  -9.536   0.080  1.00 93.36              
ATOM   4760  N   LEU   366      23.267  -7.954  -1.276  1.00 94.40              
ATOM   4761  HN  LEU   366      23.151  -7.348  -2.059  1.00  0.00              
ATOM   4762  CA  LEU   366      24.548  -7.856  -0.619  1.00 94.40              
ATOM   4763  HA  LEU   366      24.852  -8.842  -0.295  1.00 94.40              
ATOM   4764  CB  LEU   366      25.636  -7.241  -1.533  1.00 94.40              
ATOM   4765  HB1 LEU   366      26.608  -7.233  -0.993  1.00  0.00              
ATOM   4766  HB2 LEU   366      25.367  -6.185  -1.761  1.00  0.00              
ATOM   4767  CG  LEU   366      25.833  -7.977  -2.881  1.00 94.40              
ATOM   4768  HG  LEU   366      24.855  -7.963  -3.414  1.00 94.40              
ATOM   4769  CD1 LEU   366      26.830  -7.221  -3.781  1.00 94.40              
ATOM   4770 HD11 LEU   366      27.836  -7.204  -3.314  1.00  0.00              
ATOM   4771 HD12 LEU   366      26.491  -6.175  -3.934  1.00  0.00              
ATOM   4772 HD13 LEU   366      26.905  -7.715  -4.772  1.00  0.00              
ATOM   4773  CD2 LEU   366      26.244  -9.452  -2.709  1.00 94.40              
ATOM   4774 HD21 LEU   366      25.465 -10.017  -2.157  1.00  0.00              
ATOM   4775 HD22 LEU   366      27.200  -9.522  -2.150  1.00  0.00              
ATOM   4776 HD23 LEU   366      26.376  -9.929  -3.704  1.00  0.00              
ATOM   4777  C   LEU   366      24.415  -6.970   0.591  1.00 94.40              
ATOM   4778  O   LEU   366      25.105  -7.171   1.587  1.00 94.40              
ATOM   4779  N   SER   367      23.500  -5.971   0.520  1.00 67.17              
ATOM   4780  HN  SER   367      22.948  -5.854  -0.303  1.00  0.00              
ATOM   4781  CA  SER   367      23.238  -5.005   1.561  1.00 67.17              
ATOM   4782  HA  SER   367      24.186  -4.715   1.995  1.00 67.17              
ATOM   4783  CB  SER   367      22.529  -3.751   0.982  1.00 67.17              
ATOM   4784  HB1 SER   367      21.505  -4.004   0.631  1.00  0.00              
ATOM   4785  HB2 SER   367      23.113  -3.386   0.110  1.00  0.00              
ATOM   4786  OG  SER   367      22.450  -2.688   1.923  1.00 67.17              
ATOM   4787  HG1 SER   367      21.759  -2.932   2.543  1.00  0.00              
ATOM   4788  C   SER   367      22.371  -5.620   2.636  1.00 67.17              
ATOM   4789  O   SER   367      22.452  -5.233   3.800  1.00 67.17              
ATOM   4790  N   PHE   368      21.521  -6.607   2.260  1.00107.81              
ATOM   4791  HN  PHE   368      21.480  -6.918   1.314  1.00  0.00              
ATOM   4792  CA  PHE   368      20.606  -7.265   3.166  1.00107.81              
ATOM   4793  HA  PHE   368      20.224  -6.537   3.868  1.00107.81              
ATOM   4794  CB  PHE   368      19.427  -7.959   2.435  1.00107.81              
ATOM   4795  HB1 PHE   368      18.717  -8.390   3.173  1.00  0.00              
ATOM   4796  HB2 PHE   368      19.821  -8.779   1.797  1.00  0.00              
ATOM   4797  CG  PHE   368      18.641  -7.023   1.545  1.00107.81              
ATOM   4798  CD1 PHE   368      18.431  -5.659   1.839  1.00107.81              
ATOM   4799  HD1 PHE   368      18.826  -5.221   2.743  1.00107.81              
ATOM   4800  CE1 PHE   368      17.718  -4.842   0.953  1.00107.81              
ATOM   4801  HE1 PHE   368      17.580  -3.796   1.171  1.00107.81              
ATOM   4802  CZ  PHE   368      17.180  -5.383  -0.219  1.00107.81              
ATOM   4803  HZ  PHE   368      16.617  -4.760  -0.896  1.00107.81              
ATOM   4804  CD2 PHE   368      18.077  -7.546   0.369  1.00107.81              
ATOM   4805  HD2 PHE   368      18.208  -8.594   0.139  1.00107.81              
ATOM   4806  CE2 PHE   368      17.349  -6.738  -0.508  1.00107.81              
ATOM   4807  HE2 PHE   368      16.923  -7.156  -1.407  1.00107.81              
ATOM   4808  C   PHE   368      21.339  -8.330   3.940  1.00107.81              
ATOM   4809  O   PHE   368      20.975  -8.640   5.072  1.00107.81              
ATOM   4810  N   LEU   369      22.411  -8.896   3.331  1.00120.72              
ATOM   4811  HN  LEU   369      22.673  -8.616   2.411  1.00  0.00              
ATOM   4812  CA  LEU   369      23.265  -9.905   3.916  1.00120.72              
ATOM   4813  HA  LEU   369      22.635 -10.594   4.459  1.00120.72              
ATOM   4814  CB  LEU   369      24.046 -10.654   2.802  1.00120.72              
ATOM   4815  HB1 LEU   369      24.741  -9.954   2.292  1.00  0.00              
ATOM   4816  HB2 LEU   369      23.287 -10.956   2.045  1.00  0.00              
ATOM   4817  CG  LEU   369      24.813 -11.952   3.180  1.00120.72              
ATOM   4818  HG  LEU   369      24.994 -12.474   2.208  1.00120.72              
ATOM   4819  CD1 LEU   369      26.218 -11.709   3.772  1.00120.72              
ATOM   4820 HD11 LEU   369      26.157 -11.275   4.790  1.00  0.00              
ATOM   4821 HD12 LEU   369      26.794 -11.019   3.122  1.00  0.00              
ATOM   4822 HD13 LEU   369      26.770 -12.670   3.842  1.00  0.00              
ATOM   4823  CD2 LEU   369      23.978 -12.924   4.039  1.00120.72              
ATOM   4824 HD21 LEU   369      22.996 -13.116   3.558  1.00  0.00              
ATOM   4825 HD22 LEU   369      23.804 -12.504   5.052  1.00  0.00              
ATOM   4826 HD23 LEU   369      24.513 -13.891   4.148  1.00  0.00              
ATOM   4827  C   LEU   369      24.210  -9.231   4.881  1.00120.72              
ATOM   4828  O   LEU   369      24.560  -9.792   5.917  1.00120.72              
ATOM   4829  N   LEU   370      24.603  -7.973   4.566  1.00 97.71              
ATOM   4830  HN  LEU   370      24.277  -7.541   3.728  1.00  0.00              
ATOM   4831  CA  LEU   370      25.490  -7.152   5.356  1.00 97.71              
ATOM   4832  HA  LEU   370      26.354  -7.753   5.604  1.00 97.71              
ATOM   4833  CB  LEU   370      25.929  -5.902   4.553  1.00 97.71              
ATOM   4834  HB1 LEU   370      25.027  -5.309   4.289  1.00  0.00              
ATOM   4835  HB2 LEU   370      26.380  -6.255   3.599  1.00  0.00              
ATOM   4836  CG  LEU   370      26.953  -4.959   5.228  1.00 97.71              
ATOM   4837  HG  LEU   370      26.504  -4.577   6.173  1.00 97.71              
ATOM   4838  CD1 LEU   370      28.273  -5.671   5.591  1.00 97.71              
ATOM   4839 HD11 LEU   370      28.743  -6.094   4.679  1.00  0.00              
ATOM   4840 HD12 LEU   370      28.094  -6.493   6.314  1.00  0.00              
ATOM   4841 HD13 LEU   370      28.980  -4.951   6.052  1.00  0.00              
ATOM   4842  CD2 LEU   370      27.215  -3.734   4.331  1.00 97.71              
ATOM   4843 HD21 LEU   370      26.260  -3.215   4.105  1.00  0.00              
ATOM   4844 HD22 LEU   370      27.680  -4.053   3.374  1.00  0.00              
ATOM   4845 HD23 LEU   370      27.897  -3.019   4.839  1.00  0.00              
ATOM   4846  C   LEU   370      24.816  -6.712   6.633  1.00 97.71              
ATOM   4847  O   LEU   370      25.486  -6.503   7.642  1.00 97.71              
ATOM   4848  N   MET   371      23.466  -6.587   6.619  1.00108.74              
ATOM   4849  HN  MET   371      22.945  -6.763   5.787  1.00  0.00              
ATOM   4850  CA  MET   371      22.676  -6.229   7.774  1.00108.74              
ATOM   4851  HA  MET   371      23.240  -5.523   8.369  1.00108.74              
ATOM   4852  CB  MET   371      21.327  -5.580   7.373  1.00108.74              
ATOM   4853  HB1 MET   371      20.692  -6.328   6.850  1.00  0.00              
ATOM   4854  HB2 MET   371      21.540  -4.760   6.652  1.00  0.00              
ATOM   4855  CG  MET   371      20.550  -4.979   8.562  1.00108.74              
ATOM   4856  HG1 MET   371      21.198  -4.212   9.040  1.00  0.00              
ATOM   4857  HG2 MET   371      20.365  -5.774   9.315  1.00  0.00              
ATOM   4858  SD  MET   371      18.957  -4.241   8.112  1.00108.74              
ATOM   4859  CE  MET   371      18.526  -3.710   9.797  1.00108.74              
ATOM   4860  HE1 MET   371      19.310  -3.047  10.220  1.00  0.00              
ATOM   4861  HE2 MET   371      18.414  -4.585  10.472  1.00  0.00              
ATOM   4862  HE3 MET   371      17.567  -3.150   9.802  1.00  0.00              
ATOM   4863  C   MET   371      22.390  -7.456   8.610  1.00108.74              
ATOM   4864  O   MET   371      22.220  -7.351   9.824  1.00108.74              
ATOM   4865  N   ALA   372      22.336  -8.652   7.972  1.00 35.99              
ATOM   4866  HN  ALA   372      22.534  -8.716   6.996  1.00  0.00              
ATOM   4867  CA  ALA   372      21.907  -9.894   8.580  1.00 35.99              
ATOM   4868  HA  ALA   372      20.921  -9.722   8.989  1.00 35.99              
ATOM   4869  CB  ALA   372      21.811 -11.038   7.551  1.00 35.99              
ATOM   4870  HB1 ALA   372      22.804 -11.260   7.108  1.00  0.00              
ATOM   4871  HB2 ALA   372      21.120 -10.752   6.730  1.00  0.00              
ATOM   4872  HB3 ALA   372      21.419 -11.964   8.023  1.00  0.00              
ATOM   4873  C   ALA   372      22.809 -10.356   9.697  1.00 35.99              
ATOM   4874  O   ALA   372      22.324 -10.887  10.695  1.00 35.99              
ATOM   4875  N   ILE   373      24.143 -10.151   9.559  1.00137.90              
ATOM   4876  HN  ILE   373      24.515  -9.719   8.742  1.00  0.00              
ATOM   4877  CA  ILE   373      25.122 -10.540  10.558  1.00137.90              
ATOM   4878  HA  ILE   373      24.777 -11.492  10.940  1.00137.90              
ATOM   4879  CB  ILE   373      26.522 -10.881  10.007  1.00137.90              
ATOM   4880  HB  ILE   373      26.522 -11.988   9.846  1.00137.90              
ATOM   4881  CG2 ILE   373      26.738 -10.281   8.593  1.00137.90              
ATOM   4882 HG21 ILE   373      26.660  -9.177   8.592  1.00  0.00              
ATOM   4883 HG22 ILE   373      25.993 -10.689   7.878  1.00  0.00              
ATOM   4884 HG23 ILE   373      27.740 -10.558   8.204  1.00  0.00              
ATOM   4885  CG1 ILE   373      27.677 -10.611  11.008  1.00137.90              
ATOM   4886 HG11 ILE   373      27.415 -11.077  11.982  1.00  0.00              
ATOM   4887 HG12 ILE   373      27.785  -9.518  11.170  1.00  0.00              
ATOM   4888  CD  ILE   373      29.030 -11.178  10.565  1.00137.90              
ATOM   4889  HD1 ILE   373      29.390 -10.670   9.646  1.00  0.00              
ATOM   4890  HD2 ILE   373      28.945 -12.266  10.360  1.00  0.00              
ATOM   4891  HD3 ILE   373      29.788 -11.026  11.364  1.00  0.00              
ATOM   4892  C   ILE   373      25.068  -9.610  11.768  1.00137.90              
ATOM   4893  O   ILE   373      24.973 -10.161  12.861  1.00137.90              
ATOM   4894  N   PRO   374      25.056  -8.268  11.727  1.00237.51              
ATOM   4895  CD  PRO   374      25.672  -7.479  10.665  1.00237.51              
ATOM   4896  HD1 PRO   374      24.897  -7.281   9.900  1.00  0.00              
ATOM   4897  HD2 PRO   374      26.546  -7.991  10.221  1.00  0.00              
ATOM   4898  CA  PRO   374      24.767  -7.436  12.896  1.00237.51              
ATOM   4899  HA  PRO   374      25.396  -7.772  13.710  1.00237.51              
ATOM   4900  CB  PRO   374      25.093  -6.003  12.443  1.00237.51              
ATOM   4901  HB1 PRO   374      25.490  -5.395  13.280  1.00  0.00              
ATOM   4902  HB2 PRO   374      24.197  -5.502  12.009  1.00  0.00              
ATOM   4903  CG  PRO   374      26.126  -6.181  11.334  1.00237.51              
ATOM   4904  HG1 PRO   374      26.151  -5.322  10.634  1.00  0.00              
ATOM   4905  HG2 PRO   374      27.132  -6.324  11.784  1.00  0.00              
ATOM   4906  C   PRO   374      23.322  -7.486  13.353  1.00237.51              
ATOM   4907  O   PRO   374      22.976  -6.723  14.251  1.00237.51              
ATOM   4908  N   GLY   375      22.468  -8.355  12.767  1.00104.54              
ATOM   4909  HN  GLY   375      22.774  -8.956  12.032  1.00  0.00              
ATOM   4910  CA  GLY   375      21.094  -8.524  13.169  1.00104.54              
ATOM   4911  HA1 GLY   375      20.537  -8.774  12.276  1.00  0.00              
ATOM   4912  HA2 GLY   375      20.738  -7.634  13.670  1.00  0.00              
ATOM   4913  C   GLY   375      21.027  -9.683  14.115  1.00104.54              
ATOM   4914  O   GLY   375      20.247  -9.677  15.066  1.00104.54              
ATOM   4915  N   ALA   376      21.865 -10.716  13.860  1.00 48.78              
ATOM   4916  HN  ALA   376      22.494 -10.681  13.087  1.00  0.00              
ATOM   4917  CA  ALA   376      21.930 -11.931  14.633  1.00 48.78              
ATOM   4918  HA  ALA   376      20.931 -12.203  14.945  1.00 48.78              
ATOM   4919  CB  ALA   376      22.548 -13.085  13.819  1.00 48.78              
ATOM   4920  HB1 ALA   376      23.571 -12.826  13.477  1.00  0.00              
ATOM   4921  HB2 ALA   376      21.925 -13.285  12.922  1.00  0.00              
ATOM   4922  HB3 ALA   376      22.596 -14.015  14.425  1.00  0.00              
ATOM   4923  C   ALA   376      22.783 -11.706  15.851  1.00 48.78              
ATOM   4924  O   ALA   376      22.410 -12.093  16.958  1.00 48.78              
ATOM   4925  N   LEU   377      23.955 -11.055  15.656  1.00143.12              
ATOM   4926  HN  LEU   377      24.215 -10.741  14.746  1.00  0.00              
ATOM   4927  CA  LEU   377      24.928 -10.788  16.690  1.00143.12              
ATOM   4928  HA  LEU   377      24.999 -11.650  17.339  1.00143.12              
ATOM   4929  CB  LEU   377      26.334 -10.452  16.124  1.00143.12              
ATOM   4930  HB1 LEU   377      26.911  -9.891  16.894  1.00  0.00              
ATOM   4931  HB2 LEU   377      26.224  -9.787  15.241  1.00  0.00              
ATOM   4932  CG  LEU   377      27.213 -11.672  15.737  1.00143.12              
ATOM   4933  HG  LEU   377      27.363 -12.270  16.666  1.00143.12              
ATOM   4934  CD1 LEU   377      26.592 -12.620  14.690  1.00143.12              
ATOM   4935 HD11 LEU   377      26.383 -12.075  13.748  1.00  0.00              
ATOM   4936 HD12 LEU   377      25.648 -13.065  15.066  1.00  0.00              
ATOM   4937 HD13 LEU   377      27.297 -13.448  14.466  1.00  0.00
[truncated: 116,406 more chars]
